# Supplementary material for: Small chloroplast-targeted DnaJ proteins are involved in optimization of photosynthetic reactions in Arabidopsis thaliana
Source: BMC Plant Biol. 2010 Mar 7;10:43. doi: 10.1186/1471-2229-10-43 (PMC2844072; doi:10.1186/1471-2229-10-43)
Supplement: Additional file 3 — Gene expression lists for WT and the DnaJ mutants. For WT, 6 h high light illumination was compared to 6 h growth light illumination, and for the DnaJ mutants, 6 h illumination at growth light or at high light was compared to WT illuminated under similar conditions as the mutants. The genes whose expression changed in average more than 2.0 fold compared to GL WT samples (upregulated or downregulated) were selected using the R program and Bioconductor packages. [file 1471-2229-10-43-S3.XLS]

## Sheet: Sheet1
Gene expression data 1: GL+WT/HL+WT
Block	Column	Row	ID	Name	TAIR7_AGI	orig.jarjestys	spotting_plate		logFC		fold of changes	AveExpr	t	P.Value	adj.P.Val	B
13108	12	4	21	NM_120294_1	mwgarabidopsis#16682	AT5G02160	putative protein	23991	-4.16338	0.0558083	-17.9185	10.4373	-31.0401	7.50744e-08	0.000973303	8.21288
4316	4	44	21	NM_128942_1	mwgarabidopsis#03894	AT2G33830	putative auxin-regulated protein	23840	-3.50919	0.0878269	-11.386	9.03557	-31.2866	7.16157e-08	0.000973303	8.23993
12406	12	22	6	NM_103838_1	mwgarabidopsis#19526	AT1G49500	expressed protein	15458	-3.27635	0.10321	-9.689	9.79497	-28.1522	1.34343e-07	0.00102697	7.86143
4260	4	36	20	NM_127155_1	mwgarabidopsis#20862	AT2G15960	expressed protein	23264	-3.09904	0.116707	-8.56848	8.84196	-24.0484	3.42966e-07	0.00102697	7.22732
17497	16	25	20	NM_120414_1	mwgarabidopsis#16756	AT5G03350	putative protein	23537	-3.04093	0.121504	-8.23021	9.94115	-25.2841	2.54629e-07	0.00102697	7.43776
19431	18	39	14	NM_113685_1	mwgarabidopsis#13777	AT3G27690	putative chlorophyll a-b binding protein	20178	-2.99774	0.125196	-7.98749	11.1386	-23.0742	4.38438e-07	0.00103348	7.04769
13400	13	8	4	NM_111728_1	mwgarabidopsis#04811	AT3G08940	putative chlorophyll a/b-binding protein	2008	-2.80591	0.143	-6.993	11.2768	-24.7359	2.90072e-07	0.00102697	7.34669
8333	8	29	13	NM_106192_1	mwgarabidopsis#02452	AT1G75380	wound-responsive protein	19361	-2.57537	0.167778	-5.96025	8.94372	-23.4726	3.96069e-07	0.00102697	7.12268
25780	24	4	9	NM_116120_1	mwgarabidopsis#14908	AT3G62550	putative protein	17440	-2.52945	0.173204	-5.77353	9.37294	-15.1882	5.17854e-06	0.00220524	4.9679
23523	22	3	8	NM_106125_1	mwgarabidopsis#09603	AT1G74670	gast1-like protein	16819	-2.51597	0.174831	-5.71982	8.45958	-7.51675	0.000288209	0.00757957	0.868098
3910	4	22	13	NM_105873_1	mwgarabidopsis#02302	AT1G72150	cytosolic factor	19258	-2.48006	0.179237	-5.57919	8.49957	-16.5543	1.481e-05	0.00243044	3.88216
10434	10	18	11	NM_118036_1	mwgarabidopsis#06349	AT4G19170	neoxanthin cleavage enzyme-like protein	18258	-2.44222	0.184001	-5.43476	9.22556	-20.5909	8.61234e-07	0.00167317	6.52648
4916	5	20	11	NM_105147_1	mwgarabidopsis#02019	AT1G64720	membrane related protein cp5	5840	-2.42173	0.186633	-5.35812	11.0113	-20.3107	9.34007e-07	0.00167317	6.46125
463	1	31	10	NM_112413_1	mwgarabidopsis#22937	AT3G15450	expressed protein	5183	-2.39807	0.189718	-5.27097	8.10749	-13.8903	8.73262e-06	0.00234838	4.47379
5292	5	12	19	NM_127870_1	mwgarabidopsis#03407	AT2G23060	similar to hookless1 (hls1)	10392	-2.3491	0.196269	-5.09505	7.21489	-10.1994	0.000524092	0.0106	0.659919
14555	14	11	5	NM_117504_1	mwgarabidopsis#19871	AT4G14270	expressed protein	14925	-2.31828	0.200506	-4.98739	8.93784	-20.1886	9.67936e-07	0.00167317	6.43239
14643	14	3	7	NM_102188_1	mwgarabidopsis#19359	**** No hits found ****	expressed protein	16059	-2.31354	0.201167	-4.971	8.06106	-18.754	1.49669e-06	0.00179022	6.0716
12921	12	9	17	NM_122357_1	mwgarabidopsis#17654	AT5G24490	putative protein	21717	-2.30665	0.20213	-4.94732	7.93716	-15.8353	1.84219e-05	0.00248392	3.709
4248	4	24	20	NM_127149_1	mwgarabidopsis#20858	AT2G15890	expressed protein	23252	-2.25235	0.209882	-4.76458	9.95906	-18.9338	1.41465e-06	0.00179022	6.11911
16348	15	28	19	NM_121919_1	mwgarabidopsis#07588	AT5G19140	aluminium-induced protein - like	10648	-2.22561	0.213809	-4.67707	10.0393	-15.2634	5.03085e-06	0.00220524	4.99479
22013	20	29	22	NM_104018_1	mwgarabidopsis#12206	AT1G51400	expressed protein	24633	-2.13282	0.228012	-4.38574	12.1962	-16.3775	3.32642e-06	0.00220524	5.37351
8915	9	35	2	NM_130184_1	mwgarabidopsis#20273	AT2G46220	expressed protein	795	-2.12402	0.229407	-4.35906	8.97868	-16.861	2.80307e-06	0.00220524	5.52694
6664	7	40	1	NM_100195_1	mwgarabidopsis#00300	AT1G03130	putative photosystem i reaction center subunit ii precursor	184	-2.10055	0.23317	-4.28871	12.0227	-18.9759	1.39624e-06	0.00179022	6.13011
1250	2	2	4	NM_117448_1	mwgarabidopsis#24213	AT4G13740	hypothetical protein	14086	-2.09093	0.23473	-4.26022	8.33387	-15.8892	3.97408e-06	0.00220524	5.212
1389	2	45	6	NM_113676_1	mwgarabidopsis#23605	AT3G27600	hypothetical protein	15241	-2.05828	0.240102	-4.1649	8.25046	-16.1362	3.62966e-06	0.00220524	5.29456
674	1	2	15	NM_126844_1	mwgarabidopsis#02961	**** No hits found ****	mutator-like transposase	8010	-2.03055	0.244761	-4.08561	8.3177	-15.1322	5.29183e-06	0.00220524	4.94775
9330	9	18	11	NM_118145_1	mwgarabidopsis#06381	AT4G20260	endomembrane-associated protein	5934	-2.02879	0.245061	-4.08062	10.1766	-12.4222	1.67266e-05	0.00246676	3.83876
249	1	9	6	NM_113716_1	mwgarabidopsis#23625	**** No hits found ****	hypothetical protein	2889	-2.02769	0.245247	-4.07753	8.2759	-13.8332	8.94485e-06	0.00234838	4.45071
16824	16	24	6	NM_104409_1	mwgarabidopsis#19464	AT1G55330	expressed protein	15556	-2.00153	0.249735	-4.00424	10.1498	-16.3191	3.39702e-06	0.00220524	5.35455
19500	18	12	16	NM_101999_1	mwgarabidopsis#11237	AT1G21500	expressed protein	21292	-1.99121	0.251528	-3.9757	10.6328	-15.5142	4.57221e-06	0.00220524	5.08327
54	1	6	2	NM_118957_1	mwgarabidopsis#24493	AT4G28170	hypothetical protein	574	-1.98816	0.252061	-3.96729	8.34445	-15.7139	4.24153e-06	0.00220524	5.15235
258	1	18	6	NM_113943_1	mwgarabidopsis#23741	AT3G30430	hypothetical protein	2898	-1.96041	0.256956	-3.89172	7.9978	-12.8264	5.16411e-05	0.0036989	2.82686
1342	2	46	5	NM_101658_1	mwgarabidopsis#00837	AT1G17950	myb-like protein	14692	-1.95446	0.258017	-3.87571	8.20182	-15.7311	4.21438e-06	0.00220524	5.15824
578	1	2	13	NM_106486_1	mwgarabidopsis#02581	AT1G78390	neoxanthin cleavage enzyme	6870	-1.95349	0.258191	-3.8731	8.18323	-15.2471	5.0624e-06	0.00220524	4.98899
343	1	7	8	NM_113066_1	mwgarabidopsis#23309	AT3G21710	hypothetical protein	4024	-1.94773	0.259224	-3.85767	8.23469	-14.2574	7.49836e-06	0.00234838	4.61949
1925	2	5	18	NM_128646_1	mwgarabidopsis#21441	AT2G30930	expressed protein	22048	-1.94238	0.260188	-3.84338	8.19258	-17.6334	2.15297e-06	0.00206017	5.75947
48	1	48	1	NM_103384_1	mwgarabidopsis#00045	AT1G39430	hypothetical protein	48	-1.92871	0.262663	-3.80716	8.16482	-13.1314	1.21154e-05	0.00237347	4.15653
12	1	12	1	NM_117187_1	mwgarabidopsis#00033	AT4G11170	rpp1-wsa-like disease resistance protein	12	-1.92275	0.263752	-3.79144	8.19203	-16.3492	3.36048e-06	0.00220524	5.36432
56	1	8	2	NM_118462_1	mwgarabidopsis#24433	AT4G23330	hypothetical protein	576	-1.91845	0.264538	-3.78018	8.26267	-14.2905	7.39757e-06	0.00234838	4.63236
21318	20	6	8	NM_121865_1	mwgarabidopsis#09522	AT5G18600	glutaredoxin -like protein	16774	-1.91665	0.264869	-3.77545	7.84016	-12.4989	5.85665e-05	0.00384045	2.71247
147	1	3	4	NM_117362_1	mwgarabidopsis#24197	AT4G12930	hypothetical protein	1718	-1.91187	0.265747	-3.76297	8.30136	-14.4655	6.88942e-06	0.00234838	4.69991
257	1	17	6	NM_113985_1	mwgarabidopsis#23757	AT3G30810	hypothetical protein	2897	-1.90968	0.266152	-3.75726	8.38307	-12.9719	4.88801e-05	0.00358482	2.87637
22745	21	41	14	NM_113585_1	mwgarabidopsis#13747	AT3G26740	light regulated protein	7953	-1.90591	0.266849	-3.74744	11.473	-17.1776	2.51224e-06	0.00217133	5.62406
1259	2	11	4	NM_115092_1	mwgarabidopsis#23909	AT3G52320	hypothetical protein	14095	-1.89577	0.268731	-3.72119	7.96845	-10.2303	0.000154174	0.00567836	1.79122
202	1	10	5	NM_101697_1	mwgarabidopsis#00857	AT1G18390	wall-associated kinase	2337	-1.89391	0.269078	-3.7164	8.46138	-11.5497	2.54875e-05	0.00278847	3.4166
155	1	11	4	NM_115418_1	mwgarabidopsis#23941	AT3G55605	expressed protein	1726	-1.89232	0.269374	-3.71232	8.47944	-12.8189	1.39365e-05	0.00237737	4.01917
1286	2	38	4	NM_117495_1	mwgarabidopsis#24225	AT4G14180	hypothetical protein	14122	-1.89172	0.269486	-3.71076	8.10708	-16.0264	3.77828e-06	0.00220524	5.25808
182	1	38	4	NM_117572_1	mwgarabidopsis#24257	AT4G14860	hypothetical protein	1753	-1.88953	0.269896	-3.70513	8.14255	-14.2376	7.5598e-06	0.00234838	4.61172
18867	18	3	3	NM_118964_1	mwgarabidopsis#16061	AT4G28240	putative wound induced protein	13895	-1.88686	0.270395	-3.6983	8.05602	-12.8543	5.10977e-05	0.00367348	2.83641
962	1	2	21	NM_129467_1	mwgarabidopsis#04105	AT2G39100	putative ring zinc finger protein	11430	-1.87603	0.272432	-3.67065	8.10181	-14.0317	8.23115e-06	0.00234838	4.53049
165	1	21	4	NM_116315_1	mwgarabidopsis#24009	**** No hits found ****	hypothetical protein	1736	-1.87504	0.272619	-3.66813	7.80323	-8.1411	0.00124555	0.0169467	-0.0983831
15528	15	24	2	NM_102679_1	mwgarabidopsis#20256	AT1G29395	expressed protein	928	-1.86932	0.273702	-3.65361	8.46458	-16.0682	3.72094e-06	0.00220524	5.27199
203	1	11	5	NM_101585_1	mwgarabidopsis#00809	AT1G17240	putative receptor protein kinase	2338	-1.86781	0.273988	-3.64979	8.3105	-14.6076	6.50658e-06	0.00234838	4.75397
290	1	2	7	NM_103542_1	mwgarabidopsis#01441	AT1G44180	aminoacylase	3451	-1.85897	0.275674	-3.62748	7.89177	-9.63404	0.00020553	0.00645494	1.50504
2689	3	1	11	NM_105654_1	mwgarabidopsis#02218	AT1G69860	putative peptide transporter	5773	-1.85881	0.275703	-3.62709	8.16293	-14.392	7.09778e-06	0.00234838	4.67167
24524	23	44	5	NM_115313_1	mwgarabidopsis#09108	AT3G54560	histone h2a.f/z	2877	-1.85617	0.276208	-3.62046	11.4417	-15.2642	5.02917e-06	0.00220524	4.9951
4980	5	36	12	NM_111358_1	mwgarabidopsis#22415	AT3G04860	expressed protein	6425	-1.85599	0.276243	-3.62001	7.36038	-8.05839	0.00129488	0.0172799	-0.134499
6182	6	38	14	NM_111185_1	mwgarabidopsis#22323	AT3G03150	expressed protein	19890	-1.85326	0.276766	-3.61317	9.08806	-13.0692	1.24549e-05	0.00237347	4.1295
244	1	4	6	NM_114065_1	mwgarabidopsis#23801	AT3G32960	hypothetical protein	2884	-1.85314	0.276789	-3.61286	8.09227	-8.52014	0.000143888	0.0054785	1.61401
3957	4	21	14	NM_130081_1	mwgarabidopsis#22078	AT2G45180	expressed protein	19825	-1.84929	0.277529	-3.60323	12.2125	-13.6639	9.61122e-06	0.00234838	4.38148
1263	2	15	4	NM_117054_1	mwgarabidopsis#24169	AT4G09860	hypothetical protein	14099	-1.84737	0.277898	-3.59845	8.0773	-14.4486	6.9368e-06	0.00234838	4.69342
2063	2	47	20	NM_127198_1	mwgarabidopsis#20881	AT2G16450	hypothetical protein	23227	-1.84734	0.277905	-3.59835	8.17837	-11.8359	2.21282e-05	0.00266866	3.55912
146	1	2	4	NM_117544_1	mwgarabidopsis#24245	**** No hits found ****	hypothetical protein	1717	-1.84548	0.278263	-3.59372	8.32872	-11.5832	2.50655e-05	0.00275391	3.43349
252	1	12	6	NM_113558_1	mwgarabidopsis#23545	AT3G26510	unknown protein	2892	-1.84488	0.27838	-3.59222	8.31346	-13.411	1.07167e-05	0.00234838	4.27605
1291	2	43	4	NM_116449_1	mwgarabidopsis#24049	AT4G02170	hypothetical protein	14127	-1.83091	0.281086	-3.55762	8.06938	-15.8521	4.02893e-06	0.00220524	5.19947
248	1	8	6	NM_113805_1	mwgarabidopsis#23673	AT3G28840	unknown protein	2888	-1.82923	0.281415	-3.55347	8.44605	-15.8645	4.01054e-06	0.00220524	5.20365
11651	11	35	13	NM_118879_1	mwgarabidopsis#06594	AT4G27440	protochlorophyllide reductase precursor	7139	-1.82857	0.281543	-3.55186	11.8938	-13.4075	1.07332e-05	0.00234838	4.27456
8143	8	31	9	NM_104099_1	mwgarabidopsis#01628	AT1G52190	peptide transporter	17083	-1.82771	0.281712	-3.54973	8.09922	-12.4659	5.93244e-05	0.003845	2.70071
16785	16	33	5	NM_112495_1	mwgarabidopsis#05104	AT3G16240	delta tonoplast integral protein (delta-tip)	14993	-1.82702	0.281845	-3.54804	9.82363	-15.5277	4.54888e-06	0.00220524	5.08799
13480	13	40	5	NM_112026_1	mwgarabidopsis#04931	AT3G11930	ethylene-responsive protein	2633	-1.82336	0.282563	-3.53903	8.92753	-12.8862	1.35188e-05	0.00237737	4.0491
1277	2	29	4	NM_116627_1	mwgarabidopsis#24109	AT4G03890	hypothetical protein	14113	-1.822	0.282828	-3.53572	8.35596	-12.7074	1.46619e-05	0.00242145	3.96917
170	1	26	4	NM_117568_1	mwgarabidopsis#24253	AT4G14820	hypothetical protein	1741	-1.82185	0.282858	-3.53535	8.22029	-15.0847	5.39023e-06	0.00220524	4.93058
1487	2	47	8	NM_112807_1	mwgarabidopsis#23161	AT3G19200	hypothetical protein	16386	-1.81691	0.283827	-3.52327	8.05071	-16.3574	3.35051e-06	0.00220524	5.367
99	1	3	3	NM_101203_1	mwgarabidopsis#00681	**** No hits found ****	protein phosphatase 2a regulatory subunit	1143	-1.81553	0.2841	-3.51989	8.3334	-13.0431	1.26004e-05	0.00237347	4.11812
21246	20	30	6	NM_121813_1	mwgarabidopsis#09150	AT5G18080	auxin-induced protein-like	15657	-1.81227	0.284743	-3.51193	8.3672	-15.0975	5.36359e-06	0.00220524	4.9352
1254	2	6	4	NM_116582_1	mwgarabidopsis#24085	AT4G03440	hypothetical protein	14090	-1.81075	0.285044	-3.50824	8.1105	-5.90399	0.00199114	0.0216926	-0.893594
1803	2	27	15	NM_126666_1	mwgarabidopsis#02893	AT2G06850	putative endoxyloglucan glycosyltransferase	20355	-1.80716	0.285753	-3.49953	9.28067	-11.2	3.04279e-05	0.0029169	3.2368
11	1	11	1	NM_126438_1	mwgarabidopsis#00049	AT2G04025	predicted protein	11	-1.80681	0.285822	-3.49868	8.36932	-12.3627	6.17686e-05	0.00388944	2.66369
289	1	1	7	NM_103599_1	mwgarabidopsis#01457	AT1G45616	disease resistance protein	3450	-1.80595	0.285993	-3.49659	8.10813	-11.8948	7.44918e-05	0.00417934	2.4902
148	1	4	4	NM_117138_1	mwgarabidopsis#24181	AT4G10700	hypothetical protein	1719	-1.80243	0.286692	-3.48807	8.10582	-14.6145	6.48851e-06	0.00234838	4.75659
60	1	12	2	NM_117730_1	mwgarabidopsis#24305	AT4G16350	expressed protein	580	-1.8023	0.286718	-3.48775	8.27657	-16.2249	3.51464e-06	0.00220524	5.32376
16974	16	30	9	NM_116757_1	mwgarabidopsis#05976	AT4G05180	oxygen-evolving enhancer protein 3 precursor - like protein	17274	-1.80153	0.286869	-3.48591	11.8746	-15.5592	4.49504e-06	0.00220524	5.09896
49	1	1	2	NM_120571_1	mwgarabidopsis#24637	AT5G04890	expressed protein	569	-1.79541	0.288089	-3.47115	8.59171	-12.3258	6.26738e-05	0.00388944	2.65032
2770	3	34	12	NM_111482_1	mwgarabidopsis#22478	AT3G06070	expressed protein	6376	-1.79492	0.288188	-3.46995	7.74059	-12.9579	1.30898e-05	0.00237347	4.08077
10	1	10	1	NM_124129_1	mwgarabidopsis#00097	AT5G47560	sodium-dicarboxylate cotransporter-like	10	-1.79433	0.288305	-3.46855	8.23316	-14.2835	7.41872e-06	0.00234838	4.62965
52	1	4	2	NM_119515_1	mwgarabidopsis#24557	AT4G33590	hypothetical protein	572	-1.79395	0.288381	-3.46763	8.15911	-15.3128	4.93635e-06	0.00220524	5.01239
15630	15	30	4	NM_105456_1	mwgarabidopsis#20068	AT1G67865	expressed protein	2078	-1.79103	0.288965	-3.46062	10.8949	-15.0596	5.44315e-06	0.00220524	4.92146
1267	2	19	4	NM_116429_1	mwgarabidopsis#24041	AT4G01980	hypothetical protein	14103	-1.78875	0.289422	-3.45516	8.11425	-10.8893	0.000114179	0.00492602	2.0844
1357	2	13	6	NM_114677_1	mwgarabidopsis#23853	AT3G48080	hypothetical protein	15209	-1.78844	0.289485	-3.45441	8.09495	-9.91065	6.12875e-05	0.00388944	2.51472
190	1	46	4	NM_116292_1	mwgarabidopsis#24001	AT4G00670	hypothetical protein	1761	-1.78825	0.289522	-3.45397	8.35019	-13.4088	1.07272e-05	0.00234838	4.2751
483	1	3	11	NM_105500_1	mwgarabidopsis#02153	AT1G68290	putative bifunctional nuclease	5727	-1.78695	0.289783	-3.45085	8.2811	-8.36349	0.000159606	0.0057558	1.50332
866	1	2	19	NM_128566_1	mwgarabidopsis#03721	AT2G30110	ubiquitin activating enzyme 1 (uba1)	10286	-1.78628	0.28992	-3.44923	7.95065	-10.2037	0.000156111	0.00571725	1.7789
530	1	2	12	NM_111993_1	mwgarabidopsis#22721	AT3G11600	expressed protein	6298	-1.78532	0.290111	-3.44695	8.29003	-9.46582	7.95493e-05	0.00432122	2.24163
1347	2	3	6	NM_114028_1	mwgarabidopsis#23785	AT3G32050	hypothetical protein	15199	-1.77877	0.291431	-3.43134	8.34324	-10.3061	0.000148803	0.00559177	1.82615
51	1	3	2	NM_119635_1	mwgarabidopsis#24573	AT4G34690	hypothetical protein	571	-1.77529	0.292137	-3.42306	8.23702	-12.1206	6.79961e-05	0.00402528	2.57507
3169	3	1	21	NM_129497_1	mwgarabidopsis#04118	AT2G39400	putative phospholipase	11476	-1.77508	0.292177	-3.42258	8.1071	-11.6432	8.26233e-05	0.00436322	2.39302
337	1	1	8	NM_113440_1	mwgarabidopsis#23497	AT3G25440	unknown protein	4018	-1.77406	0.292385	-3.42015	8.35453	-12.0525	6.98802e-05	0.00406261	2.54971
26390	24	38	21	NM_104258_1	mwgarabidopsis#12308	**** No hits found ****	hypothetical protein	24306	-1.77384	0.292429	-3.41964	7.59634	-11.895	7.44866e-05	0.00417934	2.49026
294	1	6	7	NM_103096_1	mwgarabidopsis#01317	AT1G33770	protein kinase	3454	-1.77156	0.292891	-3.41424	8.14683	-13.9568	8.4924e-06	0.00234838	4.50055
214	1	22	5	NM_101711_1	mwgarabidopsis#00861	AT1G18530	calmodulin	2349	-1.77082	0.293041	-3.41249	8.27665	-12.1329	6.76614e-05	0.00401794	2.57964
17300	16	20	16	NM_122456_1	mwgarabidopsis#17692	AT5G25460	putative protein	21252	-1.77071	0.293065	-3.41221	9.16953	-13.7131	9.41192e-06	0.00234838	4.4017
1293	2	45	4	NM_116229_1	mwgarabidopsis#23985	AT4G00120	hypothetical protein	14129	-1.76874	0.293465	-3.40756	8.38067	-11.6992	8.07248e-05	0.00432122	2.4149
65	1	17	2	NM_119123_1	mwgarabidopsis#24513	AT4G29770	expressed protein	585	-1.76418	0.294394	-3.3968	8.08287	-12.4175	1.67633e-05	0.00246676	3.83658
31	1	31	1	NM_102846_1	mwgarabidopsis#00185	AT1G31070	udp-n-acetylglucosamine pyrophosphorylase-like protein; supported by cdna: gi_15146285_gb_ay049284 1_	31	-1.76097	0.295051	-3.38925	8.23219	-14.8245	5.96861e-06	0.00234838	4.8352
204	1	12	5	NM_101560_1	mwgarabidopsis#00793	AT1G17000	trehalose-6-phosphate synthase	2339	-1.75916	0.29542	-3.38502	8.15181	-13.0489	1.25679e-05	0.00237347	4.12065
1212	2	12	3	NM_100450_1	mwgarabidopsis#00381	AT1G05700	putative light repressible receptor protein kinase	13527	-1.75777	0.295705	-3.38175	7.98644	-7.03822	0.000412727	0.00925689	0.479086
53	1	5	2	NM_119069_1	mwgarabidopsis#24509	AT4G29250	expressed protein	573	-1.75569	0.296131	-3.37688	8.31301	-9.42118	8.17078e-05	0.00432368	2.21348
281	1	41	6	NM_113995_1	mwgarabidopsis#23765	AT3G31320	unknown protein	2921	-1.75214	0.296861	-3.36858	8.02778	-12.7146	1.46138e-05	0.00242145	3.97241
436	1	4	10	NM_112627_1	mwgarabidopsis#23041	AT3G17470	hypothetical protein	5156	-1.75085	0.297126	-3.36558	8.18558	-13.5367	1.01499e-05	0.00234838	4.32875
66	1	18	2	NM_118974_1	mwgarabidopsis#24497	AT4G28330	hypothetical protein	586	-1.74682	0.297957	-3.35619	8.16456	-10.7987	0.000118869	0.00506042	2.04546
1209	2	9	3	NM_100650_1	mwgarabidopsis#00461	AT1G07750	globulin-like protein	13524	-1.74627	0.298072	-3.35489	8.71727	-9.34441	8.55806e-05	0.00440845	2.16475
15	1	15	1	NM_100223_1	mwgarabidopsis#00305	AT1G03410	putative 1-aminocyclopropane-1-carboxylate oxidase	15	-1.74585	0.298158	-3.35393	8.20864	-13.153	1.19999e-05	0.00237347	4.16589
59	1	11	2	NM_117772_1	mwgarabidopsis#24321	AT4G16710	hypothetical protein	579	-1.74548	0.298234	-3.35307	8.2319	-9.39271	0.000231971	0.0067734	1.38308
1225	2	25	3	NM_101333_1	mwgarabidopsis#00721	AT1G14660	na h antiporter	13540	-1.74509	0.298316	-3.35215	8.07332	-13.9978	8.34814e-06	0.00234838	4.51697
167	1	23	4	NM_115546_1	mwgarabidopsis#23945	AT3G56870	hypothetical protein	1738	-1.74403	0.298535	-3.34969	7.97602	-10.5879	0.000130705	0.0052954	1.95319
152	1	8	4	NM_116464_1	mwgarabidopsis#24053	AT4G02310	hypothetical protein	1723	-1.73908	0.29956	-3.33822	8.32008	-9.48136	0.000221813	0.00662602	1.4283
2263	3	7	2	NM_118593_1	mwgarabidopsis#24450	AT4G24600	hypothetical protein	623	-1.73574	0.300255	-3.3305	8.01053	-11.6968	2.36923e-05	0.00270713	3.49036
26101	24	37	15	NM_101913_1	mwgarabidopsis#11184	AT1G20620	expressed protein	20889	-1.73428	0.300559	-3.32713	12.4773	-15.8924	3.96926e-06	0.00220524	5.21311
435	1	3	10	NM_112645_1	mwgarabidopsis#23057	AT3G17640	hypothetical protein	5155	-1.73014	0.301422	-3.31761	8.4124	-10.5864	4.20516e-05	0.0034048	2.90532
259	1	19	6	NM_113846_1	mwgarabidopsis#23693	AT3G29220	hypothetical protein	2899	-1.73	0.301451	-3.31728	8.30786	-15.1324	5.2914e-06	0.00220524	4.94783
1339	2	43	5	NM_101910_1	mwgarabidopsis#00917	AT1G20590	hypothetical protein	14689	-1.72818	0.301833	-3.31309	8.0365	-13.3691	1.0914e-05	0.00234838	4.25832
186	1	42	4	NM_116742_1	mwgarabidopsis#24129	AT4G05030	hypothetical protein	1757	-1.72813	0.301843	-3.31298	8.03537	-13.5596	1.00505e-05	0.00234838	4.33827
1353	2	9	6	NM_113661_1	mwgarabidopsis#23593	**** No hits found ****	hypothetical protein	15205	-1.72802	0.301866	-3.31272	8.30095	-11.8644	7.54226e-05	0.00418384	2.47859
247	1	7	6	NM_113838_1	mwgarabidopsis#23689	**** No hits found ****	hypothetical protein	2887	-1.72264	0.302993	-3.30041	8.05867	-11.5224	2.58381e-05	0.00279148	3.40279
2825	3	41	13	NM_106259_1	mwgarabidopsis#02486	AT1G76100	plastocyanin	6955	-1.72165	0.303201	-3.29814	10.5962	-14.484	6.83813e-06	0.00234838	4.70699
104	1	8	3	NM_100870_1	mwgarabidopsis#00541	AT1G09960	putative sucrose/h symporter	1148	-1.7199	0.30357	-3.29414	8.14555	-13.7047	9.44573e-06	0.00234838	4.39824
55	1	7	2	NM_118592_1	mwgarabidopsis#24449	**** No hits found ****	hypothetical protein	575	-1.71382	0.304851	-3.28029	8.39856	-13.9201	8.62385e-06	0.00234838	4.48582
173	1	29	4	NM_116852_1	mwgarabidopsis#24141	AT4G07800	hypothetical protein	1744	-1.71358	0.304903	-3.27974	7.76252	-9.59363	0.000209697	0.0064729	1.48487
9641	9	41	17	NM_121811_1	mwgarabidopsis#07545	AT5G18010	auxin-induced protein-like	9376	-1.71355	0.304908	-3.27968	8.19857	-14.0498	8.16953e-06	0.00234838	4.53768
345	1	9	8	NM_112962_1	mwgarabidopsis#23245	AT3G20710	hypothetical protein	4026	-1.7108	0.30549	-3.27343	8.26251	-9.06652	0.000274447	0.00735137	1.21225
23942	22	38	16	NM_130196_1	mwgarabidopsis#13447	AT2G46330	expressed protein	21414	-1.70914	0.305841	-3.26967	9.517	-11.1963	3.04864e-05	0.0029169	3.23484
149	1	5	4	NM_116807_1	mwgarabidopsis#24133	AT4G07350	hypothetical protein	1720	-1.70605	0.306497	-3.26267	8.02369	-12.9816	1.29516e-05	0.00237347	4.09118
25432	24	40	1	NM_124474_1	mwgarabidopsis#08444	AT5G50950	fumarate hydratase	12940	-1.70333	0.307077	-3.25651	8.35456	-11.6899	8.10345e-05	0.00432122	2.4113
117	1	21	3	NM_100758_1	mwgarabidopsis#00497	AT1G08840	predicted protein	1161	-1.6994	0.307914	-3.24766	8.07939	-11.2603	2.95019e-05	0.00290047	3.26825
1216	2	16	3	NM_101073_1	mwgarabidopsis#00637	AT1G12010	putative amino-cyclopropane-carboxylic acid oxidase (acc oxidase)	13531	-1.69711	0.308404	-3.2425	7.93258	-13.3199	1.11507e-05	0.00234838	4.23746
176	1	32	4	NM_116508_1	mwgarabidopsis#24061	**** No hits found ****	hypothetical protein	1747	-1.69471	0.308917	-3.23711	8.05206	-6.55939	0.000603372	0.0114447	0.0657411
50	1	2	2	NM_120205_1	mwgarabidopsis#24621	AT5G01270	hypothetical protein	570	-1.69426	0.309014	-3.2361	8.32996	-11.6229	8.33232e-05	0.0043903	2.38508
630	1	6	14	NM_110967_1	mwgarabidopsis#22217	AT3G01020	unknown protein	7445	-1.69347	0.309182	-3.23434	7.4966	-7.35275	0.00183153	0.0208439	-0.463993
1268	2	20	4	NM_116359_1	mwgarabidopsis#24025	**** No hits found ****	hypothetical protein	14104	-1.69287	0.309312	-3.23298	7.88934	-10.8942	0.00011393	0.00492347	2.08651
433	1	1	10	NM_112745_1	mwgarabidopsis#23117	AT3G18590	hypothetical protein	5153	-1.69265	0.309359	-3.23249	8.12956	-13.7544	9.24833e-06	0.00234838	4.4186
157	1	13	4	NM_117588_1	mwgarabidopsis#24261	AT4G15010	expressed protein	1728	-1.68804	0.310348	-3.22219	8.52642	-10.1669	5.2989e-05	0.00374774	2.66615
13288	13	40	1	NM_129623_1	mwgarabidopsis#04171	AT2G40610	putative expansin	325	-1.68759	0.310445	-3.22119	7.62681	-14.3971	7.08292e-06	0.00234838	4.67365
1202	2	2	3	NM_101272_1	mwgarabidopsis#00697	AT1G14070	xyloglucan fucosyltransferase	13518	-1.687	0.310572	-3.21987	8.01703	-10.008	5.79698e-05	0.00383907	2.57273
1351	2	7	6	NM_113776_1	mwgarabidopsis#23657	AT3G28560	hypothetical protein	15203	-1.68657	0.310665	-3.2189	8.00462	-13.2756	1.13693e-05	0.00234838	4.21855
21	1	21	1	NM_125580_1	mwgarabidopsis#00117	AT5G61865	predicted protein	21	-1.68479	0.311049	-3.21493	8.3179	-9.28566	8.86883e-05	0.00448265	2.12716
105	1	9	3	NM_100746_1	mwgarabidopsis#00493	AT1G08730	putative myosin mya1	1149	-1.68388	0.311244	-3.21291	8.00978	-11.4761	8.86092e-05	0.00448265	2.32695
241	1	1	6	NM_114842_1	mwgarabidopsis#23877	AT3G49820	hypothetical protein	2882	-1.68174	0.311707	-3.20814	8.24622	-11.4345	9.01805e-05	0.0045182	2.31029
2356	3	4	4	NM_117142_1	mwgarabidopsis#24182	**** No hits found ****	hypothetical protein	1766	-1.67982	0.312121	-3.20388	8.06577	-10.5502	0.000132969	0.00532775	1.93643
673	1	1	15	NM_126879_1	mwgarabidopsis#02977	**** No hits found ****	10-formyltetrahydrofolate synthetase	8009	-1.67938	0.312217	-3.2029	8.1507	-10.324	4.85442e-05	0.00358482	2.757
187	1	43	4	NM_116569_1	mwgarabidopsis#24081	**** No hits found ****	hypothetical protein	1758	-1.67697	0.312739	-3.19755	8.19146	-11.2441	9.78089e-05	0.00466681	2.23301
213	1	21	5	NM_101779_1	mwgarabidopsis#00877	AT1G19210	ap2 domain transcription factor	2348	-1.6743	0.313318	-3.19165	7.85157	-10.6316	0.000128144	0.00524476	1.97248
341	1	5	8	NM_113175_1	mwgarabidopsis#23373	AT3G22760	expressed protein	4022	-1.67222	0.31377	-3.18705	8.15512	-13.5628	1.00363e-05	0.00234838	4.33964
24673	23	1	9	NM_116382_1	mwgarabidopsis#15016	AT4G01520	putative nam-like protein	5106	-1.66587	0.315154	-3.17306	7.62371	-10.7057	0.000123928	0.00516625	2.00502
1341	2	45	5	NM_101689_1	mwgarabidopsis#00853	AT1G18310	beta-glucan-elicitor receptor	14691	-1.66199	0.316004	-3.16452	7.98833	-13.6094	9.83797e-06	0.00234838	4.35895
201	1	9	5	NM_101757_1	mwgarabidopsis#00873	AT1G19000	myb-related transcription activator	2336	-1.66164	0.31608	-3.16375	8.88918	-10.0785	5.56955e-05	0.00381232	2.61438
481	1	1	11	NM_105653_1	mwgarabidopsis#02217	AT1G69850	nitrate transporter (ntl1)	5725	-1.65961	0.316524	-3.15932	8.30502	-9.25473	9.03765e-05	0.0045182	2.10728
387	1	3	9	NM_104519_1	mwgarabidopsis#01773	AT1G56410	heat shock protein	4587	-1.65915	0.316626	-3.1583	7.85826	-10.4511	4.52647e-05	0.00353515	2.82934
12863	12	47	15	NM_120069_1	mwgarabidopsis#06946	AT4G39090	cysteine proteinase rd19a	20615	-1.65724	0.317045	-3.15412	10.6386	-14.0283	8.24272e-06	0.00234838	4.52914
625	1	1	14	NM_111241_1	mwgarabidopsis#22357	AT3G04440	hypothetical protein	7441	-1.65685	0.31713	-3.15328	8.04286	-8.62626	0.000134254	0.00533907	1.68785
216	1	24	5	NM_101566_1	mwgarabidopsis#00797	AT1G17060	putative cytochrome p450	2351	-1.6562	0.317274	-3.15185	8.20948	-11.362	9.2998e-05	0.00456554	2.28107
2365	3	13	4	NM_117593_1	mwgarabidopsis#24262	AT4G15060	hypothetical protein	1775	-1.65545	0.31744	-3.1502	7.47801	-7.18765	0.00199481	0.0217035	-0.546997
14940	14	12	13	NM_123783_1	mwgarabidopsis#18335	AT5G44160	putative protein	19486	-1.65496	0.317548	-3.14913	7.14474	-7.18552	0.00199702	0.0217111	-0.548081
26368	24	16	21	NM_104927_1	mwgarabidopsis#12632	AT1G62480	expressed protein	24285	-1.65427	0.317697	-3.14765	9.71607	-12.3462	1.73319e-05	0.00246676	3.80343
308	1	20	7	NM_102944_1	mwgarabidopsis#01257	AT1G32100	pinoresinol-lariciresinol reductase	3468	-1.65373	0.317817	-3.14646	7.79385	-7.18021	0.00200258	0.0217168	-0.550794
25534	24	46	3	NM_125970_1	mwgarabidopsis#09016	AT5G65730	xyloglucan endo-transglycosylase-like protein	14082	-1.65257	0.318072	-3.14394	8.35878	-12.1788	1.87587e-05	0.00248398	3.72461
14754	14	18	9	NM_116746_1	mwgarabidopsis#05971	AT4G05070	coded for by a. thaliana cdna t44741	17214	-1.65123	0.318369	-3.141	9.30402	-14.4109	7.04357e-06	0.00234838	4.67894
1276	2	28	4	NM_116943_1	mwgarabidopsis#24157	AT4G08730	hypothetical protein	14112	-1.65017	0.318602	-3.13871	7.93765	-10.6814	3.99527e-05	0.00332422	2.95803
1919	2	47	17	NM_126967_1	mwgarabidopsis#03021	**** No hits found ****	putative retroelement pol polyprotein	21518	-1.65001	0.318637	-3.13837	7.97874	-8.06817	0.000194961	0.00637812	1.28903
1106	2	2	1	NM_100277_1	mwgarabidopsis#00317	AT1G03960	putative protein phosphatase 2a	12378	-1.6493	0.318795	-3.13681	7.97784	-10.6997	3.95635e-05	0.00332422	2.9681
2	1	2	1	NM_100370_1	mwgarabidopsis#00349	AT1G04920	sucrose-phosphate synthase	2	-1.64638	0.319441	-3.13046	8.17636	-11.253	9.7432e-05	0.00466228	2.2367
1107	2	3	1	NM_100105_1	mwgarabidopsis#00269	AT1G02250	nam (no apical meristem)-like protein	12379	-1.64539	0.31966	-3.12832	7.94912	-12.3962	1.6931e-05	0.00246676	3.82669
57	1	9	2	NM_118075_1	mwgarabidopsis#24385	AT4G19550	hypothetical protein	577	-1.64509	0.319726	-3.12768	8.51313	-11.2684	9.679e-05	0.00464753	2.243
1207	2	7	3	NM_100826_1	mwgarabidopsis#00525	AT1G09550	putative pectinacetylesterase precursor	13522	-1.64485	0.31978	-3.12715	8.01771	-12.3792	1.70663e-05	0.00246676	3.81879
1258	2	10	4	NM_115647_1	mwgarabidopsis#23957	AT3G57850	hypothetical protein	14094	-1.64241	0.32032	-3.12188	7.90293	-7.891	0.000220491	0.00660201	1.15682
17186	16	2	14	NM_118469_1	mwgarabidopsis#06488	AT4G23400	water channel - like protein	20094	-1.64224	0.320359	-3.1215	9.05199	-14.6143	6.48905e-06	0.00234838	4.75651
3982	4	46	14	NM_130056_1	mwgarabidopsis#22070	AT2G44920	unknown protein	19850	-1.6414	0.320545	-3.11969	8.11615	-10.3477	0.000145953	0.00552162	1.84517
17868	17	12	5	NM_118513_1	mwgarabidopsis#15825	AT4G23820	putative polygalacturonase	2701	-1.64062	0.320718	-3.118	8.25867	-11.908	2.13656e-05	0.00266866	3.59435
36	1	36	1	NM_118977_1	mwgarabidopsis#00041	AT4G28365	copper-binding protein-like	36	-1.63948	0.320973	-3.11553	7.96729	-12.8729	1.36003e-05	0.00237737	4.04319
1380	2	36	6	NM_113497_1	mwgarabidopsis#23521	AT3G25930	expressed protein	15232	-1.63783	0.32134	-3.11197	8.02376	-5.80042	0.00115453	0.0163494	-0.643998
245	1	5	6	NM_113978_1	mwgarabidopsis#23753	AT3G30750	hypothetical protein	2885	-1.63775	0.321357	-3.11181	8.6263	-7.60512	0.000270277	0.00729243	0.937466
1308	2	12	5	NM_101460_1	mwgarabidopsis#00761	AT1G15920	btg1 binding factor 1	14658	-1.63591	0.321767	-3.10784	8.56866	-6.59356	0.00121048	0.0167394	-0.352142
22	1	22	1	NM_119081_1	mwgarabidopsis#00101	AT4G29360	beta-1	22	-1.63413	0.322164	-3.10401	8.07091	-12.8772	1.35738e-05	0.00237737	4.04512
1356	2	12	6	NM_113475_1	mwgarabidopsis#23513	AT3G25760	hypothetical protein	15208	-1.63357	0.32229	-3.10279	9.18159	-11.1569	0.000101557	0.00469446	2.19705
1126	2	22	1	NM_117622_1	mwgarabidopsis#00069	AT4G15340	lupeol synthase like protein	12397	-1.63167	0.322715	-3.09871	7.73295	-10.6749	0.000125656	0.00519205	1.99156
529	1	1	12	NM_112017_1	mwgarabidopsis#22737	AT3G11840	expressed protein	6297	-1.63124	0.322811	-3.09779	8.09246	-8.92378	0.000110978	0.00488716	1.89015
1346	2	2	6	NM_114499_1	mwgarabidopsis#23833	AT3G46310	hypothetical protein	15198	-1.63031	0.323019	-3.09579	7.97682	-10.3281	4.84355e-05	0.00358482	2.75932
1273	2	25	4	NM_117524_1	mwgarabidopsis#24237	AT4G14455	hypothetical protein	14109	-1.6301	0.323067	-3.09534	8.23219	-8.80529	0.00031526	0.00793629	1.07024
1385	2	41	6	NM_113933_1	mwgarabidopsis#23733	AT3G30340	hypothetical protein	15237	-1.62994	0.323102	-3.095	8.06861	-11.6828	2.38573e-05	0.00270984	3.48336
156	1	12	4	NM_116233_1	mwgarabidopsis#23925	AT3G52680	expressed protein	1727	-1.62989	0.323114	-3.09489	8.1078	-12.9335	1.3234e-05	0.00237737	4.07002
14	1	14	1	NM_100379_1	mwgarabidopsis#00353	AT1G05000	unkown protein	14	-1.62953	0.323193	-3.09412	8.02611	-11.1876	0.000100216	0.00469446	2.20978
1244	2	44	3	NM_100821_1	mwgarabidopsis#00521	AT1G09500	putative cinnamyl alcohol dehydrogenase	13559	-1.6287	0.32338	-3.09233	7.99041	-10.9629	0.000110526	0.00488716	2.11576
19	1	19	1	NM_101605_1	mwgarabidopsis#00181	AT1G17440	expressed protein; this gene structure is inaccurate	19	-1.62825	0.32348	-3.09138	8.15343	-11.8578	2.18933e-05	0.00266866	3.56985
1287	2	39	4	NM_117101_1	mwgarabidopsis#24177	AT4G10330	hypothetical protein	14123	-1.62815	0.323503	-3.09116	8.17605	-12.5004	1.61283e-05	0.00246676	3.8749
1127	2	23	1	NM_125877_1	mwgarabidopsis#00021	AT5G64810	predicted protein	12398	-1.62789	0.323562	-3.0906	7.91774	-11.0107	0.000108234	0.00482187	2.13594
1266	2	18	4	NM_116587_1	mwgarabidopsis#24089	AT4G03490	hypothetical protein	14102	-1.62263	0.324744	-3.07935	7.67595	-9.59461	0.000209595	0.0064729	1.48536
1283	2	35	4	NM_115114_1	mwgarabidopsis#23917	AT3G52540	expressed protein	14119	-1.62226	0.324827	-3.07856	7.96455	-8.2086	0.00017713	0.00604317	1.39186
1433	2	41	7	NM_103088_1	mwgarabidopsis#01313	**** No hits found ****	single-strand nucleic acid-binding protein	15809	-1.62185	0.324919	-3.07769	7.75669	-11.1355	0.000102503	0.00470406	2.18818
772	1	4	17	NM_127555_1	mwgarabidopsis#03281	AT2G19970	putative pathogenesis-related protein	9148	-1.61918	0.32552	-3.07201	8.09443	-12.2093	1.84889e-05	0.00248392	3.73907
4	1	4	1	NM_100164_1	mwgarabidopsis#00285	AT1G02830	ribosomal protein l22	4	-1.61779	0.325833	-3.06905	8.32347	-9.41273	0.000229629	0.00674277	1.39334
1147	2	43	1	NM_125671_1	mwgarabidopsis#00157	AT5G62760	zap - like protein	12418	-1.61304	0.326908	-3.05896	8.24419	-10.19	0.000157124	0.0057281	1.77251
1352	2	8	6	NM_113743_1	mwgarabidopsis#23641	AT3G28240	hypothetical protein	15204	-1.61274	0.326976	-3.05833	7.99663	-7.18994	0.000367533	0.00870299	0.604936
1120	2	16	1	NM_100061_1	mwgarabidopsis#00257	AT1G01780	lim domain protein	12391	-1.61233	0.32707	-3.05745	8.34265	-7.58847	0.000633794	0.0117299	0.34088
26347	24	43	20	NM_104698_1	mwgarabidopsis#12512	AT1G60060	expressed protein	23743	-1.61197	0.327151	-3.05669	7.9216	-9.22141	0.000253216	0.00701458	1.29425
1290	2	42	4	NM_116602_1	mwgarabidopsis#24097	AT4G03640	hypothetical protein	14126	-1.60983	0.327638	-3.05215	7.97304	-11.2867	2.91072e-05	0.00290047	3.28195
20704	19	16	18	NM_102582_1	mwgarabidopsis#11522	AT1G28160	hypothetical protein	10159	-1.60758	0.328148	-3.04741	7.71735	-10.5439	0.000133353	0.00532775	1.93362
1215	2	15	3	NM_101144_1	mwgarabidopsis#00653	AT1G12740	cytochrome p450	13530	-1.60688	0.328307	-3.04593	8.01146	-9.42697	8.14241e-05	0.00432368	2.21714
25727	24	47	7	NM_102080_1	mwgarabidopsis#09728	AT1G22290	14-3-3 protein (grf14)	16339	-1.60618	0.328467	-3.04445	9.01034	-8.44652	0.000151041	0.00561886	1.56224
61	1	13	2	NM_120604_1	mwgarabidopsis#24641	AT5G05220	expressed protein	581	-1.60552	0.328617	-3.04305	8.26355	-10.1773	5.26792e-05	0.00374224	2.67224
359	1	23	8	NM_112846_1	mwgarabidopsis#23185	AT3G19560	hypothetical protein	4040	-1.60519	0.328693	-3.04235	7.957	-13.2133	1.16847e-05	0.00234838	4.19188
3	1	3	1	NM_100198_1	mwgarabidopsis#00301	AT1G03160	fructokinase	3	-1.60481	0.328778	-3.04156	8.20867	-10.998	0.000108836	0.00482396	2.1306
109	1	13	3	NM_101422_1	mwgarabidopsis#00749	AT1G15530	receptor lectin kinase	1153	-1.60407	0.328949	-3.03999	7.7549	-11.0029	0.000108603	0.00482187	2.13267
539	1	11	12	NM_111370_1	mwgarabidopsis#22421	AT3G04980	hypothetical protein	6306	-1.60094	0.329663	-3.0334	7.9659	-14.4358	6.97268e-06	0.00234838	4.68853
1348	2	4	6	NM_114001_1	mwgarabidopsis#23769	**** No hits found ****	hypothetical protein	15200	-1.60086	0.329681	-3.03324	7.85329	-6.08072	0.000902024	0.0142613	-0.373656
25488	24	48	2	NM_119255_1	mwgarabidopsis#16176	AT4G31050	putative protein	13516	-1.6007	0.329718	-3.0329	8.03435	-12.054	1.99115e-05	0.00254328	3.665
1248	2	48	3	NM_100494_1	mwgarabidopsis#00393	AT1G06130	glyoxalase ii isozyme	13563	-1.59886	0.330138	-3.02903	8.0711	-11.7921	2.26077e-05	0.00267824	3.53756
1148	2	44	1	NM_125147_1	mwgarabidopsis#00141	AT5G57655	expressed protein; supported by full length cdna: ceres: 122798	12419	-1.59812	0.330308	-3.02748	8.19663	-14.4155	7.03031e-06	0.00234838	4.68073
1910	2	38	17	NM_127669_1	mwgarabidopsis#03321	**** No hits found ****	putative retroelement pol polyprotein	21509	-1.59505	0.33101	-3.02105	7.57296	-10.4227	0.000140974	0.00544447	1.87924
1201	2	1	3	NM_101321_1	mwgarabidopsis#00713	AT1G14540	anionic peroxidase	13517	-1.59403	0.331245	-3.01892	8.00986	-9.81501	6.4764e-05	0.00389621	2.45712
229	1	37	5	NM_102460_1	mwgarabidopsis#01089	AT1G26960	putative dna-binding protein	2363	-1.59294	0.331496	-3.01663	8.28267	-10.8519	0.000116089	0.00496713	2.06836
1208	2	8	3	NM_100787_1	mwgarabidopsis#00509	AT1G09170	putative kinesin	13523	-1.59177	0.331764	-3.01419	8.06177	-6.48087	0.000643486	0.0118068	-0.00448858
243	1	3	6	NM_114239_1	mwgarabidopsis#23817	AT3G43710	hypothetical protein	2883	-1.59086	0.331974	-3.01229	8.19664	-10.4804	0.000137285	0.00542126	1.90521
1485	2	45	8	NM_112927_1	mwgarabidopsis#23225	AT3G20360	unknown protein	16384	-1.59063	0.332025	-3.01182	7.97825	-6.11863	0.000872992	0.0140106	-0.337853
1241	2	41	3	NM_100997_1	mwgarabidopsis#00597	AT1G11250	syntaxin-related protein at-syr1	13556	-1.59059	0.332036	-3.01172	7.95943	-9.19468	9.37617e-05	0.00456983	2.06848
2188	2	28	23	At1g20010	d196brosche27#1		tubulin beta-5 chain	25980	-1.59042	0.332074	-3.01138	10.3512	-13.8411	8.91541e-06	0.00234838	4.45388
102	1	6	3	NM_101004_1	mwgarabidopsis#00601	AT1G11310	mlo protein	1146	-1.58833	0.332556	-3.00701	8.37951	-10.0071	5.79985e-05	0.00383907	2.57221
5	1	5	1	NM_100010_1	mwgarabidopsis#00237	AT1G01280	cytochrome p450	5	-1.58615	0.333059	-3.00247	8.24241	-11.4181	2.72293e-05	0.00283546	3.34966
1245	2	45	3	NM_100683_1	mwgarabidopsis#00473	AT1G08080	storage protein	13560	-1.58611	0.333068	-3.00239	7.97389	-12.4653	1.63939e-05	0.00246676	3.8587
17	1	17	1	NM_100016_1	mwgarabidopsis#00241	AT1G01340	cyclic nucleotide and calmodulin-regulated ion channel	17	-1.58405	0.333545	-2.99809	8.25953	-8.15854	0.000183261	0.00616924	1.3554
1151	2	47	1	NM_120977_1	mwgarabidopsis#00029	AT5G09400	potassium transport protein-like; supported by cdna: gi_15810448_gb_ay056263 1_	12422	-1.58377	0.333608	-2.99753	7.89645	-13.3759	1.08819e-05	0.00234838	4.26119
11640	11	24	13	NM_118785_1	mwgarabidopsis#06574	AT4G26530	fructose-bisphosphate aldolase	7128	-1.58137	0.334163	-2.99255	11.1152	-14.2205	7.61298e-06	0.00234838	4.60504
1269	2	21	4	NM_116127_1	mwgarabidopsis#23977	AT3G62620	hypothetical protein	14105	-1.58095	0.334261	-2.99168	8.14337	-6.86422	0.00237015	0.0239406	-0.716654
1160	2	8	2	NM_118244_1	mwgarabidopsis#24401	AT4G21250	hypothetical protein	12956	-1.58018	0.33444	-2.99007	7.81963	-13.8579	8.85248e-06	0.00234838	4.46069
582	1	6	13	NM_106200_1	mwgarabidopsis#02457	AT1G75460	protease	6873	-1.57913	0.334683	-2.9879	8.98155	-12.7645	1.42852e-05	0.00241996	3.99484
1218	2	18	3	NM_100962_1	mwgarabidopsis#00577	AT1G10870	brca1-associated ring domain protein isolog	13533	-1.57804	0.334936	-2.98564	8.28074	-9.6655	0.000202354	0.00645494	1.52067
1376	2	32	6	NM_113760_1	mwgarabidopsis#23649	**** No hits found ****	hypothetical protein	15228	-1.57757	0.335045	-2.98467	7.18775	-6.74004	0.00109505	0.0159067	-0.243913
1534	2	46	9	NM_103896_1	mwgarabidopsis#01549	AT1G50090	branched-chain amino acid aminotransferase	16957	-1.57721	0.33513	-2.98391	7.92757	-6.2898	0.000754532	0.012948	-0.178369
3549	4	45	5	NM_101693_1	mwgarabidopsis#00854	AT1G18350	map kinase kinase 5	14733	-1.5752	0.335596	-2.97978	7.73209	-9.63653	0.000205277	0.00645494	1.50628
12571	12	43	9	NM_116486_1	mwgarabidopsis#05930	AT4G02520	atpm24.1 glutathione s transferase	17191	-1.5733	0.336039	-2.97585	10.0482	-13.2993	1.12519e-05	0.00234838	4.22867
26384	24	32	21	NM_104684_1	mwgarabidopsis#12508	AT1G59920	hypothetical protein	24301	-1.57165	0.336423	-2.97245	8.13346	-9.52586	0.000216913	0.00657244	1.45082
1109	2	5	1	NM_127648_1	mwgarabidopsis#00205	AT2G20815	unknown protein	12381	-1.57019	0.336763	-2.96944	7.90036	-12.341	1.73744e-05	0.00246676	3.801
68	1	20	2	NM_118514_1	mwgarabidopsis#24437	AT4G23840	hypothetical protein	588	-1.56998	0.336814	-2.969	8.24938	-10.1769	0.000158092	0.00574115	1.76644
819	1	3	18	NM_128869_1	mwgarabidopsis#21533	AT2G33090	hypothetical protein	9715	-1.56852	0.337155	-2.966	8.08927	-7.98205	0.000206918	0.00645494	1.22512
1727	2	47	13	NM_105779_1	mwgarabidopsis#02261	AT1G71100	putative ribose 5-phosphate isomerase	19235	-1.56838	0.337188	-2.96571	8.28521	-11.3333	2.84237e-05	0.0028789	3.3061
158	1	14	4	NM_117558_1	mwgarabidopsis#24249	**** No hits found ****	hypothetical protein	1729	-1.56675	0.337568	-2.96236	7.97574	-13.2228	1.16362e-05	0.00234838	4.19593
2210	3	2	1	NM_100373_1	mwgarabidopsis#00350	AT1G04950	tata binding protein-associated factor	50	-1.56665	0.337592	-2.96215	8.48531	-8.24081	0.00017331	0.00597573	1.4152
1206	2	6	3	NM_100951_1	mwgarabidopsis#00573	AT1G10750	putative carboxyl-terminal peptidase	13521	-1.56621	0.337695	-2.96125	8.38921	-6.88976	0.000463241	0.00995072	0.353605
1084	1	28	23	At1g20010	d196brosche27#1		tubulin beta-5 chain	25968	-1.56576	0.3378	-2.96033	10.5552	-14.1074	7.97645e-06	0.00234838	4.56054
2929	3	1	16	NM_129836_1	mwgarabidopsis#21978	AT2G42750	expressed protein	8625	-1.56255	0.338552	-2.95376	9.42134	-9.6185	7.26497e-05	0.00411197	2.33687
12045	11	45	21	NM_123769_1	mwgarabidopsis#08182	AT5G44020	vegetative storage protein-like	11709	-1.56249	0.338567	-2.95363	9.64886	-13.478	1.04103e-05	0.00234838	4.3042
71	1	23	2	NM_117804_1	mwgarabidopsis#24325	AT4G17000	hypothetical protein	591	-1.56168	0.338755	-2.95198	7.99704	-10.9578	3.45048e-05	0.00311193	3.10844
97	1	1	3	NM_101389_1	mwgarabidopsis#00745	AT1G15210	putative abc transporter	1141	-1.55953	0.339261	-2.94758	8.34613	-10.4564	0.000138806	0.00543111	1.89442
1292	2	44	4	NM_116389_1	mwgarabidopsis#24033	AT4G01580	hypothetical protein	14128	-1.5595	0.339268	-2.94752	8.43968	-9.09412	9.97651e-05	0.00469446	2.00292
1011	1	3	22	NM_126895_1	mwgarabidopsis#20773	AT2G12550	hypothetical protein	12003	-1.55936	0.339302	-2.94723	8.27839	-9.15301	9.61977e-05	0.00463289	2.0414
1432	2	40	7	NM_103210_1	mwgarabidopsis#01357	AT1G35140	phosphate-induced (phi-1) protein	15808	-1.55822	0.33957	-2.9449	7.89931	-9.74982	6.72645e-05	0.00400943	2.41752
5093	5	5	15	NM_126577_1	mwgarabidopsis#02855	AT2G05540	putative glycine-rich protein	8106	-1.55787	0.339652	-2.94419	8.66857	-11.7211	2.34104e-05	0.00270713	3.50243
1528	2	40	9	NM_104393_1	mwgarabidopsis#01737	AT1G55200	protein kinase	16951	-1.55784	0.339658	-2.94414	7.87924	-8.90249	0.00011248	0.00490669	1.8759
6148	6	4	14	NM_111033_1	mwgarabidopsis#22251	AT3G01670	expressed protein	19856	-1.55586	0.340125	-2.9401	8.16529	-13.4212	1.06695e-05	0.00234838	4.28034
26393	24	41	21	NM_104002_1	mwgarabidopsis#12196	AT1G51240	unknown protein	24309	-1.55558	0.340191	-2.93952	7.6575	-10.4116	0.000141698	0.00545925	1.87421
139	1	43	3	NM_100941_1	mwgarabidopsis#00569	AT1G10650	s-ribonuclease binding protein sbp1	1183	-1.55517	0.340289	-2.93868	8.25805	-8.28421	0.000420443	0.00936961	0.77223
4704	5	48	6	NM_113596_1	mwgarabidopsis#23559	AT3G26840	expressed protein	3022	-1.55509	0.340307	-2.93852	7.7068	-4.18038	0.00867127	0.0470667	-2.51739
388	1	4	9	NM_104470_1	mwgarabidopsis#01757	AT1G55920	serine acetyltransferase	4588	-1.55467	0.340405	-2.93767	8.58234	-11.229	2.9979e-05	0.00290047	3.25193
393	1	9	9	NM_104010_1	mwgarabidopsis#01585	AT1G51320	f-box protein family	4593	-1.55313	0.34077	-2.93453	7.88436	-7.42141	0.000702841	0.0124631	0.231112
212	1	20	5	NM_101941_1	mwgarabidopsis#00925	AT1G20880	putative rna-binding protein	2347	-1.55129	0.341205	-2.93079	8.22202	-11.5318	2.57174e-05	0.00279148	3.40753
817	1	1	18	NM_129010_1	mwgarabidopsis#21597	**** No hits found ****	hypothetical protein	9713	-1.55096	0.341283	-2.93012	8.06327	-7.37252	0.000724709	0.0127224	0.198508
1238	2	38	3	NM_101304_1	mwgarabidopsis#00709	AT1G14370	protein kinase	13553	-1.5501	0.341486	-2.92838	8.2503	-10.7728	3.8047e-05	0.0032884	3.00826
1138	2	34	1	NM_102310_1	mwgarabidopsis#00073	AT1G24735	f5a9.20	12409	-1.5497	0.341581	-2.92757	8.17401	-9.67854	0.000201055	0.00645494	1.52713
1149	2	45	1	NM_128269_1	mwgarabidopsis#00093	AT2G27110	mutator-like transposase	12420	-1.54903	0.341741	-2.92619	7.90172	-13.2642	1.14262e-05	0.00234838	4.21369
1478	2	38	8	NM_113371_1	mwgarabidopsis#23465	AT3G24600	hypothetical protein	16377	-1.54874	0.341808	-2.92562	7.86051	-9.33397	8.61235e-05	0.00441323	2.15809
291	1	3	7	NM_103337_1	mwgarabidopsis#01393	**** No hits found ****	ty1/copia-element polyprotein	3452	-1.54784	0.342022	-2.92379	7.97508	-10.6264	0.000128444	0.00524476	1.9702
1231	2	31	3	NM_100846_1	mwgarabidopsis#00533	AT1G09740	putative er6 protein	13546	-1.54772	0.34205	-2.92355	8.50576	-9.9989	5.82699e-05	0.00384045	2.56735
43	1	43	1	NM_116950_1	mwgarabidopsis#00189	AT4G08800	casein kinase i - arabidopsis thaliana	43	-1.54556	0.342563	-2.91917	7.89327	-10.6099	0.000129408	0.00525928	1.96292
1296	2	48	4	NM_115084_1	mwgarabidopsis#23905	AT3G52240	hypothetical protein	14132	-1.5449	0.342719	-2.91784	8.06618	-10.5264	4.34424e-05	0.0034766	2.87177
151	1	7	4	NM_116522_1	mwgarabidopsis#24069	AT4G02880	hypothetical protein	1722	-1.54401	0.34293	-2.91605	8.01308	-11.0529	3.28323e-05	0.0030282	3.15923
2977	3	1	17	NM_127746_1	mwgarabidopsis#03358	AT2G21770	putative cellulose synthase catalytic subunit	9193	-1.54229	0.343339	-2.91257	8.10558	-12.9637	1.30557e-05	0.00237347	4.08334
18	1	18	1	NM_099985_1	mwgarabidopsis#00225	AT1G01030	dna-binding protein	18	-1.54011	0.343859	-2.90817	8.09587	-10.9587	3.44883e-05	0.00311193	3.10893
21317	20	5	8	NM_126575_1	mwgarabidopsis#09538	AT2G05520	putative glycine-rich protein	16773	-1.5401	0.343861	-2.90815	12.0211	-12.7375	1.44619e-05	0.00241996	3.98271
370	1	34	8	NM_112950_1	mwgarabidopsis#23237	AT3G20580	hypothetical protein	4051	-1.5395	0.344005	-2.90693	7.82992	-9.88531	6.21871e-05	0.00388944	2.49952
150	1	6	4	NM_116671_1	mwgarabidopsis#24117	AT4G04330	expressed protein	1721	-1.53875	0.344183	-2.90543	9.18369	-8.02787	0.000200454	0.0064486	1.2592
11254	11	22	5	NM_112550_1	mwgarabidopsis#05114	AT3G16770	ap2 domain containing protein rap2.3	2567	-1.53663	0.34469	-2.90116	9.16841	-11.6414	2.43509e-05	0.00270984	3.4627
32	1	32	1	NM_123272_1	mwgarabidopsis#00169	AT5G39100	germin - like protein glp6	32	-1.53652	0.344717	-2.90093	8.03143	-13.6885	9.51102e-06	0.00234838	4.39159
29	1	29	1	NM_100028_1	mwgarabidopsis#00245	AT1G01460	4	29	-1.53651	0.344718	-2.90093	7.92822	-11.7298	2.33101e-05	0.00270713	3.50675
235	1	43	5	NM_102029_1	mwgarabidopsis#00949	AT1G21810	myosin-like protein	2369	-1.53648	0.344725	-2.90086	7.97925	-10.0302	5.72402e-05	0.00382521	2.58592
73	1	25	2	NM_120615_1	mwgarabidopsis#24645	AT5G05330	unknown protein	593	-1.53485	0.345114	-2.89759	7.93657	-9.89949	6.16818e-05	0.00388944	2.50803
108	1	12	3	NM_100539_1	mwgarabidopsis#00413	AT1G06620	oxidoreductase	1152	-1.53344	0.345452	-2.89476	8.0697	-11.146	3.12869e-05	0.0029603	3.20843
1367	2	23	6	NM_113517_1	mwgarabidopsis#23533	AT3G26115	hypothetical protein	15219	-1.53024	0.346219	-2.88835	8.08492	-8.00317	0.000203909	0.00645494	1.24085
733	1	13	16	NM_129841_1	mwgarabidopsis#21981	AT2G42800	hypothetical protein	8589	-1.53017	0.346236	-2.8882	7.6787	-9.27412	0.000246442	0.00696836	1.32178
3449	4	41	3	NM_100998_1	mwgarabidopsis#00598	AT1G11260	glucose transporter	13603	-1.52785	0.346795	-2.88355	8.49209	-13.9453	8.53343e-06	0.00234838	4.49593
5500	5	28	23	At1g20010	d196brosche27#1		tubulin beta-5 chain	25970	-1.52751	0.346876	-2.88287	10.215	-13.6313	9.74588e-06	0.00234838	4.36804
180	1	36	4	NM_115197_1	mwgarabidopsis#23933	AT3G53370	expressed protein	1751	-1.52738	0.346907	-2.88262	8.53029	-7.85045	0.000541025	0.010775	0.508059
1240	2	40	3	NM_101094_1	mwgarabidopsis#00645	AT1G12220	nbs/lrr disease resistance protein	13555	-1.52635	0.347153	-2.88057	7.9579	-7.00953	0.000421975	0.00937565	0.455019
11134	11	46	2	NM_130057_1	mwgarabidopsis#20322	AT2G44920	unknown protein	854	-1.52463	0.347568	-2.87713	8.60321	-13.4437	1.0566e-05	0.00234838	4.2898
37	1	37	1	NM_100443_1	mwgarabidopsis#00377	AT1G05630	putative inositol 1	37	-1.52326	0.347898	-2.87441	8.00212	-11.0531	3.28284e-05	0.0030282	3.15935
3646	4	46	7	NM_102715_1	mwgarabidopsis#01170	AT1G29750	receptor-like serine/threonine kinase	15862	-1.52319	0.347916	-2.87426	7.86165	-10.4553	0.000138873	0.00543111	1.89395
23966	22	14	17	NM_112508_1	mwgarabidopsis#13455	AT3G16370	putative apg protein	21962	-1.52242	0.348102	-2.87272	10.1082	-12.8476	1.37567e-05	0.00237737	4.03195
7708	7	28	23	At1g20010	d196brosche27#1		tubulin beta-5 chain	25971	-1.52162	0.348294	-2.87114	10.1901	-13.3227	1.1137e-05	0.00234838	4.23865
386	1	2	9	NM_104630_1	mwgarabidopsis#01821	**** No hits found ****	polyprotein	4586	-1.52149	0.348326	-2.87088	7.72949	-9.65575	0.000203333	0.00645494	1.51583
262	1	22	6	NM_113688_1	mwgarabidopsis#23613	AT3G27720	hypothetical protein	2902	-1.52141	0.348345	-2.87072	7.69841	-6.39954	0.00138626	0.0179274	-0.499039
829	1	13	18	NM_129016_1	mwgarabidopsis#21601	AT2G34620	hypothetical protein	9725	-1.52019	0.348641	-2.86828	8.12023	-6.83292	0.000484437	0.0101956	0.304935
38	1	38	1	NM_100394_1	mwgarabidopsis#00361	AT1G05160	putative cytochrome p450	38	-1.52018	0.348642	-2.86827	7.77935	-9.33929	0.000238361	0.00684975	1.35558
450	1	18	10	NM_112504_1	mwgarabidopsis#22981	AT3G16330	unknown protein	5170	-1.5183	0.349096	-2.86454	7.69407	-7.73701	0.000579068	0.011155	0.436399
161	1	17	4	NM_116823_1	mwgarabidopsis#24137	AT4G07510	hypothetical protein	1732	-1.51809	0.349148	-2.86411	7.80537	-11.8153	2.23527e-05	0.00267089	3.54897
154	1	10	4	NM_116247_1	mwgarabidopsis#23989	AT4G00260	hypothetical protein	1725	-1.51804	0.349159	-2.86402	8.01576	-7.47738	0.000296635	0.00769145	0.836958
21684	20	36	15	NM_101989_1	mwgarabidopsis#11230	AT1G21370	hypothetical protein	20794	-1.51672	0.349479	-2.8614	9.90574	-10.974	3.42125e-05	0.00311193	3.11714
19776	18	48	21	NM_104396_1	mwgarabidopsis#12373	AT1G55230	unknown protein	24175	-1.51503	0.34989	-2.85804	7.33445	-7.07887	0.000874402	0.0140106	-0.00203137
1026	1	18	22	NM_126564_1	mwgarabidopsis#20697	AT2G05410	hypothetical protein	12017	-1.51401	0.350138	-2.85602	7.77905	-6.49793	0.0012936	0.0172718	-0.424032
300	1	12	7	NM_102578_1	mwgarabidopsis#01125	AT1G28130	auxin-regulated gh3 protein	3460	-1.51366	0.350222	-2.85533	8.03949	-10.2306	5.11319e-05	0.00367348	2.70318
818	1	2	18	NM_128974_1	mwgarabidopsis#21581	AT2G34230	hypothetical protein	9714	-1.51265	0.350467	-2.85334	7.97095	-10.1483	5.3545e-05	0.00374774	2.65531
437	1	5	10	NM_112547_1	mwgarabidopsis#22993	AT3G16740	expressed protein	5157	-1.51205	0.350613	-2.85215	8.00449	-10.2812	4.97118e-05	0.00362072	2.73238
1114	2	10	1	NM_126445_1	mwgarabidopsis#00065	AT2G04060	predicted protein	12385	-1.5113	0.350796	-2.85066	8.11515	-7.19676	0.00036564	0.00870074	0.610537
26244	24	36	18	NM_105971_1	mwgarabidopsis#13132	AT1G73130	hypothetical protein	22600	-1.51034	0.351029	-2.84877	7.38134	-6.55762	0.00280963	0.0261677	-0.886627
681	1	9	15	NM_126249_1	mwgarabidopsis#02725	AT2G01880	putative purple acid phosphatase	8016	-1.51021	0.351061	-2.84851	7.8372	-9.34717	8.54378e-05	0.00440845	2.1665
1125	2	21	1	NM_113912_1	mwgarabidopsis#00085	AT3G29970	gene_id:k17e7.15~unknown protein	12396	-1.51019	0.351065	-2.84847	7.79931	-11.3684	2.79224e-05	0.0028504	3.32416
1381	2	37	6	NM_114724_1	mwgarabidopsis#23861	**** No hits found ****	hypothetical protein	15233	-1.50917	0.351313	-2.84647	7.78906	-4.18277	0.00865136	0.0470315	-2.51484
1484	2	44	8	NM_113004_1	mwgarabidopsis#23273	AT3G21100	unknown protein	16383	-1.50889	0.351383	-2.8459	8.04228	-11.2617	2.94808e-05	0.00290047	3.26898
3502	4	46	4	NM_116049_1	mwgarabidopsis#23970	AT3G61840	hypothetical protein	14178	-1.50849	0.35148	-2.84511	8.13995	-12.3687	1.71497e-05	0.00246676	3.81394
1236	2	36	3	NM_100488_1	mwgarabidopsis#00389	AT1G06070	transcriptional activator rf2a	13551	-1.50784	0.351637	-2.84384	8.38371	-9.53321	7.64143e-05	0.00421563	2.28387
1155	2	3	2	NM_119361_1	mwgarabidopsis#24541	AT4G32090	hypothetical protein	12951	-1.50635	0.352	-2.84091	7.88536	-12.1554	1.89683e-05	0.00248398	3.71352
75	1	27	2	NM_119784_1	mwgarabidopsis#24581	AT4G36170	hypothetical protein	595	-1.50477	0.352387	-2.83779	8.09727	-9.97429	0.000174093	0.00598681	1.6709
25155	23	3	19	NM_105798_1	mwgarabidopsis#13056	AT1G71290	hypothetical protein	10815	-1.50447	0.35246	-2.8372	7.21145	-6.53213	0.00285051	0.0263548	-0.901176
19019	18	11	6	NM_102691_1	mwgarabidopsis#09349	AT1G29440	auxin-induced protein	15591	-1.50427	0.352508	-2.83681	8.18942	-10.057	0.000167339	0.00588727	1.71019
587	1	11	13	NM_105826_1	mwgarabidopsis#02281	AT1G71695	peroxidase atp4a	6878	-1.5023	0.352991	-2.83294	8.57135	-13.4147	1.06997e-05	0.00234838	4.27759
24999	23	39	15	NM_101851_1	mwgarabidopsis#11152	AT1G19960	hypothetical protein	8567	-1.50192	0.353084	-2.83219	11.295	-13.352	1.09956e-05	0.00234838	4.25108
3292	3	28	23	At1g20010	d196brosche27#1		tubulin beta-5 chain	25969	-1.50169	0.353139	-2.83175	10.2651	-13.1961	1.17741e-05	0.00234838	4.18444
6604	6	28	23	At1g20010	d196brosche27#1		tubulin beta-5 chain	25982	-1.50047	0.353438	-2.82935	10.0999	-13.6963	9.47954e-06	0.00234838	4.39479
923	1	11	20	NM_127268_1	mwgarabidopsis#20901	**** No hits found ****	hypothetical protein	10870	-1.49946	0.353687	-2.82736	7.91492	-12.7369	1.44662e-05	0.00241996	3.98242
1203	2	3	3	NM_101131_1	mwgarabidopsis#00649	AT1G12610	transcriptional activator cbf1	13519	-1.4986	0.353896	-2.82569	7.80236	-7.4544	0.000301686	0.00775346	0.818706
1237	2	37	3	NM_101342_1	mwgarabidopsis#00725	AT1G14730	cytochrome b561	13552	-1.49845	0.353933	-2.82539	7.84717	-8.04541	0.000198042	0.00640371	1.2722
181	1	37	4	NM_117607_1	mwgarabidopsis#24269	**** No hits found ****	hypothetical protein	1752	-1.49763	0.354134	-2.82379	7.82343	-10.0637	5.61651e-05	0.00381232	2.60565
20097	19	33	5	NM_121986_1	mwgarabidopsis#09438	AT5G19810	proline-rich protein	2770	-1.49758	0.354146	-2.82369	9.59678	-8.42596	0.000153111	0.0056553	1.5477
390	1	6	9	NM_104271_1	mwgarabidopsis#01697	AT1G53930	polyubiquitin	4590	-1.49745	0.354178	-2.82344	7.83386	-9.20235	9.33216e-05	0.00456554	2.07345
1678	2	46	12	NM_111418_1	mwgarabidopsis#22449	AT3G05450	hypothetical protein	18666	-1.49505	0.354769	-2.81873	7.74974	-7.16588	0.000374306	0.0087873	0.585136
1774	2	46	14	NM_130052_1	mwgarabidopsis#22069	AT2G44880	hypothetical protein	19802	-1.494	0.355026	-2.81669	7.85486	-5.81226	0.00114235	0.0162479	-0.632376
1369	2	25	6	NM_114707_1	mwgarabidopsis#23857	AT3G48490	hypothetical protein	15221	-1.49397	0.355033	-2.81664	8.09802	-7.41959	0.000309525	0.00784334	0.790965
1870	2	46	16	NM_129211_1	mwgarabidopsis#21689	AT2G36550	hypothetical protein	20945	-1.49305	0.355261	-2.81484	7.84361	-11.6962	2.37e-05	0.00270713	3.49003
1197	2	45	2	NM_117968_1	mwgarabidopsis#24365	AT4G18540	hypothetical protein	12992	-1.4914	0.355668	-2.81161	8.05501	-10.021	0.000170238	0.0059091	1.69314
3453	4	45	3	NM_100684_1	mwgarabidopsis#00474	AT1G08090	high-affinity nitrate transporter nrt2	13607	-1.49096	0.355775	-2.81077	7.88305	-10.0357	0.000169048	0.00590345	1.70011
33	1	33	1	NM_100081_1	mwgarabidopsis#00121	AT1G02010	predicted protein	33	-1.49072	0.355836	-2.81028	8.0827	-10.1571	5.32796e-05	0.00374774	2.66047
4175	4	47	18	NM_128170_1	mwgarabidopsis#21262	AT2G26120	hypothetical protein	22137	-1.48955	0.356123	-2.80802	7.83856	-10.0283	0.000169647	0.00590439	1.6966
274	1	34	6	NM_113695_1	mwgarabidopsis#23617	AT3G27800	hypothetical protein	2914	-1.48909	0.356236	-2.80712	7.75559	-5.04327	0.00235518	0.0238197	-1.42644
1253	2	5	4	NM_116609_1	mwgarabidopsis#24101	**** No hits found ****	hypothetical protein	14089	-1.48906	0.356243	-2.80707	7.58495	-6.54669	0.0012504	0.0169467	-0.387253
1387	2	43	6	NM_113797_1	mwgarabidopsis#23669	AT3G28760	hypothetical protein	15239	-1.48781	0.356553	-2.80463	8.63508	-7.05648	0.000406963	0.00917302	0.494359
10681	10	25	16	NM_122001_1	mwgarabidopsis#17513	AT5G19940	putative protein	21113	-1.48779	0.356559	-2.80458	11.1645	-12.9888	1.29098e-05	0.00237347	4.09436
385	1	1	9	NM_104667_1	mwgarabidopsis#01837	AT1G59740	oligopeptide transporter	4585	-1.48619	0.356954	-2.80148	7.82705	-10.188	0.000157267	0.0057281	1.77161
1436	2	44	7	NM_102893_1	mwgarabidopsis#01233	AT1G31540	disease resistance gene	15812	-1.48356	0.357605	-2.79638	8.14828	-12.0924	1.95482e-05	0.00250924	3.68342
2690	3	2	11	NM_105626_1	mwgarabidopsis#02202	AT1G69570	h-protein promoter binding factor-2b	5774	-1.48339	0.357648	-2.79605	8.34222	-10.1588	0.000159453	0.0057558	1.75798
160	1	16	4	NM_117172_1	mwgarabidopsis#24185	AT4G11020	hypothetical protein	1731	-1.48265	0.35783	-2.79462	8.03348	-11.7909	2.26208e-05	0.00267824	3.53698
9	1	9	1	NM_123979_1	mwgarabidopsis#00113	AT5G46110	phosphate/triose-phosphate translocator precursor (gb|aac83815.1)	9	-1.48235	0.357906	-2.79403	8.97593	-7.19287	0.000366718	0.00870074	0.607345
3791	4	47	10	NM_112107_1	mwgarabidopsis#22782	AT3G12710	expressed protein	17577	-1.48108	0.358221	-2.79158	7.94357	-11.9419	2.10164e-05	0.00265822	3.61089
24625	23	1	8	NM_112046_1	mwgarabidopsis#09696	AT3G12110	actin 11 (act11)	4538	-1.48107	0.358224	-2.79155	7.38068	-6.43053	0.00302096	0.0270291	-0.959832
174	1	30	4	NM_116717_1	mwgarabidopsis#24125	AT4G04790	hypothetical protein	1745	-1.47946	0.358624	-2.78844	8.46034	-7.90729	0.00021799	0.00658772	1.16909
1157	2	5	2	NM_118830_1	mwgarabidopsis#24477	**** No hits found ****	hypothetical protein	12953	-1.47843	0.358878	-2.78646	7.80423	-12.9704	1.30165e-05	0.00237347	4.08628
1150	2	46	1	NM_127673_1	mwgarabidopsis#00077	AT2G21040	predicted protein	12421	-1.47635	0.359396	-2.78245	7.9196	-12.828	1.38795e-05	0.00237737	4.02321
446	1	14	10	NM_112730_1	mwgarabidopsis#23105	AT3G18450	hypothetical protein	5166	-1.47517	0.35969	-2.78017	7.53543	-9.88889	0.00018141	0.00612471	1.62992
1012	1	4	22	NM_126839_1	mwgarabidopsis#20757	**** No hits found ****	hypothetical protein	12004	-1.47484	0.359773	-2.77953	7.81285	-6.13082	0.000863883	0.0139301	-0.326376
20	1	20	1	NM_125706_1	mwgarabidopsis#00165	AT5G63120	atp-dependent rna helicase-like protein	20	-1.47451	0.359854	-2.7789	8.25004	-8.74374	0.000124447	0.00517112	1.76855
1679	2	47	12	NM_111335_1	mwgarabidopsis#22401	AT3G04630	expressed protein	18667	-1.47376	0.360043	-2.77745	8.2793	-9.85996	0.000183971	0.00617901	1.61594
1336	2	40	5	NM_102187_1	mwgarabidopsis#01005	AT1G23380	knotted-like homeobox protein	14686	-1.47053	0.36085	-2.77123	8.09924	-9.20249	9.33136e-05	0.00456554	2.07354
20956	19	28	23	At1g20010	d196brosche27#1		tubulin beta-5 chain	25977	-1.47011	0.360956	-2.77042	9.8199	-11.4751	2.64585e-05	0.00280017	3.37877
171	1	27	4	NM_117406_1	mwgarabidopsis#24205	AT4G13330	hypothetical protein	1742	-1.46565	0.362072	-2.76188	8.33746	-5.7152	0.00124667	0.0169467	-0.728184
107	1	11	3	NM_100573_1	mwgarabidopsis#00429	AT1G07000	leucine zipper protein	1151	-1.46248	0.362868	-2.75582	8.07492	-10.0413	0.000168597	0.00590345	1.70275
96	1	48	2	NM_117758_1	mwgarabidopsis#24317	AT4G16570	expressed protein	616	-1.46234	0.362904	-2.75555	7.90252	-9.98649	5.86838e-05	0.00384045	2.55998
67	1	19	2	NM_118606_1	mwgarabidopsis#24453	AT4G24730	hypothetical protein	587	-1.46231	0.362912	-2.75549	8.28124	-9.71349	6.87067e-05	0.00403967	2.39532
100	1	4	3	NM_101170_1	mwgarabidopsis#00665	AT1G12990	putative beta-1	1144	-1.46231	0.362912	-2.75549	8.48624	-11.6479	2.42721e-05	0.00270984	3.46597
103	1	7	3	NM_100915_1	mwgarabidopsis#00557	AT1G10400	puative glucosyl transferase	1147	-1.46222	0.362934	-2.75532	8.23542	-10.4052	4.64199e-05	0.00358482	2.8033
1818	2	42	15	NM_126477_1	mwgarabidopsis#02817	AT2G04440	putative mutt domain protein	20370	-1.46216	0.36295	-2.7552	7.68683	-7.24212	0.000353326	0.00853811	0.647671
24389	23	5	3	NM_118917_1	mwgarabidopsis#16032	AT4G27790	putative calcium binding protein	1673	-1.46201	0.362987	-2.75492	7.34573	-7.94503	0.000511559	0.0104874	0.56697
17032	16	40	10	NM_124384_1	mwgarabidopsis#18580	AT5G50050	putative protein	17852	-1.46122	0.363185	-2.75341	7.82557	-9.61807	7.2668e-05	0.00411197	2.3366
1773	2	45	14	NM_130104_1	mwgarabidopsis#22085	AT2G45420	unknown protein	19801	-1.45942	0.363639	-2.74998	8.02103	-10.2904	4.94582e-05	0.0036124	2.73768
900	1	36	19	NM_127883_1	mwgarabidopsis#03413	**** No hits found ****	putative cytochrome p450	10320	-1.45894	0.36376	-2.74906	7.38055	-6.33446	0.0031938	0.0279205	-1.01628
24522	23	42	5	NM_115202_1	mwgarabidopsis#09172	AT3G53420	plasma membrane intrinsic protein 2a	2875	-1.45892	0.363766	-2.74902	10.8942	-13.077	1.24115e-05	0.00237347	4.13292
28	1	28	1	NM_100181_1	mwgarabidopsis#00293	AT1G03000	putative peroxisome assembly factor-2	28	-1.45839	0.363899	-2.74802	7.96443	-9.39614	0.000231568	0.0067734	1.38484
685	1	13	15	NM_126885_1	mwgarabidopsis#02981	AT2G12280	10-formyltetrahydrofolate synthetase	8020	-1.45833	0.363915	-2.7479	7.85484	-9.93918	0.000177058	0.00604317	1.65411
26377	24	25	21	NM_105101_1	mwgarabidopsis#12716	**** No hits found ****	hypothetical protein	24294	-1.45741	0.364145	-2.74616	7.36274	-9.35213	0.000236806	0.00684106	1.36221
1305	2	9	5	NM_101664_1	mwgarabidopsis#00841	**** No hits found ****	12-oxophytodienoate reductase	14655	-1.45618	0.364456	-2.74381	8.4288	-6.79331	0.00105633	0.0156334	-0.205111
1926	2	6	18	NM_128604_1	mwgarabidopsis#21425	AT2G30520	unknown protein	22049	-1.45457	0.364863	-2.74076	8.41886	-11.2298	2.99666e-05	0.00290047	3.25235
9916	9	28	23	At1g20010	d196brosche27#1		tubulin beta-5 chain	25972	-1.45339	0.365161	-2.73852	10.0077	-12.5976	1.54196e-05	0.00246676	3.91939
106	1	10	3	NM_100691_1	mwgarabidopsis#00477	AT1G08170	histone h2b	1150	-1.45255	0.365374	-2.73692	7.94144	-9.12602	0.00026605	0.00724064	1.24394
1214	2	14	3	NM_101278_1	mwgarabidopsis#00701	AT1G14130	dioxygenase-like protein	13529	-1.4521	0.36549	-2.73605	8.17189	-9.60286	0.000208736	0.00646417	1.48949
4127	4	47	17	NM_126969_1	mwgarabidopsis#03022	AT2G13960	putative myb family transcription factor	21565	-1.45193	0.365533	-2.73573	7.75474	-5.87476	0.00108045	0.01581	-0.57132
24722	23	2	10	NM_124245_1	mwgarabidopsis#10060	AT5G48680	putative protein	5679	-1.45132	0.365687	-2.73458	7.6522	-9.41056	0.000229882	0.00674277	1.39223
1313	2	17	5	NM_102084_1	mwgarabidopsis#00965	AT1G22335	glycine-rich rna-binding protein	14663	-1.45092	0.365789	-2.73382	8.12768	-7.06056	0.000405686	0.00917092	0.497771
64	1	16	2	NM_119547_1	mwgarabidopsis#24561	AT4G33890	hypothetical protein	584	-1.45062	0.365865	-2.73325	8.29213	-9.5362	0.000215793	0.00657244	1.45604
237	1	45	5	NM_101808_1	mwgarabidopsis#00885	AT1G19510	myb-related protein	2371	-1.44948	0.366153	-2.7311	7.93383	-7.91129	0.000217381	0.00657697	1.1721
208	1	16	5	NM_102234_1	mwgarabidopsis#01021	AT1G23860	splicing factor	2343	-1.44814	0.366494	-2.72856	8.37066	-9.98166	5.88457e-05	0.00384045	2.55711
5212	5	28	17	NM_127585_1	mwgarabidopsis#03291	AT2G20260	putative photosystem i reaction center subunit iv	9268	-1.44734	0.366697	-2.72705	11.7377	-13.2131	1.16858e-05	0.00234838	4.19179
1288	2	40	4	NM_116960_1	mwgarabidopsis#24161	AT4G08910	hypothetical protein	14124	-1.44697	0.366791	-2.72635	8.33589	-10.7025	3.95039e-05	0.00332422	2.96965
46	1	46	1	NM_117613_1	mwgarabidopsis#00109	AT4G15250	constans like protein	46	-1.44534	0.367206	-2.72327	7.98359	-11.2411	2.9793e-05	0.00290047	3.25826
26001	24	33	13	NM_101430_1	mwgarabidopsis#10928	AT1G15610	hypothetical protein	19742	-1.44503	0.367283	-2.72269	7.28177	-9.90261	0.000180211	0.0061001	1.63653
26207	24	47	17	NM_102822_1	mwgarabidopsis#11632	AT1G30850	hypothetical protein	22043	-1.44482	0.367338	-2.72229	7.90436	-12.3718	1.71254e-05	0.00246676	3.81535
1318	2	22	5	NM_101638_1	mwgarabidopsis#00829	AT1G17750	receptor-like protein kinase	14668	-1.44449	0.367423	-2.72166	7.57395	-6.57342	0.00122745	0.0168662	-0.367203
16	1	16	1	NM_100173_1	mwgarabidopsis#00289	AT1G02920	glutathione s-transferase	16	-1.44435	0.367457	-2.72141	8.43383	-12.2164	1.84268e-05	0.00248392	3.74242
1331	2	35	5	NM_101527_1	mwgarabidopsis#00785	AT1G16670	receptor-like serine/threonine kinase	14681	-1.44391	0.367571	-2.72057	8.29193	-10.0549	5.64442e-05	0.00381333	2.60049
2238	3	30	1	NM_099994_1	mwgarabidopsis#00230	AT1G01120	fatty acid elongase 3-ketoacyl-coa synthase 1	78	-1.4434	0.367699	-2.71962	8.20046	-8.08309	0.000471892	0.010042	0.651638
11145	11	9	3	NM_129862_1	mwgarabidopsis#20342	AT2G43010	expressed protein	1389	-1.44305	0.367789	-2.71895	8.394	-9.77694	0.000191565	0.0063037	1.57555
21053	20	29	2	NM_124352_1	mwgarabidopsis#08406	AT5G49730	fro1-like protein; nadph oxidase-like	13401	-1.4422	0.368007	-2.71734	9.09454	-12.4626	1.64145e-05	0.00246676	3.85745
1593	2	9	11	NM_104930_1	mwgarabidopsis#01933	AT1G62510	similar to 14kd proline-rich protein dc2.15 precursor (sp|p14009); similar to ests emb|z17709 and emb|z47685	18060	-1.44201	0.368054	-2.71699	8.18893	-12.0322	2.01207e-05	0.00255739	3.65454
1113	2	9	1	NM_128098_1	mwgarabidopsis#00081	AT2G25410	predicted protein	12384	-1.44093	0.36833	-2.71495	8.10599	-9.557	0.000213561	0.00655362	1.4665
1132	2	28	1	NM_100070_1	mwgarabidopsis#00261	AT1G01900	subtilisin-like serine protease	12403	-1.44029	0.368494	-2.71375	7.89665	-7.87268	0.000533923	0.0106987	0.521972
81	1	33	2	NM_118138_1	mwgarabidopsis#24393	AT4G20190	hypothetical protein	601	-1.43978	0.368624	-2.71279	7.80572	-12.108	1.94028e-05	0.00250619	3.69089
7	1	7	1	NM_117642_1	mwgarabidopsis#00177	AT4G15520	obp33pep like protein	7	-1.43977	0.368625	-2.71278	8.41378	-6.30741	0.000743425	0.012868	-0.162161
74	1	26	2	NM_120474_1	mwgarabidopsis#24629	AT5G03920	hypothetical protein	594	-1.43945	0.368709	-2.71217	7.84691	-11.4455	2.68553e-05	0.00282346	3.36368
25437	24	45	1	NM_125108_1	mwgarabidopsis#08656	AT5G57260	cytochrome p450	12945	-1.43822	0.369021	-2.70987	7.77905	-10.3629	4.75139e-05	0.00358482	2.77921
1199	2	47	2	NM_117714_1	mwgarabidopsis#24301	**** No hits found ****	hypothetical protein	12994	-1.43715	0.369297	-2.70785	8.28684	-8.70239	0.000127801	0.00524328	1.74027
24560	23	32	6	NM_127864_1	mwgarabidopsis#09120	AT2G22990	putative serine carboxypeptidase i	3433	-1.43665	0.369424	-2.70692	9.86926	-11.847	2.20089e-05	0.00266866	3.56456
2217	3	9	1	NM_104211_1	mwgarabidopsis#00114	AT1G53325	predicted protein	57	-1.43569	0.36967	-2.70511	7.94142	-11.6968	2.36931e-05	0.00270713	3.49033
1278	2	30	4	NM_116596_1	mwgarabidopsis#24093	AT4G03580	hypothetical protein	14114	-1.43566	0.369678	-2.70505	7.84314	-5.5914	0.0013959	0.0179688	-0.852199
379	1	43	8	NM_113097_1	mwgarabidopsis#23321	AT3G22010	hypothetical protein	4060	-1.4341	0.370079	-2.70213	7.87076	-10.9576	3.45076e-05	0.00311193	3.10836
1966	2	46	18	NM_128291_1	mwgarabidopsis#21309	AT2G27320	hypothetical protein	22089	-1.43365	0.370194	-2.70129	7.8027	-8.04102	0.000483579	0.0101911	0.626005
1233	2	33	3	NM_100674_1	mwgarabidopsis#00469	AT1G08000	gata transcription factor 3	13548	-1.43314	0.370323	-2.70034	8.41184	-7.98875	0.000205958	0.00645494	1.23011
1431	2	39	7	NM_103284_1	mwgarabidopsis#01373	AT1G35850	rna-binding protein	15807	-1.43307	0.370343	-2.7002	7.94022	-9.05682	0.000102104	0.00469446	1.97841
20374	19	22	11	NM_115857_1	mwgarabidopsis#14754	AT3G59940	putative protein	6177	-1.43185	0.370654	-2.69793	7.8198	-6.99618	0.000922975	0.0144493	-0.0599963
26496	24	48	23	At3g61470	d196brosche46#1		light-harvesting chlorophyll a/b binding protein	26480	-1.43169	0.370696	-2.69762	12.7264	-12.1557	1.8966e-05	0.00248398	3.71364
1111	2	7	1	NM_121746_1	mwgarabidopsis#00145	AT5G17400	adp/atp translocase-like protein	12382	-1.43123	0.370815	-2.69676	7.92542	-9.96963	5.92512e-05	0.003845	2.54995
1368	2	24	6	NM_113487_1	mwgarabidopsis#23517	AT3G25850	unknown protein	15220	-1.43066	0.370962	-2.69569	7.73872	-5.43505	0.00161435	0.0194888	-1.01175
1243	2	43	3	NM_100851_1	mwgarabidopsis#00537	AT1G09790	putative phytochelatin synthetase	13558	-1.43044	0.371018	-2.69529	7.7821	-8.35842	0.000160147	0.0057673	1.4997
299	1	11	7	NM_102631_1	mwgarabidopsis#01141	AT1G28640	lipase	3459	-1.43022	0.371075	-2.69487	7.80993	-8.30852	0.000165586	0.00584943	1.46399
821	1	5	18	NM_128716_1	mwgarabidopsis#21473	AT2G31590	unknown protein	9717	-1.42805	0.371632	-2.69083	7.99332	-8.55173	0.000140939	0.00544447	1.63608
1239	2	39	3	NM_101162_1	mwgarabidopsis#00661	AT1G12910	flower pigmentation protein atan11	13554	-1.42794	0.37166	-2.69063	8.36273	-9.64026	7.17239e-05	0.00410688	2.35031
1486	2	46	8	NM_112887_1	mwgarabidopsis#23209	AT3G19970	expressed protein	16385	-1.42734	0.371816	-2.68951	7.91827	-10.9332	3.4952e-05	0.00311434	3.09526
219	1	27	5	NM_102278_1	mwgarabidopsis#01037	AT1G24320	putative glucosidase	2354	-1.42476	0.372482	-2.68469	8.22333	-9.62901	0.000206043	0.00645494	1.50253
25872	24	48	10	NM_115704_1	mwgarabidopsis#14652	AT3G58420	putative protein	18052	-1.42418	0.37263	-2.68363	7.51921	-9.52527	0.000216977	0.00657244	1.45052
23164	21	28	23	At1g20010	d196brosche27#1		tubulin beta-5 chain	25978	-1.42399	0.372679	-2.68327	9.83813	-11.8896	2.15571e-05	0.00266866	3.58539
1143	2	39	1	NM_100148_1	mwgarabidopsis#00281	AT1G02680	transcription factor tfiid	12414	-1.42343	0.372826	-2.68222	8.00219	-11.7579	2.29898e-05	0.00269729	3.52069
731	1	11	16	NM_129152_1	mwgarabidopsis#21661	AT2G35930	unknown protein	8587	-1.42241	0.373087	-2.68034	7.92863	-10.3226	4.85825e-05	0.00358482	2.75618
826	1	10	18	NM_128336_1	mwgarabidopsis#21329	AT2G27770	hypothetical protein	9722	-1.42098	0.373459	-2.67767	8.23576	-6.77764	0.000506126	0.0104071	0.257262
629	1	5	14	NM_110999_1	mwgarabidopsis#22233	AT3G01330	hypothetical protein	7444	-1.42058	0.373562	-2.67693	7.91817	-6.93313	0.000962169	0.0147972	-0.104652
136	1	40	3	NM_101197_1	mwgarabidopsis#00677	AT1G13260	dna-binding protein rav1	1180	-1.41927	0.373902	-2.6745	8.90381	-9.21699	0.000253794	0.00702308	1.29193
10041	10	9	3	NM_115259_1	mwgarabidopsis#20309	AT3G53990	expressed protein	13713	-1.41838	0.374133	-2.67284	9.42737	-10.9213	3.51722e-05	0.00312285	3.08883
770	1	2	17	NM_127708_1	mwgarabidopsis#03341	AT2G21370	putative xylulose kinase	9146	-1.41764	0.374325	-2.67148	8.76775	-4.93289	0.00436106	0.0328445	-1.75632
233	1	41	5	NM_102147_1	mwgarabidopsis#00993	AT1G22990	putative metal-binding protein	2367	-1.41618	0.374702	-2.66879	7.87293	-9.31436	0.000241414	0.00689238	1.34269
12620	12	44	10	NM_124989_1	mwgarabidopsis#18834	AT5G56070	putative protein	17762	-1.41602	0.374745	-2.66848	7.55919	-6.75651	0.0010829	0.01581	-0.231885
25	1	25	1	NM_100432_1	mwgarabidopsis#00373	AT1G05530	udp-glucose:indole-3-acetate beta-d-glucosyltransferase	25	-1.41559	0.374856	-2.66769	8.13457	-7.42177	0.000309027	0.00784029	0.792706
627	1	3	14	NM_111111_1	mwgarabidopsis#22293	AT3G02440	hypothetical protein	7443	-1.41556	0.374865	-2.66762	7.74959	-8.04401	0.000198234	0.00640371	1.27116
95	1	47	2	NM_117817_1	mwgarabidopsis#24333	AT4G17130	hypothetical protein	615	-1.41239	0.375688	-2.66178	7.95245	-9.24267	0.000250457	0.00701458	1.30537
1580	2	44	10	NM_112332_1	mwgarabidopsis#22893	AT3G14710	unknown protein	17527	-1.41121	0.375997	-2.6596	8.02225	-8.40599	0.00039253	0.00898315	0.843702
310	1	22	7	NM_102781_1	mwgarabidopsis#01193	**** No hits found ****	cation-chloride co-transporter	3470	-1.41079	0.376105	-2.65883	7.7237	-7.1728	0.000372342	0.00876243	0.59084
13228	12	28	23	At1g20010	d196brosche27#1		tubulin beta-5 chain	25985	-1.40911	0.376543	-2.65574	9.82771	-9.64582	0.000204334	0.00645494	1.5109
19852	18	28	23	At1g20010	d196brosche27#1		tubulin beta-5 chain	25988	-1.40843	0.376721	-2.65449	9.92495	-12.6296	1.51943e-05	0.00246233	3.93395
282	1	42	6	NM_113967_1	mwgarabidopsis#23749	AT3G30650	hypothetical protein	2922	-1.40785	0.376872	-2.65342	8.26255	-5.48163	0.00276417	0.0259607	-1.25342
5106	5	18	15	NM_126537_1	mwgarabidopsis#02843	AT2G05070	putative chlorophyll a/b binding protein	8119	-1.40726	0.377028	-2.65232	14.8799	-9.62163	0.000206799	0.00645494	1.49885
1196	2	44	2	NM_118313_1	mwgarabidopsis#24413	AT4G21920	hypothetical protein	12991	-1.40638	0.377257	-2.65071	7.85095	-11.1322	3.15108e-05	0.0029603	3.20116
18748	17	28	23	At1g20010	d196brosche27#1		tubulin beta-5 chain	25976	-1.4062	0.377304	-2.65038	9.69809	-11.1138	3.18117e-05	0.00296707	3.19147
721	1	1	16	NM_129834_1	mwgarabidopsis#21977	AT2G42730	hypothetical protein	8577	-1.40594	0.377373	-2.6499	7.86298	-7.97559	0.000207849	0.00645494	1.2203
1437	2	45	7	NM_102771_1	mwgarabidopsis#01185	AT1G30330	auxin response factor 6 (arf6)	15813	-1.40589	0.377386	-2.64981	8.24539	-9.25293	0.000249139	0.00700642	1.31073
142	1	46	3	NM_100732_1	mwgarabidopsis#00489	AT1G08590	putative receptor kinase	1186	-1.4047	0.377696	-2.64763	8.3974	-7.3484	0.000735794	0.0127871	0.182343
8812	8	28	23	At1g20010	d196brosche27#1		tubulin beta-5 chain	25983	-1.40446	0.37776	-2.64718	9.79442	-11.8618	2.18508e-05	0.00266866	3.5718
1724	2	44	13	NM_106022_1	mwgarabidopsis#02373	AT1G73640	putative ras-related gtp-binding protein	19232	-1.40434	0.377791	-2.64697	7.61676	-6.0974	0.00367528	0.0301953	-1.15981
339	1	3	8	NM_113301_1	mwgarabidopsis#23437	AT3G23960	hypothetical protein	4020	-1.4035	0.378012	-2.64542	7.86071	-10.6952	3.96581e-05	0.00332422	2.96564
633	1	9	14	NM_130146_1	mwgarabidopsis#22105	AT2G45830	unknown protein	7448	-1.40321	0.378086	-2.6449	7.83923	-8.32901	0.000163327	0.00579596	1.47868
24268	22	28	23	At1g20010	d196brosche27#1		tubulin beta-5 chain	25990	-1.40253	0.378266	-2.64364	9.65341	-10.0379	5.69916e-05	0.00382204	2.59045
111	1	15	3	NM_101228_1	mwgarabidopsis#00685	AT1G13580	longevity assurance protein	1155	-1.40246	0.378283	-2.64352	7.74175	-9.62725	0.000206223	0.00645494	1.50165
1118	2	14	1	NM_100292_1	mwgarabidopsis#00321	AT1G04110	subtilisin-like serine protease	12389	-1.40246	0.378284	-2.64352	7.90978	-10.1491	5.35224e-05	0.00374774	2.65575
16540	15	28	23	At1g20010	d196brosche27#1		tubulin beta-5 chain	25975	-1.40216	0.378362	-2.64297	9.58173	-8.96435	0.000289614	0.00759333	1.15727
677	1	5	15	NM_126876_1	mwgarabidopsis#02853	**** No hits found ****	mutator-like transposase	8012	-1.40141	0.37856	-2.64159	8.07275	-5.98732	0.000978394	0.0149316	-0.462632
1234	2	34	3	NM_100632_1	mwgarabidopsis#00453	AT1G07590	dna-binding protein	13549	-1.40123	0.378607	-2.64126	8.21408	-12.2839	1.78474e-05	0.00248392	3.77426
25439	24	47	1	NM_124907_1	mwgarabidopsis#08592	AT5G55250	s-adenosyl-l-methionine:salicylic acid carboxyl methyltransferase-like protein	12947	-1.40121	0.378613	-2.64122	8.0929	-11.4425	2.68964e-05	0.00282346	3.36214
11079	11	39	1	NM_129651_1	mwgarabidopsis#04186	AT2G40880	putative cysteine proteinase inhibitor b (cystatin b)	277	-1.4012	0.378613	-2.64122	9.19455	-9.63058	7.21339e-05	0.00411197	2.34434
8352	8	48	13	NM_105739_1	mwgarabidopsis#02248	AT1G70710	endo-1	19380	-1.401	0.378667	-2.64084	8.08007	-12.2569	1.80771e-05	0.00248392	3.76153
25372	23	28	23	At1g20010	d196brosche27#1		tubulin beta-5 chain	25979	-1.40071	0.378743	-2.64031	9.8365	-8.38541	0.000157291	0.0057281	1.51893
25322	23	26	22	NM_104357_1	mwgarabidopsis#12352	AT1G54840	hypothetical protein	12370	-1.40051	0.378795	-2.63995	7.79443	-4.69224	0.00336067	0.0286684	-1.81678
1019	1	11	22	NM_106713_1	mwgarabidopsis#20521	AT1G80650	hypothetical protein	12010	-1.40049	0.3788	-2.63991	7.94062	-9.83708	6.39418e-05	0.00388944	2.47047
17644	16	28	23	At1g20010	d196brosche27#1		tubulin beta-5 chain	25987	-1.4001	0.378902	-2.6392	9.60748	-12.8359	1.38297e-05	0.00237737	4.02675
26382	24	30	21	NM_104814_1	mwgarabidopsis#12572	AT1G61330	hypothetical protein	24299	-1.39927	0.379121	-2.63768	7.58983	-8.79028	0.000317818	0.00795572	1.06193
3886	4	46	12	NM_111419_1	mwgarabidopsis#22450	AT3G05460	expressed protein	18714	-1.39843	0.379342	-2.63615	7.39773	-8.40647	0.000392424	0.00898315	0.843982
1255	2	7	4	NM_116403_1	mwgarabidopsis#24037	AT4G01730	hypothetical protein	14091	-1.39786	0.379491	-2.63511	8.30243	-4.85546	0.00284267	0.0263175	-1.63302
62	1	14	2	NM_120426_1	mwgarabidopsis#24625	AT5G03460	expressed protein	582	-1.39771	0.379531	-2.63483	8.86307	-7.18193	0.000369771	0.00872914	0.598354
13334	13	38	2	NM_104078_1	mwgarabidopsis#20195	AT1G51970	hypothetical protein	894	-1.39743	0.379605	-2.63432	7.7727	-12.5075	1.60752e-05	0.00246676	3.87816
828	1	12	18	NM_128177_1	mwgarabidopsis#21265	AT2G26190	expressed protein	9724	-1.39625	0.379916	-2.63216	8.50719	-7.89767	0.000219463	0.00659964	1.16185
1119	2	15	1	NM_100117_1	mwgarabidopsis#00273	AT1G02360	chitinase	12390	-1.39471	0.380322	-2.62935	7.81412	-6.05556	0.00376929	0.0305705	-1.18579
87	1	39	2	NM_119819_1	mwgarabidopsis#24585	AT4G36560	hypothetical protein	607	-1.39311	0.380744	-2.62644	7.71768	-10.9545	3.4565e-05	0.00311193	3.10665
5128	5	40	15	NM_126711_1	mwgarabidopsis#02915	**** No hits found ****	putative retroelement pol polyprotein	8141	-1.39269	0.380854	-2.62568	8.35033	-12.3622	1.72026e-05	0.00246676	3.81088
1334	2	38	5	NM_102343_1	mwgarabidopsis#01053	AT1G25330	helix-loop-helix protein homolog	14684	-1.39213	0.381002	-2.62466	7.77552	-5.80541	0.00114937	0.0163118	-0.63909
11865	11	9	18	NM_121482_1	mwgarabidopsis#07426	AT5G14780	formate dehydrogenase (fdh)	9961	-1.39196	0.381047	-2.62435	8.55017	-11.4922	2.62326e-05	0.00280017	3.38745
1122	2	18	1	NM_127657_1	mwgarabidopsis#00193	AT2G20875	predicted protein	12393	-1.39188	0.381068	-2.6242	8.24015	-9.31263	0.000241628	0.00689238	1.34179
1717	2	37	13	NM_106482_1	mwgarabidopsis#02577	AT1G78340	glutathione transferase	19225	-1.39112	0.381269	-2.62282	7.64026	-9.50381	0.000219324	0.00659964	1.43968
138	1	42	3	NM_101031_1	mwgarabidopsis#00613	AT1G11580	pectin methylesterase	1182	-1.38975	0.381632	-2.62033	8.30431	-6.6242	0.000572416	0.011068	0.123174
2257	3	1	2	NM_120574_1	mwgarabidopsis#24638	AT5G04920	unknown protein	617	-1.3894	0.381723	-2.6197	8.06959	-6.03254	0.00382228	0.0307598	-1.20016
27	1	27	1	NM_100234_1	mwgarabidopsis#00309	AT1G03520	putative glycosylation enzyme	27	-1.3894	0.381724	-2.6197	8.13383	-9.43831	8.08718e-05	0.00432122	2.2243
25009	23	1	16	NM_101977_1	mwgarabidopsis#11220	AT1G21240	hypothetical protein	9098	-1.38875	0.381897	-2.61851	7.93007	-6.86108	0.00100939	0.0151725	-0.156172
89	1	41	2	NM_119187_1	mwgarabidopsis#24521	AT4G30410	hypothetical protein	609	-1.38846	0.381971	-2.618	7.82302	-11.3137	2.8709e-05	0.00288525	3.29595
1280	2	32	4	NM_116369_1	mwgarabidopsis#24029	AT4G01390	hypothetical protein	14116	-1.38793	0.382113	-2.61703	7.82783	-5.40229	0.00166491	0.0198754	-1.0456
347	1	11	8	NM_112841_1	mwgarabidopsis#23181	AT3G19520	expressed protein	4028	-1.38765	0.382187	-2.61652	8.24155	-12.3258	1.74989e-05	0.00246676	3.7939
19773	18	45	21	NM_104539_1	mwgarabidopsis#12449	AT1G56620	hypothetical protein	24172	-1.38667	0.382446	-2.61475	7.02036	-6.02068	0.00384995	0.0308484	-1.20759
1307	2	11	5	NM_101505_1	mwgarabidopsis#00777	AT1G16390	putative transport protein	14657	-1.38608	0.382604	-2.61367	8.28577	-10.106	5.4837e-05	0.00377173	2.63053
26338	24	34	20	NM_105300_1	mwgarabidopsis#12816	AT1G66290	hypothetical protein	23734	-1.38594	0.38264	-2.61342	7.79089	-11.2407	2.97999e-05	0.00290047	3.25803
1229	2	29	3	NM_100986_1	mwgarabidopsis#00593	AT1G11130	leucine-rich repeat transmembrane protein kinase	13544	-1.38519	0.382838	-2.61207	8.03168	-9.37051	0.000234601	0.00681299	1.37167
94	1	46	2	NM_118048_1	mwgarabidopsis#24381	AT4G19280	hypothetical protein	614	-1.3845	0.383022	-2.61081	7.54573	-8.52908	0.000366523	0.00870074	0.914799
2110	2	46	21	NM_128799_1	mwgarabidopsis#03829	AT2G32400	putative ligand-gated ion channel subunit	23794	-1.38447	0.38303	-2.61076	8.18004	-8.34059	0.000162066	0.00578818	1.48697
1460	2	20	8	NM_112994_1	mwgarabidopsis#23265	**** No hits found ****	unknown protein	16359	-1.38425	0.383089	-2.61036	7.74825	-6.01016	0.00387469	0.0309276	-1.2142
1430	2	38	7	NM_103474_1	mwgarabidopsis#01421	**** No hits found ****	mutator-like transposase	15806	-1.38283	0.383465	-2.6078	7.83023	-9.07872	0.000100723	0.00469446	1.99281
916	1	4	20	NM_127853_1	mwgarabidopsis#21137	AT2G22880	hypothetical protein	10864	-1.38176	0.38375	-2.60586	7.70159	-7.71129	0.00025041	0.00701458	1.01982
1173	2	21	2	NM_117925_1	mwgarabidopsis#24357	AT4G18150	hypothetical protein	12968	-1.38113	0.383918	-2.60472	7.8526	-11.6452	2.43055e-05	0.00270984	3.46458
227	1	35	5	NM_101612_1	mwgarabidopsis#00817	AT1G17500	p-type atpase	2361	-1.38106	0.383936	-2.6046	7.57317	-5.99633	0.00390751	0.0310223	-1.2229
11020	10	28	23	At1g20010	d196brosche27#1		tubulin beta-5 chain	25984	-1.38037	0.384121	-2.60334	9.93816	-12.5667	1.56408e-05	0.00246676	3.9053
21220	20	4	6	NM_116059_1	mwgarabidopsis#09206	AT3G61940	zinc transporter-like protein	15631	-1.38021	0.384164	-2.60305	8.76922	-11.9235	2.12049e-05	0.00266866	3.60193
251	1	11	6	NM_113601_1	mwgarabidopsis#23561	AT3G26890	expressed protein	2891	-1.37942	0.384374	-2.60163	7.98586	-5.59285	0.00253076	0.0247396	-1.15646
298	1	10	7	NM_102777_1	mwgarabidopsis#01189	AT1G30400	glutathione s-conjugate transporting atpase (atmrp1)	3458	-1.37928	0.38441	-2.60139	8.46666	-7.4843	0.000295134	0.00769145	0.84244
937	1	25	20	NM_128094_1	mwgarabidopsis#21225	AT2G25360	hypothetical protein	10884	-1.37871	0.384562	-2.60036	7.48233	-5.98612	0.00393196	0.0311303	-1.22934
26	1	26	1	NM_100384_1	mwgarabidopsis#00357	AT1G05055	putative transcription factor	26	-1.37822	0.384693	-2.59948	8.2238	-9.25363	9.04372e-05	0.0045182	2.10658
84	1	36	2	NM_117752_1	mwgarabidopsis#24313	AT4G16530	hypothetical protein	604	-1.37777	0.384814	-2.59866	7.7656	-10.5719	4.23826e-05	0.00341285	2.89723
10322	10	2	9	NM_125461_1	mwgarabidopsis#19025	AT5G60680	putative protein	17102	-1.3776	0.38486	-2.59835	8.46838	-9.44707	0.000225678	0.00668756	1.41087
19416	18	24	14	NM_100847_1	mwgarabidopsis#10857	AT1G09750	expressed protein	20164	-1.37734	0.384928	-2.59789	9.2459	-10.5951	4.1855e-05	0.00340206	2.91014
26476	24	28	23	At1g20010	d196brosche27#1		tubulin beta-5 chain	25991	-1.37708	0.384996	-2.59743	9.4345	-9.83137	6.41534e-05	0.00388944	2.46702
1394	2	2	7	NM_103428_1	mwgarabidopsis#01409	AT5G28980	hypothetical protein	15770	-1.37567	0.385373	-2.59489	7.76877	-5.06042	0.00231559	0.0235732	-1.40782
110	1	14	3	NM_101359_1	mwgarabidopsis#00733	AT1G14900	linker histone protein	1154	-1.37474	0.385621	-2.59322	8.10383	-7.73843	0.000578575	0.0111538	0.437299
389	1	5	9	NM_104311_1	mwgarabidopsis#01713	AT1G54330	nam protein	4589	-1.37466	0.385642	-2.59308	8.23034	-4.84028	0.00288685	0.0264873	-1.64995
1133	2	29	1	NM_118996_1	mwgarabidopsis#00213	AT4G28540	protein kinase adk1-like protein	12404	-1.37348	0.385959	-2.59095	8.26103	-7.4587	0.000300733	0.00775346	0.822126
12124	11	28	23	At1g20010	d196brosche27#1		tubulin beta-5 chain	25973	-1.37341	0.385977	-2.59083	9.77564	-12.1667	1.88665e-05	0.00248398	3.71889
780	1	12	17	NM_126977_1	mwgarabidopsis#03025	AT2G14050	putative dna replication licensing factor	9156	-1.3732	0.386035	-2.59044	7.94959	-11.1502	3.12189e-05	0.0029603	3.21065
93	1	45	2	NM_118193_1	mwgarabidopsis#24397	**** No hits found ****	hypothetical protein	613	-1.37279	0.386144	-2.58971	7.74088	-11.2584	2.95309e-05	0.00290047	3.26725
1134	2	30	1	NM_116242_1	mwgarabidopsis#00197	AT4G00232	predicted protein	12405	-1.3722	0.386302	-2.58865	8.07015	-9.39453	0.000231757	0.0067734	1.38401
1223	2	23	3	NM_100511_1	mwgarabidopsis#00401	AT1G06290	acyl-coa oxidase acx3	13538	-1.37213	0.386322	-2.58852	8.50985	-7.9366	0.00021357	0.00655362	1.19111
114	1	18	3	NM_101010_1	mwgarabidopsis#00605	AT1G11370	pectin methylesterase	1158	-1.37189	0.386384	-2.5881	7.57434	-8.01486	0.000491019	0.0102674	0.609994
26416	24	16	22	NM_104131_1	mwgarabidopsis#12252	AT1G52530	hypothetical protein	24684	-1.37163	0.386456	-2.58762	7.37323	-5.46774	0.00279506	0.0260713	-1.26564
25326	23	30	22	NM_104056_1	mwgarabidopsis#12224	AT1G51770	hypothetical protein	12374	-1.37108	0.386601	-2.58665	7.02205	-5.953	0.00401256	0.0313744	-1.2503
5304	5	24	19	NM_127877_1	mwgarabidopsis#03411	AT2G23130	putative proline-rich protein	10404	-1.37055	0.386743	-2.5857	8.68314	-8.82842	0.000311367	0.00786885	1.08301
135	1	39	3	NM_101264_1	mwgarabidopsis#00693	AT1G13980	putative pattern formation protein emb30; this gene structure is inaccurate	1179	-1.37035	0.386797	-2.58534	8.26345	-6.30191	0.000746873	0.0128859	-0.167218
636	1	12	14	NM_129962_1	mwgarabidopsis#22025	AT2G44000	hypothetical protein	7451	-1.36927	0.387087	-2.5834	7.87752	-4.73618	0.00321144	0.0280179	-1.76692
2213	3	5	1	NM_100011_1	mwgarabidopsis#00238	AT1G01290	molybdopterin biosynthesis cnx3 protein	53	-1.36904	0.387149	-2.58299	8.338	-10.0058	5.80398e-05	0.00383907	2.57147
686	1	14	15	NM_126852_1	mwgarabidopsis#02965	**** No hits found ****	en/spm-like transposon protein	8021	-1.36858	0.387273	-2.58216	8.12136	-9.35113	0.000236927	0.00684106	1.36169
1918	2	46	17	NM_127091_1	mwgarabidopsis#03069	AT2G15310	putative adp-ribosylation factor	21517	-1.36798	0.387434	-2.58108	7.97174	-9.72689	6.81706e-05	0.00402641	2.40352
14332	13	28	23	At1g20010	d196brosche27#1		tubulin beta-5 chain	25974	-1.36765	0.387523	-2.58049	9.70996	-11.7742	2.28066e-05	0.00268796	3.52874
269	1	29	6	NM_113989_1	mwgarabidopsis#23761	AT3G30843	hypothetical protein	2909	-1.36724	0.387631	-2.57977	7.4289	-6.07661	0.00175051	0.0203629	-0.752894
1537	2	1	10	NM_112700_1	mwgarabidopsis#23085	AT3G18170	hypothetical protein	17485	-1.36709	0.387673	-2.57949	7.88409	-5.13434	0.00215344	0.0225784	-1.3281
2109	2	45	21	NM_128840_1	mwgarabidopsis#03845	AT2G32800	putative protein kinase	23793	-1.3664	0.387857	-2.57827	7.80308	-6.56288	0.000601657	0.0114288	0.0688458
210	1	18	5	NM_102112_1	mwgarabidopsis#00977	AT1G22650	putative invertase	2345	-1.36556	0.388083	-2.57677	8.53289	-8.12357	0.00018769	0.00625161	1.3298
22060	20	28	23	At1g20010	d196brosche27#1		tubulin beta-5 chain	25989	-1.36454	0.388359	-2.57494	9.77108	-11.8378	2.21079e-05	0.00266866	3.56004
830	1	14	18	NM_128979_1	mwgarabidopsis#21585	AT2G34280	hypothetical protein	9726	-1.36448	0.388373	-2.57484	7.76363	-8.14432	0.000185047	0.00619906	1.345
34	1	34	1	NM_124861_1	mwgarabidopsis#00105	AT5G54800	glucose-6-phosphate/phosphate translocator	34	-1.36345	0.388652	-2.57299	8.1647	-9.09629	0.000270207	0.00729243	1.22813
15436	14	28	23	At1g20010	d196brosche27#1		tubulin beta-5 chain	25986	-1.36323	0.388711	-2.57261	9.98331	-11.8712	2.17506e-05	0.00266866	3.57642
694	1	22	15	NM_126216_1	mwgarabidopsis#02713	**** No hits found ****	putative non-ltr retroelement reverse transcriptase	8029	-1.36308	0.38875	-2.57235	7.92989	-9.35426	0.000236549	0.00684106	1.36331
11117	11	29	2	NM_106225_1	mwgarabidopsis#20462	AT1G75750	expressed protein	837	-1.36184	0.389087	-2.57012	8.58542	-11.4935	2.62149e-05	0.00280017	3.38813
1725	2	45	13	NM_105916_1	mwgarabidopsis#02325	AT1G72570	putative ap2 domain transcription factor	19233	-1.36136	0.389215	-2.56928	7.57149	-9.32444	0.000240173	0.0068856	1.34791
6527	6	47	21	NM_128708_1	mwgarabidopsis#03783	**** No hits found ****	putative ring zinc finger protein	23891	-1.36098	0.389319	-2.56859	7.82699	-11.4772	2.64304e-05	0.00280017	3.37984
14776	14	40	9	NM_115445_1	mwgarabidopsis#05659	AT3G55870	anthranilate synthase alpha-1 chain - like protein	17236	-1.36041	0.38947	-2.56759	7.98187	-6.70266	0.000537352	0.0107508	0.192063
1386	2	42	6	NM_113894_1	mwgarabidopsis#23717	AT3G29720	hypothetical protein	15238	-1.35933	0.389764	-2.56565	8.5622	-12.2186	1.84076e-05	0.00248392	3.74346
126	1	30	3	NM_101017_1	mwgarabidopsis#00609	AT1G11440	similar to serine/threonine protein kinase emb|caa69216	1170	-1.35875	0.38992	-2.56463	7.83998	-8.11086	0.000464359	0.00995072	0.668483
1115	2	11	1	NM_116557_1	mwgarabidopsis#00017	AT4G03205	expressed protein; supported by cdna: gi_16323207_gb_ay057708 1_	12386	-1.35782	0.390172	-2.56297	7.69854	-5.89541	0.00415763	0.032008	-1.28705
25820	24	44	9	NM_127389_1	mwgarabidopsis#09836	AT2G18320	unknown protein	17480	-1.35753	0.39025	-2.56246	9.5662	-7.98423	0.000206606	0.00645494	1.22674
1023	1	15	22	NM_126918_1	mwgarabidopsis#20777	AT2G13270	hypothetical protein	12014	-1.35722	0.390335	-2.5619	7.11731	-5.89279	0.00416437	0.0320177	-1.28873
153	1	9	4	NM_116303_1	mwgarabidopsis#24005	AT4G00770	expressed protein	1724	-1.3557	0.390745	-2.55922	7.95885	-10.0107	5.78806e-05	0.00383907	2.57433
26295	24	39	19	NM_103414_1	mwgarabidopsis#11880	AT1G41920	hypothetical protein	23171	-1.35413	0.391169	-2.55644	7.38862	-9.01567	0.000281874	0.00749704	1.18498
400	1	16	9	NM_104479_1	mwgarabidopsis#01761	AT1G56010	nac1	4600	-1.35282	0.391527	-2.5541	7.79734	-8.25018	0.000172216	0.00595387	1.42198
1363	2	19	6	NM_113783_1	mwgarabidopsis#23661	AT3G28630	hypothetical protein	15215	-1.35264	0.391576	-2.55379	7.62632	-11.3415	2.83066e-05	0.00287828	3.31029
40	1	40	1	NM_100188_1	mwgarabidopsis#00297	AT1G03060	putataive transport protein	40	-1.35182	0.391798	-2.55233	8.14246	-9.22706	0.00025248	0.00701458	1.2972
1968	2	48	18	NM_128138_1	mwgarabidopsis#21245	AT2G25780	hypothetical protein	22091	-1.35064	0.392117	-2.55026	7.79261	-6.18876	0.000822051	0.0135678	-0.272077
3501	4	45	4	NM_116230_1	mwgarabidopsis#23986	AT4G00130	hypothetical protein	14177	-1.34993	0.392312	-2.54899	8.02975	-7.52361	0.000659602	0.0119851	0.298562
6	1	6	1	NM_119274_1	mwgarabidopsis#00221	AT4G31250	receptor kinase - like protein	6	-1.34929	0.392486	-2.54786	8.63568	-5.44628	0.0028436	0.0263175	-1.28458
1345	2	1	6	NM_114651_1	mwgarabidopsis#23849	AT3G47830	hypothetical protein	15197	-1.34775	0.392904	-2.54515	8.04048	-12.2673	1.79882e-05	0.00248392	3.76644
792	1	24	17	NM_126988_1	mwgarabidopsis#03029	AT2G14160	putative glycine-rich rna-binding protein	9168	-1.34727	0.393034	-2.54431	7.31669	-9.16404	0.000260843	0.00714697	1.26406
6383	6	47	18	NM_128171_1	mwgarabidopsis#21263	AT2G26135	hypothetical protein	22184	-1.34656	0.393228	-2.54305	7.56956	-9.23239	0.000251786	0.00701458	1.3
2320	3	16	3	NM_101184_1	mwgarabidopsis#00670	AT1G13140	putative cytochrome p450 monooxygenase	1204	-1.34434	0.393835	-2.53914	9.10986	-9.23164	9.16615e-05	0.00453016	2.09239
26304	24	48	19	NM_103637_1	mwgarabidopsis#11996	AT1G47450	hypothetical protein	23180	-1.34418	0.393879	-2.53885	7.70524	-8.85784	0.000306499	0.00779903	1.09919
42	1	42	1	NM_100002_1	mwgarabidopsis#00233	**** No hits found ****	gtp-binding protein	42	-1.34356	0.394046	-2.53777	7.92367	-9.10476	0.000269014	0.0072869	1.23265
25293	23	45	21	NM_104614_1	mwgarabidopsis#12484	AT1G58340	expressed protein	11997	-1.34352	0.394057	-2.5377	7.22988	-9.2029	0.000255648	0.00705931	1.28453
1168	2	16	2	NM_119245_1	mwgarabidopsis#24529	AT4G30970	hypothetical protein	12964	-1.3434	0.39409	-2.53749	7.67997	-9.18266	9.44571e-05	0.00458648	2.06068
1139	2	35	1	NM_103246_1	mwgarabidopsis#00025	**** No hits found ****	unknown protein	12410	-1.34248	0.394343	-2.53586	7.88223	-8.21127	0.000176809	0.00604317	1.3938
3923	4	35	13	NM_105772_1	mwgarabidopsis#02258	AT1G71030	putative transcription factor	19271	-1.34202	0.394468	-2.53506	8.4368	-10.6353	4.09552e-05	0.00338106	2.93253
26423	24	23	22	NM_104441_1	mwgarabidopsis#12400	AT1G55650	unknown protein	24691	-1.3418	0.394527	-2.53468	7.23003	-9.20777	0.000255006	0.00704909	1.28709
1617	2	33	11	NM_104943_1	mwgarabidopsis#01941	AT1G62660	beta-fructosidase	18084	-1.34059	0.39486	-2.53254	7.73844	-6.2008	0.00159845	0.0194127	-0.653854
21710	20	14	16	NM_101894_1	mwgarabidopsis#11174	AT1G20440	hypothetical protein	21342	-1.3403	0.39494	-2.53203	9.86298	-9.51518	7.72388e-05	0.00423639	2.2726
850	1	34	18	NM_128352_1	mwgarabidopsis#21337	AT2G27930	unknown protein	9746	-1.3398	0.395074	-2.53117	7.21701	-5.81719	0.0043651	0.0328459	-1.3376
1438	2	46	7	NM_102714_1	mwgarabidopsis#01169	AT1G29740	receptor-like serine/threonine kinase	15814	-1.33951	0.395155	-2.53065	8.4054	-7.7793	0.000564527	0.0109727	0.463241
4800	5	48	8	NM_112837_1	mwgarabidopsis#23179	AT3G19500	expressed protein	4161	-1.33877	0.395359	-2.52935	7.85925	-9.69448	6.94757e-05	0.00405466	2.38367
1185	2	33	2	NM_117948_1	mwgarabidopsis#24361	AT4G18375	hypothetical protein	12980	-1.33867	0.395384	-2.52918	7.59696	-8.51665	0.000369056	0.00872562	0.907667
25238	23	38	20	NM_105108_1	mwgarabidopsis#12720	AT1G64340	hypothetical protein	11418	-1.33814	0.39553	-2.52825	6.9389	-5.80997	0.00438488	0.0329071	-1.3423
1535	2	47	9	NM_103739_1	mwgarabidopsis#01501	AT1G48430	dihydroxyacetone kinase	16958	-1.33804	0.395559	-2.52807	8.22069	-7.19575	0.00036592	0.00870074	0.609707
26286	24	30	19	NM_105593_1	mwgarabidopsis#12952	AT1G69260	expressed protein	23162	-1.33774	0.395641	-2.52754	7.87788	-9.83569	6.39932e-05	0.00388944	2.46963
24964	23	4	15	NM_113795_1	mwgarabidopsis#13800	AT3G28740	cytochrome p450	8532	-1.33705	0.395828	-2.52635	6.93353	-5.80525	0.00439786	0.0329192	-1.34537
1194	2	42	2	NM_118771_1	mwgarabidopsis#24473	AT4G26380	hypothetical protein	12989	-1.33681	0.395896	-2.52592	7.69269	-10.6792	3.99999e-05	0.00332422	2.95682
18422	17	38	16	NM_112559_1	mwgarabidopsis#13477	AT3G16850	polygalacturonase	8993	-1.3365	0.39598	-2.52538	8.53992	-9.01896	0.000104543	0.0047556	1.95343
58	1	10	2	NM_118001_1	mwgarabidopsis#24369	AT4G18850	hypothetical protein	578	-1.33641	0.396006	-2.52522	8.5432	-8.19693	0.000178538	0.00606725	1.38338
1175	2	23	2	NM_117693_1	mwgarabidopsis#24293	AT4G16000	expressed protein	12970	-1.33636	0.396019	-2.52513	7.86853	-9.1019	9.92851e-05	0.00469446	2.00802
16840	16	40	6	NM_120046_1	mwgarabidopsis#19340	AT4G38860	putative auxin-induced protein	15572	-1.33564	0.396216	-2.52387	8.55302	-12.2213	1.83839e-05	0.00248392	3.74474
250	1	10	6	NM_113681_1	mwgarabidopsis#23609	AT3G27650	expressed protein	2890	-1.33351	0.396801	-2.52016	8.24629	-6.0143	0.000955596	0.0147398	-0.436815
2546	3	2	8	NM_113400_1	mwgarabidopsis#23482	AT3G24880	hypothetical protein	4067	-1.3331	0.396913	-2.51944	8.29006	-9.08156	0.000272295	0.00730884	1.22028
344	1	8	8	NM_113037_1	mwgarabidopsis#23293	AT3G21420	expressed protein	4025	-1.33114	0.397454	-2.51601	7.87002	-7.22121	0.000797681	0.0133698	0.0962008
21463	20	7	11	NM_115240_1	mwgarabidopsis#14414	AT3G53800	putative protein	18483	-1.32953	0.397898	-2.51321	8.15544	-8.54797	0.000362716	0.00868135	0.925606
303	1	15	7	NM_103359_1	mwgarabidopsis#01397	**** No hits found ****	athila retroelment orf 1	3463	-1.32901	0.398041	-2.5123	7.65574	-5.36169	0.0017301	0.020271	-1.08776
8949	9	21	3	NM_111581_1	mwgarabidopsis#04749	AT3G07010	putative pectate lyase	1353	-1.32901	0.398042	-2.5123	8.11671	-7.84641	0.000542329	0.0107834	0.505525
21886	20	46	19	NM_103750_1	mwgarabidopsis#12054	**** No hits found ****	unknown protein	23082	-1.32881	0.398096	-2.51196	7.07012	-5.76946	0.00449794	0.0332679	-1.36879
484	1	4	11	NM_105463_1	mwgarabidopsis#02137	AT1G67930	putative golgi transport complex protein	5728	-1.32765	0.398417	-2.50993	8.18549	-6.36189	0.000710239	0.0125619	-0.112264
4396	4	28	23	At1g20010	d196brosche27#1		tubulin beta-5 chain	25981	-1.32757	0.398438	-2.5098	10.3211	-8.58422	0.000137979	0.0054289	1.65871
852	1	36	18	NM_128194_1	mwgarabidopsis#21273	AT2G26370	hypothetical protein	9748	-1.32496	0.39916	-2.50526	7.79603	-5.75275	0.00454564	0.0334544	-1.37978
15704	15	8	6	NM_113559_1	mwgarabidopsis#05192	AT3G26520	gamma tonoplast intrinsic protein	3218	-1.32367	0.399516	-2.50303	11.2715	-12.1053	1.94278e-05	0.00250619	3.6896
411	1	27	9	NM_104537_1	mwgarabidopsis#01781	AT1G56600	water stress-induced protein	4611	-1.32282	0.399752	-2.50155	7.84779	-5.79631	0.00115878	0.0163738	-0.648029
7820	8	44	2	NM_118341_1	mwgarabidopsis#24416	AT4G22190	expressed protein	13132	-1.32256	0.399825	-2.50109	8.26415	-8.96423	0.000289631	0.00759333	1.15721
485	1	5	11	NM_105359_1	mwgarabidopsis#02093	AT1G66880	protein kinase	5729	-1.32227	0.399906	-2.50059	8.23925	-7.60226	0.000270837	0.00729326	0.935232
2355	3	3	4	NM_117364_1	mwgarabidopsis#24198	AT4G12950	hypothetical protein	1765	-1.32104	0.400247	-2.49846	7.69665	-5.73571	0.00459488	0.0336085	-1.39101
24445	23	13	4	NM_125775_1	mwgarabidopsis#08940	AT5G63800	beta-galactosidase (emb|cab64742.1)	2250	-1.321	0.400257	-2.49839	8.28994	-8.72618	0.000329019	0.00817157	1.02629
380	1	44	8	NM_113054_1	mwgarabidopsis#23305	AT3G21590	hypothetical protein	4061	-1.32039	0.400427	-2.49734	7.60295	-6.07305	0.000908035	0.0143127	-0.380925
22081	21	1	1	NM_120028_1	mwgarabidopsis#16539	AT4G38670	putative thaumatin-like protein	475	-1.32034	0.400441	-2.49725	8.38389	-8.78996	0.000317873	0.00795572	1.06176
637	1	13	14	NM_111247_1	mwgarabidopsis#22361	AT3G03760	unknown protein	7452	-1.32013	0.4005	-2.49688	7.66092	-8.15172	0.000453537	0.0097998	0.69315
4516	5	4	3	NM_101178_1	mwgarabidopsis#00667	AT1G13080	putative cytochrome p450 monooxygenase	1240	-1.3197	0.400619	-2.49614	7.96295	-8.57004	0.000358328	0.00861882	0.938201
77	1	29	2	NM_119151_1	mwgarabidopsis#24517	AT4G30050	hypothetical protein	597	-1.31853	0.400945	-2.49411	7.57953	-8.6471	0.000343492	0.00839435	0.981895
1192	2	40	2	NM_119290_1	mwgarabidopsis#24537	AT4G31410	expressed protein	12987	-1.31726	0.401295	-2.49193	7.87106	-10.0362	5.70453e-05	0.00382204	2.58947
41	1	41	1	NM_100036_1	mwgarabidopsis#00249	AT1G01540	protein serine/threonine kinase	41	-1.31652	0.401504	-2.49064	8.29746	-8.11095	0.000189319	0.00626927	1.32053
288	1	48	6	NM_113592_1	mwgarabidopsis#23557	AT3G26800	hypothetical protein	2928	-1.31532	0.401836	-2.48858	8.19391	-4.67368	0.00342608	0.0290215	-1.83793
3228	3	12	22	NM_106692_1	mwgarabidopsis#20506	AT1G80440	expressed protein	12042	-1.31503	0.401917	-2.48807	7.68072	-8.33568	0.000162599	0.00579596	1.48346
1249	2	1	4	NM_117502_1	mwgarabidopsis#24229	AT4G14250	hypothetical protein	14085	-1.31425	0.402134	-2.48673	7.81388	-10.4947	4.41982e-05	0.00350324	2.85397
626	1	2	14	NM_111215_1	mwgarabidopsis#22341	AT3G03440	unknown protein	7442	-1.31412	0.402172	-2.4865	8.14303	-4.28965	0.0051611	0.0355816	-2.28717
22150	21	22	2	NM_125149_1	mwgarabidopsis#08675	AT5G57660	constans-like b-box zinc finger protein-like	1068	-1.31162	0.402868	-2.4822	8.22057	-9.00416	0.000283588	0.00751964	1.17878
1211	2	11	3	NM_100505_1	mwgarabidopsis#00397	AT1G06230	ring3-like bromodomain protein	13526	-1.31147	0.402909	-2.48195	8.47297	-7.77942	0.000238549	0.00684975	1.0721
26140	24	28	16	NM_101783_1	mwgarabidopsis#11116	AT1G19250	unknown protein	21452	-1.30568	0.404531	-2.472	7.231	-7.21176	0.000802519	0.013394	0.0897426
1819	2	43	15	NM_126355_1	mwgarabidopsis#02769	AT2G03030	putative disease resistance protein	20371	-1.30545	0.404596	-2.4716	7.92087	-7.84294	0.000228069	0.00674277	1.12047
1162	2	10	2	NM_117834_1	mwgarabidopsis#24337	AT4G17280	hypothetical protein	12958	-1.30476	0.404789	-2.47043	7.69907	-9.83358	6.40715e-05	0.00388944	2.46835
338	1	2	8	NM_113398_1	mwgarabidopsis#23481	AT3G24860	unknown protein	4019	-1.30464	0.404821	-2.47023	8.10521	-7.69888	0.000252643	0.00701458	1.01025
246	1	6	6	NM_113938_1	mwgarabidopsis#23737	AT3G30390	expressed protein	2886	-1.30453	0.404853	-2.47003	9.4764	-5.36405	0.00172623	0.0202415	-1.08531
25900	24	28	11	NM_115510_1	mwgarabidopsis#14536	AT3G56520	putative protein	18600	-1.3035	0.405141	-2.46827	7.90221	-7.70653	0.000251264	0.00701458	1.01615
1532	2	44	9	NM_104069_1	mwgarabidopsis#01613	AT1G51890	light repressible receptor protein kinase	16955	-1.30185	0.405607	-2.46544	7.83159	-5.17958	0.00206058	0.0220679	-1.2797
1416	2	24	7	NM_102479_1	mwgarabidopsis#01097	AT1G27170	disease resistance protein	15792	-1.30089	0.405876	-2.46381	7.70197	-5.23655	0.00195004	0.021516	-1.21915
9418	9	10	13	NM_124011_1	mwgarabidopsis#18425	AT5G46410	putative protein	7066	-1.30074	0.405919	-2.46355	7.1872	-5.64757	0.00486042	0.0344215	-1.44971
1189	2	37	2	NM_120144_1	mwgarabidopsis#24617	AT4G39810	hypothetical protein	12984	-1.3004	0.406012	-2.46298	7.68064	-9.92825	6.06715e-05	0.00388432	2.52526
2107	2	43	21	NM_128991_1	mwgarabidopsis#03909	AT2G34390	putative aquaporin (plasma membrane intrinsic protein)	23791	-1.29981	0.406179	-2.46197	7.73195	-9.05669	0.000102112	0.00469446	1.97832
175	1	31	4	NM_116549_1	mwgarabidopsis#24077	AT4G03150	expressed protein	1746	-1.29959	0.406241	-2.46159	8.5101	-7.80633	0.000234042	0.00681299	1.09264
1591	2	7	11	NM_105094_1	mwgarabidopsis#01997	AT1G64200	h+transporting atpase protein	18058	-1.29937	0.406304	-2.46121	7.70917	-11.09	3.22065e-05	0.00299313	3.17888
1650	2	18	12	NM_111652_1	mwgarabidopsis#22569	AT3G07730	hypothetical protein	18638	-1.29797	0.406699	-2.45882	7.73857	-6.64986	0.000560667	0.0109387	0.14578
548	1	20	12	NM_111601_1	mwgarabidopsis#22537	AT3G07210	expressed protein	6315	-1.29789	0.406722	-2.45868	7.4969	-8.89135	0.000301063	0.00775346	1.11755
15239	14	23	19	NM_122198_1	mwgarabidopsis#07699	AT5G22920	pgpd14 protein	22916	-1.29783	0.406738	-2.45858	7.50033	-11.1395	3.13923e-05	0.0029603	3.205
26457	24	9	23	C44160	d196brosche18#1		C. elegans sim to Mm4 muscarinic acetylcholine receptor	25544	-1.29675	0.407041	-2.45675	7.44122	-8.87055	0.000304424	0.00776146	1.10616
322	1	34	7	NM_102787_1	mwgarabidopsis#01197	AT1G30510	ferrodoxin nadp oxidoreductase	3482	-1.29638	0.407146	-2.45612	10.0079	-10.3541	4.77438e-05	0.00358482	2.77421
1195	2	43	2	NM_118429_1	mwgarabidopsis#24429	AT4G23000	hypothetical protein	12990	-1.2963	0.407169	-2.45598	7.92647	-8.65626	0.000131668	0.0053095	1.70856
1916	2	44	17	NM_127249_1	mwgarabidopsis#03133	AT2G16960	putative importin	21515	-1.29592	0.407276	-2.45534	7.53781	-6.07829	0.00090392	0.0142781	-0.375954
3834	4	42	11	NM_105281_1	mwgarabidopsis#02058	AT1G66100	thionin	18140	-1.29523	0.40747	-2.45417	9.09368	-8.81673	0.000313327	0.0078953	1.07656
1471	2	31	8	NM_113026_1	mwgarabidopsis#23285	AT3G21310	expressed protein	16370	-1.29463	0.407642	-2.45313	7.6744	-5.25265	0.00192003	0.0213671	-1.20212
1017	1	9	22	NM_126309_1	mwgarabidopsis#20585	**** No hits found ****	hypothetical protein	12008	-1.29427	0.407743	-2.45252	7.63289	-9.46628	7.95275e-05	0.00432122	2.24192
123	1	27	3	NM_101255_1	mwgarabidopsis#00689	AT1G13890	synaptosomal associated protein (snap25a)	1167	-1.29311	0.40807	-2.45056	7.67267	-10.8382	3.6749e-05	0.0032083	3.04388
1338	2	42	5	NM_102065_1	mwgarabidopsis#00961	AT1G22150	high affinity sulphate transporter	14688	-1.29217	0.408336	-2.44897	8.35717	-9.93962	6.02773e-05	0.00387824	2.53206
1279	2	31	4	NM_116441_1	mwgarabidopsis#24045	AT4G02090	hypothetical protein	14115	-1.28922	0.409171	-2.44397	7.94728	-7.59292	0.000632068	0.0117299	0.34377
687	1	15	15	NM_126713_1	mwgarabidopsis#02917	AT2G07440	putative two-component response regulator protein	8022	-1.28894	0.409252	-2.44348	7.66122	-8.89208	0.000113222	0.00491467	1.86892
402	1	18	9	NM_104276_1	mwgarabidopsis#01701	AT1G53990	lipase	4602	-1.28868	0.409326	-2.44304	7.63815	-8.98818	0.000106576	0.00478927	1.93303
734	1	14	16	NM_129809_1	mwgarabidopsis#21965	AT2G42480	hypothetical protein	8590	-1.28679	0.409863	-2.43984	7.6849	-8.49709	0.000146085	0.00552162	1.59784
22865	21	17	17	NM_106531_1	mwgarabidopsis#13375	AT1G78830	expressed protein	9635	-1.28617	0.410038	-2.4388	7.65586	-7.93987	0.000213084	0.00655362	1.19357
1	1	1	1	NM_100398_1	mwgarabidopsis#00365	AT1G05200	putative ligand-gated ion channel protein	1	-1.28592	0.410109	-2.43838	7.96184	-7.56408	0.000643356	0.0118068	0.325011
1543	2	7	10	NM_112339_1	mwgarabidopsis#22897	AT3G14780	hypothetical protein	17490	-1.28447	0.410521	-2.43593	7.66163	-9.10432	9.91366e-05	0.00469446	2.0096
70	1	22	2	NM_118014_1	mwgarabidopsis#24373	AT4G18970	expressed protein	590	-1.2841	0.410626	-2.4353	8.65985	-8.61263	0.000350036	0.00848503	0.962405
297	1	9	7	NM_102802_1	mwgarabidopsis#01205	AT1G30650	putative dna-binding protein	3457	-1.28404	0.410643	-2.4352	7.75756	-8.27471	0.000169392	0.00590345	1.43968
1271	2	23	4	NM_115096_1	mwgarabidopsis#23913	AT3G52360	expressed protein	14107	-1.28275	0.411013	-2.43302	8.23907	-5.57464	0.00141763	0.0181381	-0.869144
13656	13	24	9	NM_116012_1	mwgarabidopsis#05815	AT3G61470	lhca2 protein	4893	-1.28267	0.411034	-2.43289	12.9357	-11.3712	2.78825e-05	0.0028504	3.32562
20103	19	39	5	NM_119676_1	mwgarabidopsis#09250	AT4G35100	plasma membrane intrinsic protein (simip)	2776	-1.28037	0.411691	-2.42901	10.8082	-11.6121	2.47078e-05	0.00273271	3.44801
26460	24	12	23	D75329	d196brosche21#1		C. elegans ING1 tumor suppressor, variant C	25616	-1.28033	0.411703	-2.42894	8.45385	-7.96823	0.000208916	0.00646417	1.2148
141	1	45	3	NM_100781_1	mwgarabidopsis#00505	AT1G09100	putative 26s protease regulatory subunit 6a	1185	-1.28014	0.411754	-2.42863	8.18438	-6.51019	0.000628158	0.0117008	0.0218219
25129	23	25	18	NM_102765_1	mwgarabidopsis#11608	AT1G30260	expressed protein	10262	-1.28005	0.411782	-2.42847	8.37893	-9.2727	8.93914e-05	0.00450157	2.11884
1767	2	39	14	NM_111081_1	mwgarabidopsis#22277	AT3G02140	expressed protein	19795	-1.27976	0.411863	-2.42799	7.67337	-10.8111	3.72815e-05	0.00324387	3.02913
25205	23	5	20	NM_103324_1	mwgarabidopsis#11852	AT1G36380	expressed protein	11386	-1.27895	0.412096	-2.42662	7.75195	-8.75429	0.000324049	0.00807911	1.04196
1778	2	2	15	NM_126772_1	mwgarabidopsis#02929	**** No hits found ****	putative retroelement pol polyprotein	20330	-1.27854	0.412212	-2.42593	7.74578	-9.26475	8.98256e-05	0.00451374	2.11373
4176	4	48	18	NM_128140_1	mwgarabidopsis#21246	AT2G25800	unknown protein	22138	-1.27694	0.412669	-2.42325	8.122	-8.18378	0.00018014	0.0061001	1.37381
26333	24	29	20	NM_103254_1	mwgarabidopsis#11828	AT1G35570	hypothetical protein	23730	-1.27653	0.412788	-2.42255	7.61172	-10.4395	4.5554e-05	0.00354706	2.82276
1166	2	14	2	NM_119892_1	mwgarabidopsis#24593	AT4G37290	expressed protein	12962	-1.27396	0.413524	-2.41824	8.3602	-6.46455	0.0006522	0.0119007	-0.0191704
143	1	47	3	NM_100613_1	mwgarabidopsis#00441	AT1G07390	disease resistance protein	1187	-1.27389	0.413543	-2.41813	7.88522	-6.7373	0.000522658	0.0105792	0.222265
25304	23	8	22	NM_103923_1	mwgarabidopsis#12152	AT1G50400	hypothetical protein	12352	-1.27345	0.413668	-2.4174	7.14991	-5.52911	0.00524755	0.035844	-1.5301
638	1	14	14	NM_111223_1	mwgarabidopsis#22345	AT3G03520	unknown protein	7453	-1.27333	0.413704	-2.41718	7.9095	-4.75611	0.00314624	0.0276538	-1.74441
362	1	26	8	NM_113417_1	mwgarabidopsis#23489	AT3G25130	unknown protein	4043	-1.27309	0.413773	-2.41678	7.62148	-4.6777	0.00341179	0.0289288	-1.83334
14032	13	16	17	NM_121931_1	mwgarabidopsis#17479	AT5G19260	putative protein	9446	-1.2729	0.413828	-2.41646	7.50569	-4.82064	0.00480897	0.0342372	-1.86444
24799	23	31	11	NM_115336_1	mwgarabidopsis#14456	AT3G54790	putative protein	6280	-1.27152	0.414224	-2.41415	7.78142	-7.60774	0.000269766	0.00729243	0.939511
5566	6	46	1	NM_115887_1	mwgarabidopsis#00079	AT3G60240	protein synthesis initiation factor - like	12515	-1.27149	0.414233	-2.4141	7.75855	-11.6073	2.47671e-05	0.00273271	3.44559
1409	2	17	7	NM_103069_1	mwgarabidopsis#01305	AT1G33440	nitrate transporter ntl1	15785	-1.27113	0.414334	-2.41351	8.006	-9.06827	0.000101379	0.00469446	1.98595
1365	2	21	6	NM_113665_1	mwgarabidopsis#23597	AT3G27490	hypothetical protein	15217	-1.27097	0.414382	-2.41323	7.52522	-5.01358	0.00242551	0.0242448	-1.45875
1289	2	41	4	NM_116647_1	mwgarabidopsis#24113	AT4G04090	hypothetical protein	14125	-1.27088	0.414406	-2.41309	7.76674	-6.82311	0.00103539	0.015429	-0.183539
1673	2	41	12	NM_111713_1	mwgarabidopsis#22593	AT3G08790	hypothetical protein	18661	-1.27058	0.414492	-2.41259	7.62581	-5.33948	0.00176698	0.0204239	-1.11092
5233	5	1	18	NM_129014_1	mwgarabidopsis#21599	AT2G34600	hypothetical protein	9809	-1.27014	0.414618	-2.41186	7.43323	-7.72536	0.000583153	0.0112087	0.428976
20951	19	23	23	U11861	d196brosche10#1		H. sapiens G10 homolog (edg-2)	25857	-1.26955	0.41479	-2.41086	7.49249	-8.38472	0.000397242	0.00906699	0.831302
384	1	48	8	NM_112834_1	mwgarabidopsis#23177	AT3G19470	expressed protein	4065	-1.26952	0.414797	-2.41082	7.86214	-4.74836	0.00317139	0.0277901	-1.75315
2124	2	12	22	NM_106625_1	mwgarabidopsis#20473	AT1G79760	hypothetical protein	24328	-1.26934	0.414848	-2.41052	7.28736	-5.51127	0.00530909	0.0360415	-1.54236
82	1	34	2	NM_118026_1	mwgarabidopsis#24377	AT4G19080	hypothetical protein	602	-1.26928	0.414867	-2.41041	7.89204	-8.69023	0.000335506	0.00828027	1.00616
86	1	38	2	NM_120566_1	mwgarabidopsis#24633	AT5G04840	unknown protein	606	-1.2691	0.414918	-2.41012	7.95464	-8.88656	0.000113619	0.00491823	1.86521
2266	3	10	2	NM_118002_1	mwgarabidopsis#24370	AT4G18860	hypothetical protein	626	-1.26895	0.414962	-2.40986	7.6236	-6.22744	0.00079542	0.0133665	-0.236062
3788	4	44	10	NM_112334_1	mwgarabidopsis#22894	AT3G14730	hypothetical protein	17574	-1.26734	0.415426	-2.40717	7.60121	-5.50255	0.00533947	0.0361716	-1.54837
486	1	6	11	NM_105317_1	mwgarabidopsis#02077	AT1G66460	protein kinase	5730	-1.26713	0.415486	-2.40682	7.69977	-5.72543	0.0022821	0.0234161	-1.04296
340	1	4	8	NM_113266_1	mwgarabidopsis#23421	AT3G23620	expressed protein	4021	-1.26707	0.415503	-2.40672	8.54555	-5.63022	0.00245759	0.0244243	-1.12424
1771	2	43	14	NM_130239_1	mwgarabidopsis#22149	AT2G46735	expressed protein	19799	-1.26696	0.415534	-2.40654	8.15421	-5.97437	0.000989559	0.0150511	-0.475058
91	1	43	2	NM_118665_1	mwgarabidopsis#24461	AT4G25330	hypothetical protein	611	-1.26634	0.415714	-2.4055	7.74849	-10.7806	3.78908e-05	0.00328586	3.01249
88	1	40	2	NM_119596_1	mwgarabidopsis#24569	AT4G34310	hypothetical protein	608	-1.26586	0.415853	-2.4047	7.91739	-11.4791	2.64058e-05	0.00280017	3.38078
1018	1	10	22	NM_126253_1	mwgarabidopsis#20569	AT2G01920	hypothetical protein	12009	-1.26581	0.415866	-2.40462	7.66802	-8.27604	0.00016924	0.00590345	1.44064
3934	4	46	13	NM_105887_1	mwgarabidopsis#02310	AT1G72280	disulfide bond formation protein	19282	-1.26579	0.415873	-2.40458	7.45062	-8.45481	0.000381961	0.00888981	0.872036
7748	8	20	1	NM_119019_1	mwgarabidopsis#00136	AT4G28750	photosystem i subunit psi-e - like protein	12536	-1.26517	0.416049	-2.40356	11.6056	-11.6494	2.42541e-05	0.00270984	3.46672
493	1	13	11	NM_105659_1	mwgarabidopsis#02221	AT1G69910	putative protein kinase	5737	-1.26379	0.416448	-2.40126	7.83852	-9.3813	8.36939e-05	0.0043903	2.18822
1222	2	22	3	NM_100628_1	mwgarabidopsis#00449	AT1G07540	dna-binding protein	13537	-1.26302	0.416672	-2.39997	8.50773	-9.06415	0.000101639	0.00469446	1.98323
2267	3	11	2	NM_117783_1	mwgarabidopsis#24322	AT4G16810	hypothetical protein	627	-1.26114	0.417215	-2.39685	7.70784	-9.38075	8.37216e-05	0.0043903	2.18787
1466	2	26	8	NM_113361_1	mwgarabidopsis#23461	AT3G24510	unknown protein	16365	-1.26111	0.417224	-2.39679	7.94985	-6.67279	0.00114635	0.0162869	-0.293319
26288	24	32	19	NM_105455_1	mwgarabidopsis#12888	AT1G67860	expressed protein	23164	-1.261	0.417255	-2.39662	8.56874	-8.6484	0.000343246	0.00839435	0.982633
482	1	2	11	NM_105625_1	mwgarabidopsis#02201	AT1G69560	myb-family transcription factor	5726	-1.26085	0.417299	-2.39636	8.22961	-5.01474	0.00242273	0.0242279	-1.45749
254	1	14	6	NM_114750_1	mwgarabidopsis#23865	AT3G48910	hypothetical protein	2894	-1.25999	0.417548	-2.39494	7.96803	-5.52313	0.00267424	0.0255397	-1.21705
1529	2	41	9	NM_104259_1	mwgarabidopsis#01693	AT1G53820	ring-h2 zinc finger protein atl3	16952	-1.2597	0.417631	-2.39446	7.75082	-10.1457	5.36237e-05	0.00374774	2.65378
1186	2	34	2	NM_117876_1	mwgarabidopsis#24345	AT4G17680	hypothetical protein	12981	-1.25852	0.417972	-2.39251	7.7764	-7.50726	0.000290215	0.00759333	0.860605
23073	21	33	21	NM_104607_1	mwgarabidopsis#12479	AT1G58270	expressed protein	11937	-1.25807	0.418104	-2.39175	7.6429	-8.10855	0.00046498	0.0099558	0.667084
1104	1	48	23	At3g61470	d196brosche46#1		light-harvesting chlorophyll a/b binding protein	26457	-1.25802	0.418117	-2.39168	14.3486	-9.82452	6.44081e-05	0.00388944	2.46288
1187	2	35	2	NM_117701_1	mwgarabidopsis#24297	AT4G16080	hypothetical protein	12982	-1.25678	0.418477	-2.38962	7.61118	-10.162	5.31333e-05	0.00374774	2.66333
375	1	39	8	NM_113326_1	mwgarabidopsis#23449	AT3G24210	hypothetical protein	4056	-1.25676	0.418483	-2.38959	7.61776	-5.97182	0.000991776	0.0150715	-0.477509
3407	4	47	2	NM_117718_1	mwgarabidopsis#24302	AT4G16220	hypothetical protein	13041	-1.25641	0.418585	-2.389	7.65566	-9.56346	7.50538e-05	0.00418384	2.30272
1434	2	42	7	NM_103050_1	mwgarabidopsis#01297	AT1G33220	beta-1	15810	-1.25626	0.418627	-2.38876	7.77404	-6.01257	0.000957042	0.0147534	-0.43847
224	1	32	5	NM_101949_1	mwgarabidopsis#00929	AT1G20960	putative atp-dependent rna helicase	2358	-1.25608	0.418679	-2.38847	8.44542	-6.98356	0.000430552	0.00946991	0.433157
1488	2	48	8	NM_112784_1	mwgarabidopsis#23145	AT3G18980	expressed protein	16387	-1.25445	0.419155	-2.38575	8.2404	-10.0674	5.60446e-05	0.00381232	2.60788
1081	1	25	23	At1g49240	d196brosche24#1		Actin 8	25896	-1.25436	0.419178	-2.38562	10.149	-10.4719	4.47522e-05	0.0035163	2.84111
25221	23	21	20	NM_103852_1	mwgarabidopsis#12112	AT1G49640	hypothetical protein	11401	-1.25388	0.419319	-2.38482	8.02171	-8.2261	0.000434592	0.0095099	0.737717
1836	2	12	16	NM_129044_1	mwgarabidopsis#21613	AT2G34910	hypothetical protein	20911	-1.25385	0.419328	-2.38477	7.69507	-9.15455	9.61063e-05	0.00463289	2.0424
1530	2	42	9	NM_104204_1	mwgarabidopsis#01677	AT1G53260	plastid protein	16953	-1.25357	0.419408	-2.38431	7.60315	-5.4999	0.00272416	0.0257817	-1.23739
1865	2	41	16	NM_129521_1	mwgarabidopsis#21833	AT2G39650	unknown protein	20940	-1.25328	0.419493	-2.38383	7.56866	-5.52354	0.00267336	0.0255397	-1.21669
4314	4	42	21	NM_129108_1	mwgarabidopsis#03958	**** No hits found ****	putative serpin	23838	-1.25301	0.419573	-2.38337	7.46175	-8.51211	0.000369984	0.00872914	0.905063
1418	2	26	7	NM_103468_1	mwgarabidopsis#01417	AT1G43160	ap2 domain containing protein	15794	-1.25281	0.419631	-2.38304	7.63208	-6.61519	0.00057661	0.0111325	0.115215
649	1	25	14	NM_111258_1	mwgarabidopsis#22365	AT3G03870	expressed protein	7464	-1.25262	0.419685	-2.38274	7.91878	-10.3264	4.84811e-05	0.00358482	2.75835
391	1	7	9	NM_104157_1	mwgarabidopsis#01649	AT1G52790	putative oxidoreductase	4591	-1.25256	0.419702	-2.38264	7.55851	-6.13936	0.00167164	0.0199008	-0.702627
1221	2	21	3	NM_100661_1	mwgarabidopsis#00465	AT1G07870	protein kinase	13536	-1.25228	0.419784	-2.38217	8.19086	-5.32915	0.00178445	0.0205275	-1.12172
13831	13	7	13	NM_124225_1	mwgarabidopsis#18507	AT5G48490	putative protein	7159	-1.25122	0.420092	-2.38043	7.32851	-10.6858	3.98586e-05	0.00332422	2.96046
416	1	32	9	NM_104136_1	mwgarabidopsis#01641	AT1G52580	membrane protein	4616	-1.25078	0.42022	-2.37971	7.05863	-5.43068	0.0055983	0.0371724	-1.59825
164	1	20	4	NM_116481_1	mwgarabidopsis#24057	AT4G02480	contains a short region of similarity to another arabidopsis hypothetical protein f19k23.8 (gb:ac000375)	1735	-1.24914	0.420699	-2.37699	8.66517	-7.29744	0.000338948	0.00833478	0.69268
35	1	35	1	NM_125782_1	mwgarabidopsis#00057	AT5G63870	ser/thr protein phosphatase catalytic subunit-like protein	35	-1.2472	0.421265	-2.3738	8.34232	-8.56312	0.000359698	0.00863338	0.934254
2832	3	48	13	NM_105821_1	mwgarabidopsis#02278	**** No hits found ****	putative protein kinase	6962	-1.246	0.421614	-2.37184	7.48634	-8.33891	0.000407622	0.00917468	0.804478
22321	21	1	6	NM_124181_1	mwgarabidopsis#09315	AT5G48070	xyloglucan endo-1	3354	-1.24559	0.421735	-2.37116	7.27284	-7.9827	0.000500353	0.0103458	0.590233
914	1	2	20	NM_128045_1	mwgarabidopsis#21201	AT2G24860	expressed protein	10862	-1.24543	0.421782	-2.3709	8.8068	-6.12218	0.000870329	0.0140079	-0.33451
1868	2	44	16	NM_129368_1	mwgarabidopsis#21753	AT2G38120	expressed protein	20943	-1.24537	0.421799	-2.3708	8.4432	-9.55413	7.54703e-05	0.00418384	2.29692
1703	2	23	13	NM_105755_1	mwgarabidopsis#02253	AT1G70880	ripening-induced protein	19211	-1.2442	0.422143	-2.36886	7.34476	-5.40207	0.00570557	0.0376341	-1.61829
206	1	14	5	NM_102387_1	mwgarabidopsis#01069	AT1G26230	chaperonin precursor	2341	-1.24268	0.422586	-2.36638	8.54818	-8.08143	0.000472345	0.010042	0.650633
495	1	15	11	NM_105511_1	mwgarabidopsis#02157	AT1G68400	putative receptor kinase	5739	-1.24186	0.422826	-2.36504	7.74321	-8.76162	0.000123028	0.00515345	1.78074
438	1	6	10	NM_112498_1	mwgarabidopsis#22977	AT3G16270	expressed protein	5158	-1.24175	0.422861	-2.36485	8.09371	-7.8961	0.000526559	0.010625	0.536586
25059	23	3	17	NM_127041_1	mwgarabidopsis#13436	AT5G36840	hypothetical protein	9668	-1.2416	0.422904	-2.3646	7.20936	-8.39126	0.000395787	0.0090497	0.835117
401	1	17	9	NM_104326_1	mwgarabidopsis#01717	**** No hits found ****	disease resistance protein	4601	-1.24148	0.422938	-2.36441	7.46298	-4.45465	0.00669001	0.0409921	-2.22997
8730	8	42	21	NM_129110_1	mwgarabidopsis#03960	AT2G35580	putative serpin	23934	-1.24135	0.422976	-2.3642	7.69622	-10.2382	5.09165e-05	0.00367348	2.70755
16375	15	7	20	NM_122728_1	mwgarabidopsis#07872	AT5G28450	ps i antenna protein lhca2 fragment	11199	-1.241	0.42308	-2.36362	13.3517	-7.97543	0.000207873	0.00645494	1.22017
1227	2	27	3	NM_101152_1	mwgarabidopsis#00657	AT1G12820	transport inhibitor response 1 (tir1)	13542	-1.24092	0.423103	-2.36349	8.62227	-6.08801	0.000896356	0.0142325	-0.366756
4080	4	48	16	NM_129074_1	mwgarabidopsis#21626	AT2G35210	expressed protein	20994	-1.24011	0.423342	-2.36216	7.65617	-4.02406	0.00693926	0.0418986	-2.61099
1963	2	43	18	NM_128516_1	mwgarabidopsis#21389	AT2G29620	hypothetical protein	22086	-1.23908	0.423643	-2.36048	7.58272	-6.53587	0.000615078	0.0115795	0.0447804
45	1	45	1	NM_123267_1	mwgarabidopsis#00125	AT5G39050	acyltransferase - like protein	45	-1.23904	0.423655	-2.36041	8.38425	-5.341	0.00176443	0.0204176	-1.10933
21134	20	14	4	NM_125629_1	mwgarabidopsis#08890	AT5G62350	ripening-related protein - like	14525	-1.23821	0.423899	-2.35905	11.1461	-10.6141	4.14274e-05	0.00339286	2.92072
16949	16	5	9	NM_126142_1	mwgarabidopsis#19300	AT5G67420	putative protein	17249	-1.23704	0.424243	-2.35714	8.56832	-10.1937	5.21973e-05	0.0037182	2.68178
1158	2	6	2	NM_118692_1	mwgarabidopsis#24465	AT4G25600	hypothetical protein	12954	-1.2363	0.42446	-2.35593	7.81773	-9.30171	8.78266e-05	0.00446521	2.13745
1872	2	48	16	NM_129073_1	mwgarabidopsis#21625	AT2G35200	hypothetical protein	20947	-1.23616	0.424501	-2.35571	7.77916	-8.09367	0.000191574	0.0063037	1.30783
26427	24	27	22	NM_104183_1	mwgarabidopsis#12272	AT1G53040	unknown protein	24695	-1.23546	0.424707	-2.35456	7.78696	-6.75321	0.000516064	0.0105282	0.23609
1876	2	4	17	NM_127485_1	mwgarabidopsis#03249	AT2G19280	putative salt-inducible protein	21475	-1.23537	0.424734	-2.35442	7.94996	-8.15516	0.000452639	0.00979672	0.695222
255	1	15	6	NM_114345_1	mwgarabidopsis#23821	**** No hits found ****	hypothetical protein with predicted heme-binding domain	2895	-1.23518	0.42479	-2.3541	8.46431	-4.1393	0.0090232	0.0481084	-2.56147
732	1	12	16	NM_129107_1	mwgarabidopsis#21645	AT2G35550	hypothetical protein	8588	-1.23518	0.424791	-2.3541	7.94219	-8.14558	0.000184888	0.00619906	1.34592
128	1	32	3	NM_100895_1	mwgarabidopsis#00549	AT1G10210	putative mitogen-activated protein kinase	1172	-1.23448	0.424995	-2.35297	8.43418	-4.55609	0.00387532	0.0309276	-1.97311
5854	6	46	7	NM_102726_1	mwgarabidopsis#01171	AT1G29860	dna-binding protein	15910	-1.23378	0.425202	-2.35182	7.34279	-7.54604	0.000650537	0.0118871	0.313241
532	1	4	12	NM_111856_1	mwgarabidopsis#22661	AT3G10210	expressed protein	6299	-1.23342	0.425307	-2.35124	8.22143	-6.37813	0.00140745	0.0180395	-0.515505
10638	10	30	15	NM_120651_1	mwgarabidopsis#07113	AT5G05690	cytochrome p450 90a1 (sp|q42569)	20550	-1.23207	0.425705	-2.34904	9.03148	-10.2302	5.11445e-05	0.00367348	2.70292
445	1	13	10	NM_112751_1	mwgarabidopsis#23121	AT3G18650	hypothetical protein	5165	-1.23086	0.426065	-2.34706	7.46404	-7.26744	0.000346659	0.00843992	0.668313
1402	2	10	7	NM_102680_1	mwgarabidopsis#01157	**** No hits found ****	rna-binding protein mei2	15778	-1.23084	0.426069	-2.34704	7.97002	-8.02183	0.000489025	0.0102506	0.614262
4078	4	46	16	NM_129212_1	mwgarabidopsis#21690	AT2G36560	hypothetical protein	20992	-1.23048	0.426175	-2.34645	7.27117	-8.36814	0.000400963	0.00909492	0.821611
1213	2	13	3	NM_101328_1	mwgarabidopsis#00717	AT1G14610	valyl-trna synthetase	13528	-1.22965	0.42642	-2.34511	8.56924	-6.11465	0.000875989	0.0140121	-0.341604
869	1	5	19	NM_128342_1	mwgarabidopsis#03613	AT2G27820	putative chorismate mutase/prephenate dehydratase	10289	-1.22895	0.426627	-2.34397	8.31452	-5.22423	0.00340835	0.0289091	-1.48414
1469	2	29	8	NM_113144_1	mwgarabidopsis#23349	AT3G22450	hypothetical protein	16368	-1.2281	0.42688	-2.34258	7.66587	-8.42671	0.000388002	0.00894877	0.85575
1370	2	26	6	NM_114555_1	mwgarabidopsis#23841	AT3G46880	hypothetical protein	15222	-1.22709	0.427177	-2.34095	7.58504	-6.32451	0.00146221	0.0184207	-0.556959
1198	2	46	2	NM_117889_1	mwgarabidopsis#24349	AT4G17790	expressed protein	12993	-1.22692	0.427229	-2.34066	8.19651	-8.64416	0.000132704	0.00532775	1.70022
394	1	10	9	NM_103950_1	mwgarabidopsis#01569	AT1G50680	rav-like dna-binding protein	4594	-1.22582	0.427554	-2.33889	7.5007	-7.137	0.000382623	0.00888981	0.561296
2214	3	6	1	NM_130279_1	mwgarabidopsis#00222	AT2G47115	predicted protein	54	-1.22581	0.427557	-2.33887	7.85071	-7.97205	0.000503491	0.0103694	0.583668
514	1	34	11	NM_104981_1	mwgarabidopsis#01957	AT1G63030	transcription factor dreb1a	5758	-1.22576	0.427571	-2.33879	7.1367	-5.32205	0.00601928	0.0387665	-1.67491
26325	24	21	20	NM_103802_1	mwgarabidopsis#12080	AT1G49120	hypothetical protein	23722	-1.22527	0.427719	-2.33799	7.8999	-7.89287	0.000527565	0.010637	0.534577
3026	3	2	18	NM_128975_1	mwgarabidopsis#21582	**** No hits found ****	hypothetical protein	9762	-1.22432	0.428	-2.33645	7.50575	-5.31577	0.00604478	0.0388669	-1.67939
1129	2	25	1	NM_100343_1	mwgarabidopsis#00341	AT1G04640	lipoyltransferase	12400	-1.22406	0.428075	-2.33604	8.13518	-7.16022	0.000375917	0.00880158	0.580477
870	1	6	19	NM_128289_1	mwgarabidopsis#03597	AT2G27300	nam (no apical meristem)-like protein	10290	-1.22246	0.428553	-2.33343	7.59781	-10.9585	3.44925e-05	0.00311193	3.1088
2361	3	9	4	NM_116305_1	mwgarabidopsis#24006	**** No hits found ****	hypothetical protein	1771	-1.222	0.428688	-2.3327	7.23416	-5.3057	0.00608595	0.0389733	-1.68659
21305	20	41	7	NM_130159_1	mwgarabidopsis#09534	AT2G45960	aquaporin (plasma membrane intrinsic protein 1b)	16239	-1.22191	0.428716	-2.33255	11.2075	-11.1204	3.1703e-05	0.00296707	3.19496
19425	18	33	14	NM_114265_1	mwgarabidopsis#13965	AT3G43970	putative protein	20173	-1.22185	0.428733	-2.33246	8.01004	-10.2437	5.07602e-05	0.00367348	2.71074
1594	2	10	11	NM_104875_1	mwgarabidopsis#01917	AT1G61950	calcium-dependent protein kinase	18061	-1.22056	0.429118	-2.33036	7.61033	-5.06242	0.00231104	0.0235638	-1.40566
10324	10	4	9	NM_125298_1	mwgarabidopsis#18961	AT5G59080	putative protein	17104	-1.22015	0.42924	-2.3297	7.53355	-8.40615	0.000155137	0.0056896	1.53366
1869	2	45	16	NM_129265_1	mwgarabidopsis#21705	AT2G37090	unknown protein	20944	-1.21984	0.429329	-2.32921	7.79504	-4.55248	0.00389013	0.0309598	-1.9773
11847	11	39	17	NM_120911_1	mwgarabidopsis#07226	AT5G08280	hydroxymethylbilane synthase	9421	-1.2195	0.429431	-2.32866	11.1042	-11.047	3.29343e-05	0.0030282	3.15606
1446	2	6	8	NM_113101_1	mwgarabidopsis#23325	AT3G22050	hypothetical protein	16345	-1.21805	0.429865	-2.32631	8.39672	-6.30223	0.000746672	0.0128859	-0.166924
7819	8	43	2	NM_118440_1	mwgarabidopsis#24432	AT4G23110	hypothetical protein	13131	-1.2174	0.430056	-2.32528	7.83586	-6.32398	0.00146277	0.0184207	-0.557375
26398	24	46	21	NM_104507_1	mwgarabidopsis#12436	AT1G56280	expressed protein	24314	-1.21703	0.430167	-2.32468	9.99746	-7.77193	0.000567028	0.0109806	0.458576
1393	2	1	7	NM_103490_1	mwgarabidopsis#01425	AT1G43650	nodulin-like protein	15769	-1.21675	0.43025	-2.32423	7.96409	-5.81302	0.00213354	0.0224963	-0.969194
127	1	31	3	NM_100932_1	mwgarabidopsis#00565	AT1G10570	putative protein-tyrosine phosphatase 2	1171	-1.21641	0.430352	-2.32368	7.91968	-5.52664	0.00148201	0.0185292	-0.917878
21596	20	44	13	NM_100769_1	mwgarabidopsis#10594	AT1G08980	expressed protein	19658	-1.21615	0.430431	-2.32325	8.13835	-7.83207	0.000229824	0.00674277	1.11222
3550	4	46	5	NM_101659_1	mwgarabidopsis#00838	AT1G17960	threonyl-trna synthetase	14734	-1.21596	0.430487	-2.32295	7.8305	-4.80082	0.0030053	0.0269541	-1.6941
1177	2	25	2	NM_120102_1	mwgarabidopsis#24613	AT4G39420	hypothetical protein	12972	-1.21586	0.430516	-2.3228	7.49846	-7.93012	0.000516075	0.0105282	0.557733
13632	13	48	8	NM_125657_1	mwgarabidopsis#19123	AT5G62620	putative protein	4350	-1.21416	0.431025	-2.32005	7.77903	-10.9461	3.47176e-05	0.00311434	3.10215
5901	6	45	8	NM_112929_1	mwgarabidopsis#23227	AT3G20380	unknown protein	16478	-1.21361	0.43119	-2.31917	7.29732	-8.16061	0.00045122	0.00978331	0.698503
771	1	3	17	NM_127594_1	mwgarabidopsis#03297	AT2G20350	putative ap2 domain transcription factor	9147	-1.21331	0.431278	-2.31869	7.66401	-4.93608	0.00262063	0.0252228	-1.54372
511	1	31	11	NM_105234_1	mwgarabidopsis#02037	AT1G65610	endo-1	5755	-1.2127	0.43146	-2.31771	7.4505	-8.7026	0.000127784	0.00524328	1.74042
1257	2	9	4	NM_116069_1	mwgarabidopsis#23973	AT3G62040	hypothetical protein	14093	-1.21237	0.43156	-2.31718	7.69573	-4.89119	0.00274174	0.0258528	-1.59333
963	1	3	21	NM_129345_1	mwgarabidopsis#04057	**** No hits found ****	putative mitochondrial carrier protein	11431	-1.21194	0.431687	-2.3165	7.72181	-8.52982	0.000142977	0.00546792	1.62078
23423	22	47	5	NM_124364_1	mwgarabidopsis#09347	AT5G49860	putative protein	15148	-1.21056	0.432102	-2.31427	7.64758	-5.25602	0.00629415	0.0397165	-1.72227
769	1	1	17	NM_127734_1	mwgarabidopsis#03357	AT2G21630	putative protein transport protein sec23	9145	-1.20978	0.432336	-2.31302	8.14598	-5.51987	0.00149135	0.0186	-0.924775
1123	2	19	1	NM_104430_1	mwgarabidopsis#00149	AT1G55545	awaiting functional assignment	12394	-1.20956	0.4324	-2.31267	7.87048	-7.44385	0.000693063	0.0123508	0.246008
1392	2	48	6	NM_113504_1	mwgarabidopsis#23525	AT3G26000	expressed protein	15244	-1.20914	0.432528	-2.31199	8.26124	-6.65325	0.000559135	0.0109252	0.148763
350	1	14	8	NM_113411_1	mwgarabidopsis#23485	**** No hits found ****	unknown protein	4031	-1.20883	0.432618	-2.31151	7.41204	-5.74601	0.00224613	0.0232124	-1.02554
790	1	22	17	NM_127156_1	mwgarabidopsis#03093	AT2G15970	similar to cold acclimation protein wcor413 (triticum aestivum)	9166	-1.20798	0.432873	-2.31014	12.2123	-9.43619	8.09746e-05	0.00432122	2.22296
1224	2	24	3	NM_100462_1	mwgarabidopsis#00385	AT1G05810	ras-related protein ara-1	13539	-1.20789	0.4329	-2.31	8.76298	-10.7131	3.9279e-05	0.00332422	2.97552
23276	22	44	2	NM_118689_1	mwgarabidopsis#15915	AT4G25570	putative protein	13464	-1.20787	0.432908	-2.30996	9.5551	-9.09151	9.99266e-05	0.00469446	2.00121
1210	2	10	3	NM_100620_1	mwgarabidopsis#00445	AT1G07460	lectin	13525	-1.20723	0.433099	-2.30894	7.60866	-6.4671	0.00132183	0.0174866	-0.447424
22214	21	38	3	NM_125701_1	mwgarabidopsis#08915	AT5G63070	40s ribosomal protein s15-like protein	1658	-1.20682	0.433223	-2.30828	9.47055	-8.44696	0.000150997	0.00561886	1.56255
3599	4	47	6	NM_113551_1	mwgarabidopsis#23542	AT3G26440	expressed protein	15291	-1.20469	0.433862	-2.30488	7.71432	-4.00852	0.00706285	0.0423933	-2.63027
1165	2	13	2	NM_120092_1	mwgarabidopsis#24609	AT4G39320	expressed protein	12961	-1.20303	0.434363	-2.30222	7.61338	-8.05434	0.000196826	0.00640371	1.27881
396	1	12	9	NM_103760_1	mwgarabidopsis#01505	AT1G48640	lysine and histidine specific transporter	4596	-1.20281	0.434428	-2.30188	7.62206	-7.53871	0.000283629	0.00751964	0.885405
336	1	48	7	NM_102611_1	mwgarabidopsis#01137	AT1G28430	cytochrome p450 (cyp93a1)	3496	-1.20277	0.434439	-2.30182	7.70638	-3.92717	0.00775124	0.04453	-2.7318
3691	4	43	8	NM_113033_1	mwgarabidopsis#23290	AT3G21380	unknown protein	16429	-1.20271	0.434458	-2.30172	7.31338	-5.60317	0.0025103	0.0246645	-1.14754
302	1	14	7	NM_103550_1	mwgarabidopsis#01445	**** No hits found ****	polyprotein	3462	-1.20246	0.434532	-2.30132	7.4355	-5.65001	0.00241984	0.0242255	-1.10725
20703	19	15	18	NM_102620_1	mwgarabidopsis#11538	AT1G28520	unknown protein	10158	-1.20226	0.434595	-2.30099	7.8956	-9.99449	5.84166e-05	0.00384045	2.56473
1689	2	9	13	NM_105890_1	mwgarabidopsis#02313	AT1G72310	ring-h2 zinc finger protein (atl3)	19197	-1.201	0.434974	-2.29899	8.36989	-5.60485	0.00250699	0.0246541	-1.14609
4477	5	13	2	NM_120607_1	mwgarabidopsis#24643	AT5G05250	expressed protein	677	-1.2007	0.435065	-2.29851	8.49755	-9.62416	7.24076e-05	0.00411197	2.34037
683	1	11	15	NM_106689_1	mwgarabidopsis#02661	AT1G80400	putative ring zinc finger protein	8018	-1.19976	0.435347	-2.29702	7.84748	-6.32156	0.00073464	0.0127756	-0.149171
8886	9	6	2	NM_130341_1	mwgarabidopsis#04497	AT2G47730	glutathione s-transferase (gst6)	766	-1.19891	0.435604	-2.29566	8.63025	-9.19874	9.35284e-05	0.00456704	2.07111
26145	24	33	16	NM_113029_1	mwgarabidopsis#13592	AT3G21340	serine/threonine-specific protein kinase	21457	-1.19886	0.435619	-2.29558	7.29405	-4.42752	0.00686065	0.0416701	-2.25788
577	1	1	13	NM_106524_1	mwgarabidopsis#02597	AT1G78770	cell division cycle protein	6869	-1.19826	0.435801	-2.29463	7.87123	-6.60663	0.00119961	0.0166514	-0.342396
22659	21	3	13	NM_114763_1	mwgarabidopsis#14195	AT3G49040	putative protein	7347	-1.19784	0.435926	-2.29397	6.84428	-5.20083	0.00653573	0.0405749	-1.76231
468	1	36	10	NM_112125_1	mwgarabidopsis#22793	AT3G12890	expressed protein	5188	-1.19721	0.436119	-2.29295	7.31263	-5.42166	0.00290049	0.0265527	-1.30638
6624	6	48	23	At3g61470	d196brosche46#1		light-harvesting chlorophyll a/b binding protein	26471	-1.19709	0.436156	-2.29276	13.5696	-10.1213	5.43655e-05	0.00377173	2.63951
3408	4	48	2	NM_117673_1	mwgarabidopsis#24286	AT4G15810	hypothetical protein	13042	-1.19677	0.43625	-2.29226	7.67896	-8.23472	0.000174025	0.00598681	1.4108
2451	3	3	6	NM_114255_1	mwgarabidopsis#23818	AT3G43870	hypothetical protein	2930	-1.19665	0.436286	-2.29207	7.64874	-5.35299	0.00174444	0.0203629	-1.09682
18924	18	12	4	NM_125800_1	mwgarabidopsis#08953	AT5G64040	photosystem i reaction centre subunit psan precursor (psi-n) (sp|p49107)	14476	-1.19628	0.436398	-2.29149	12.9697	-7.42216	0.000308939	0.00784029	0.793016
1217	2	17	3	NM_100978_1	mwgarabidopsis#00589	AT1G11050	ser/thr protein kinase isolog	13532	-1.19605	0.436468	-2.29112	7.85992	-6.92322	0.000451264	0.00978331	0.382088
1364	2	20	6	NM_113752_1	mwgarabidopsis#23645	AT3G28330	hypothetical protein	15216	-1.19582	0.436539	-2.29075	7.7257	-6.34665	0.000719346	0.012654	-0.126184
1156	2	4	2	NM_119231_1	mwgarabidopsis#24525	AT4G30840	expressed protein	12952	-1.1943	0.436999	-2.28834	8.329	-5.92073	0.00196616	0.0216019	-0.879785
23268	22	36	2	NM_119242_1	mwgarabidopsis#16171	AT4G30940	putative protein	13456	-1.19423	0.437019	-2.28823	7.11344	-5.18514	0.00660643	0.0407853	-1.77376
3322	4	10	1	NM_114395_1	mwgarabidopsis#00066	AT3G45260	zinc finger protein	12432	-1.19415	0.437044	-2.2881	8.17014	-6.43883	0.000666211	0.0120462	-0.0423745
26364	24	12	21	NM_105182_1	mwgarabidopsis#12760	AT1G65080	hypothetical protein	24281	-1.19317	0.437341	-2.28655	7.63471	-7.0595	0.000885504	0.0141207	-0.0155505
365	1	29	8	NM_113190_1	mwgarabidopsis#23381	AT3G22900	expressed protein	4046	-1.19312	0.437356	-2.28647	7.47254	-5.18031	0.00662841	0.0408485	-1.77729
276	1	36	6	NM_113579_1	mwgarabidopsis#23553	AT3G26680	unknown protein	2916	-1.19253	0.437534	-2.28554	7.67862	-4.38961	0.00462947	0.0336922	-2.16808
9179	9	11	8	NM_114910_1	mwgarabidopsis#05461	AT3G50500	protein kinase spk-2	4220	-1.19253	0.437536	-2.28553	8.9406	-8.86697	0.000115037	0.00495029	1.85205
13704	13	24	10	NM_124724_1	mwgarabidopsis#18735	AT5G53450	putative protein	5464	-1.1925	0.437544	-2.28548	8.37345	-10.886	3.58314e-05	0.00314939	3.06981
1161	2	9	2	NM_117903_1	mwgarabidopsis#24353	AT4G17930	hypothetical protein	12957	-1.19202	0.437688	-2.28473	8.218	-8.14473	0.000455366	0.00981479	0.68894
18816	18	48	1	NM_124848_1	mwgarabidopsis#08573	AT5G54670	kinesin-like protein	12804	-1.19162	0.437811	-2.28409	8.077	-7.42505	0.00030828	0.00783666	0.795325
8832	8	48	23	At3g61470	d196brosche46#1		light-harvesting chlorophyll a/b binding protein	26472	-1.19159	0.43782	-2.28404	13.2786	-9.09928	9.94463e-05	0.00469446	2.0063
25323	23	27	22	NM_104250_1	mwgarabidopsis#12304	**** No hits found ****	hypothetical protein	12371	-1.19109	0.437971	-2.28325	7.66497	-10.6876	3.98204e-05	0.00332422	2.96144
26387	24	35	21	NM_104421_1	mwgarabidopsis#12388	AT1G55450	expressed protein	24303	-1.19036	0.438193	-2.2821	8.23379	-8.50766	0.000145072	0.00550734	1.60526
544	1	16	12	NM_111867_1	mwgarabidopsis#22665	AT3G10320	unknown protein	6311	-1.19024	0.43823	-2.28191	7.44864	-4.94954	0.00429888	0.0325996	-1.74044
1921	2	1	18	NM_128951_1	mwgarabidopsis#21565	AT2G34000	hypothetical protein	22045	-1.18938	0.43849	-2.28055	7.30204	-6.57629	0.00122501	0.0168551	-0.365054
1581	2	45	10	NM_112220_1	mwgarabidopsis#22845	AT3G13700	hypothetical protein	17528	-1.18923	0.438538	-2.28031	8.16165	-5.7905	0.00116484	0.0164059	-0.653748
775	1	7	17	NM_127330_1	mwgarabidopsis#03169	AT2G17760	putative chloroplast nucleoid dna-binding protein	9151	-1.18644	0.439386	-2.2759	8.22393	-8.05043	0.000197357	0.00640371	1.27592
3888	4	48	12	NM_111308_1	mwgarabidopsis#22386	AT3G04370	hypothetical protein	18716	-1.18595	0.439536	-2.27512	7.55877	-6.82836	0.000486185	0.0102241	0.301014
26392	24	40	21	NM_104122_1	mwgarabidopsis#12244	AT1G52440	hypothetical protein	24308	-1.18572	0.439604	-2.27477	7.61118	-4.39725	0.00459142	0.0336085	-2.15903
16651	16	43	2	NM_104266_1	mwgarabidopsis#20372	AT1G53885	expressed protein	13319	-1.18479	0.439888	-2.27331	7.62482	-10.6484	4.06668e-05	0.00336885	2.9398
465	1	33	10	NM_112280_1	mwgarabidopsis#22873	AT3G14225	unknown protein	5185	-1.18449	0.43998	-2.27283	7.35412	-8.18003	0.000180599	0.00610529	1.37108
20226	19	18	8	NM_116008_1	mwgarabidopsis#09558	AT3G61430	plasma membrane intrinsic protein 1a	4462	-1.18448	0.439984	-2.27281	9.83971	-9.83974	6.38436e-05	0.00388944	2.47207
5773	6	13	6	NM_114692_1	mwgarabidopsis#23855	AT3G48220	hypothetical protein	15305	-1.18343	0.440304	-2.27116	7.53232	-8.11393	0.000463535	0.00995072	0.670343
1861	2	37	16	NM_129800_1	mwgarabidopsis#21957	AT2G42380	expressed protein	20936	-1.18287	0.440474	-2.27028	7.77525	-5.89496	0.00106127	0.0156618	-0.551699
1536	2	48	9	NM_103696_1	mwgarabidopsis#01485	AT1G48000	myb-related transcription factor (cpm10)	16959	-1.18107	0.441025	-2.26745	7.72255	-7.85031	0.00054107	0.010775	0.507972
2545	3	1	8	NM_113441_1	mwgarabidopsis#23498	**** No hits found ****	hypothetical protein	4066	-1.18076	0.441118	-2.26697	7.5919	-6.41426	0.000679924	0.012221	-0.0646209
2014	2	46	19	NM_127960_1	mwgarabidopsis#03449	AT2G23980	cyclic nucleotide and calmodulin-regulated ion channel	22657	-1.18042	0.441223	-2.26643	7.74357	-5.12517	0.00688557	0.041753	-1.81786
116	1	20	3	NM_100881_1	mwgarabidopsis#00545	AT1G10070	tat-binding protein	1160	-1.18035	0.441244	-2.26632	7.84528	-8.00773	0.000493071	0.0102936	0.605618
4728	5	24	7	NM_102599_1	mwgarabidopsis#01131	AT1G28330	dormancy-associated protein	3566	-1.18027	0.441269	-2.26619	7.75068	-5.7035	0.00125997	0.0170332	-0.739818
15481	15	25	1	NM_129784_1	mwgarabidopsis#04248	AT2G42220	rhodanese-like family protein	357	-1.18015	0.441305	-2.26601	10.7094	-10.196	5.21321e-05	0.0037182	2.68308
26251	24	43	18	NM_105461_1	mwgarabidopsis#12892	AT1G67910	hypothetical protein	22607	-1.17964	0.441462	-2.2652	7.63633	-8.24567	0.000172742	0.00596407	1.41872
8398	8	46	14	NM_130061_1	mwgarabidopsis#22072	AT2G44950	hypothetical protein	19946	-1.17947	0.441515	-2.26493	7.64853	-4.72074	0.00326302	0.0282461	-1.78441
25773	24	45	8	NM_116626_1	mwgarabidopsis#15112	**** No hits found ****	putative transposon protein	16909	-1.17895	0.441672	-2.26412	7.62818	-10.0684	5.6015e-05	0.00381232	2.60843
1309	2	13	5	NM_102352_1	mwgarabidopsis#01057	AT1G25410	trna isopentenyl transferase	14659	-1.17811	0.44193	-2.2628	7.98241	-10.1104	5.47006e-05	0.00377173	2.63312
455	1	23	10	NM_112140_1	mwgarabidopsis#22805	AT3G13030	hypothetical protein	5175	-1.17763	0.442078	-2.26205	7.60992	-7.40217	0.000711351	0.0125645	0.218309
13843	13	19	13	NM_119299_1	mwgarabidopsis#06715	AT4G31500	cytochrome p450 monooxygenase	7171	-1.17761	0.442082	-2.26202	9.70711	-8.53228	0.000142746	0.00546792	1.6225
253	1	13	6	NM_114895_1	mwgarabidopsis#23881	AT3G50350	hypothetical protein	2893	-1.1774	0.442148	-2.26169	7.9057	-6.69436	0.00112959	0.0161284	-0.277425
684	1	12	15	NM_106652_1	mwgarabidopsis#02645	AT1G80030	dnaj protein	8019	-1.17731	0.442176	-2.26154	8.49694	-6.5156	0.000625378	0.0116697	0.0266623
15456	14	48	23	At3g61470	d196brosche46#1		light-harvesting chlorophyll a/b binding protein	26475	-1.17634	0.442472	-2.26003	13.4662	-10.4899	4.43157e-05	0.00350324	2.85123
538	1	10	12	NM_111466_1	mwgarabidopsis#22469	AT3G05920	expressed protein	6305	-1.1762	0.442515	-2.25981	7.55288	-4.61365	0.0036476	0.0301014	-1.90668
557	1	29	12	NM_111766_1	mwgarabidopsis#22621	AT3G09320	expressed protein	6324	-1.17611	0.442543	-2.25967	7.84492	-6.85119	0.000477505	0.0100913	0.320616
1782	2	6	15	NM_126437_1	mwgarabidopsis#02805	AT2G04020	putative gdsl-motif lipase/hydrolase	20334	-1.17531	0.44279	-2.25841	7.4846	-7.93007	0.000214545	0.00656008	1.18622
14352	13	48	23	At3g61470	d196brosche46#1		light-harvesting chlorophyll a/b binding protein	26463	-1.17431	0.443096	-2.25685	13.4687	-9.27236	8.94099e-05	0.00450157	2.11862
1503	2	15	9	NM_104433_1	mwgarabidopsis#01745	AT1G55570	overlap with bases 100	16926	-1.17401	0.443187	-2.25638	7.36702	-8.00615	0.000493528	0.0102936	0.604646
358	1	22	8	NM_112944_1	mwgarabidopsis#23233	AT3G20520	hypothetical protein	4039	-1.17389	0.443224	-2.2562	7.45498	-5.14394	0.0036442	0.0300829	-1.55795
10510	10	46	12	NM_123917_1	mwgarabidopsis#18389	AT5G45490	putative protein	18857	-1.17386	0.443233	-2.25615	8.63275	-10.7231	3.90702e-05	0.00332422	2.981
133	1	37	3	NM_101450_1	mwgarabidopsis#00757	AT1G15820	chlorophyll binding protein	1177	-1.17312	0.443462	-2.25499	13.4999	-5.77259	0.00118373	0.0165078	-0.671381
1153	2	1	2	NM_119999_1	mwgarabidopsis#24605	AT4G38370	expressed protein	12949	-1.17262	0.443616	-2.2542	8.38464	-7.99851	0.000495738	0.0102997	0.599958
1967	2	47	18	NM_128169_1	mwgarabidopsis#21261	AT2G26110	unknown protein	22090	-1.1722	0.443745	-2.25355	8.35768	-4.80476	0.00299323	0.0269066	-1.68968
1863	2	39	16	NM_129664_1	mwgarabidopsis#21893	AT2G40990	unknown protein	20938	-1.17128	0.444028	-2.25211	7.69257	-7.38688	0.000317106	0.00795572	0.764789
1230	2	30	3	NM_100968_1	mwgarabidopsis#00581	AT1G10930	dna helicase isolog	13545	-1.17082	0.44417	-2.25139	7.9058	-4.76625	0.00311362	0.0275728	-1.73297
23940	22	36	16	NM_112690_1	mwgarabidopsis#13511	AT3G18080	beta-glucosidase	21412	-1.17025	0.444345	-2.25051	10.2442	-10.6022	4.16943e-05	0.00339966	2.91411
2059	2	43	20	NM_127550_1	mwgarabidopsis#21009	AT2G19920	hypothetical protein	23223	-1.17018	0.444366	-2.2504	7.65244	-5.74575	0.00121271	0.0167524	-0.6979
777	1	9	17	NM_127195_1	mwgarabidopsis#03105	AT2G16410	putative ta11-like non-ltr retroelement protein	9153	-1.16959	0.444549	-2.24947	7.33119	-7.19151	0.000813009	0.0134749	0.0758657
13	1	13	1	NM_100409_1	mwgarabidopsis#00369	AT1G05300	putative zinc transporter	13	-1.16871	0.444819	-2.24811	8.29959	-6.96681	0.000940995	0.014584	-0.0807512
2454	3	6	6	NM_113940_1	mwgarabidopsis#23738	**** No hits found ****	hypothetical protein	2933	-1.16789	0.445072	-2.24683	7.55549	-4.45442	0.00431778	0.0326496	-2.09167
1159	2	7	2	NM_118351_1	mwgarabidopsis#24417	AT4G22250	hypothetical protein	12955	-1.1677	0.445131	-2.24653	7.88659	-8.79955	0.000120079	0.00507978	1.80652
346	1	10	8	NM_112934_1	mwgarabidopsis#23229	AT3G20430	unknown protein	4027	-1.16717	0.445295	-2.2457	8.15677	-5.5223	0.001488	0.0185671	-0.922306
26112	24	48	15	NM_101998_1	mwgarabidopsis#11236	AT1G21480	expressed protein	20900	-1.16625	0.445579	-2.24427	7.82827	-5.93635	0.00102318	0.0153139	-0.511649
2309	3	5	3	NM_101038_1	mwgarabidopsis#00618	AT1G11660	putative heat-shock protein	1193	-1.16594	0.445673	-2.2438	8.66318	-5.05328	0.00233199	0.0236516	-1.41558
15052	14	28	15	NM_119651_1	mwgarabidopsis#06795	AT4G34850	chalcone synthase - like protein	20644	-1.16558	0.445786	-2.24323	7.60652	-9.63963	7.17504e-05	0.00410688	2.34992
26486	24	38	23	At3g44330	d196brosche37#1		expressed protein	26207	-1.1642	0.446211	-2.24109	8.45746	-8.03806	0.000199049	0.00641135	1.26676
16757	16	5	5	NM_112999_1	mwgarabidopsis#20060	AT3G21055	expressed protein	14966	-1.1635	0.446429	-2.24	12.7429	-7.99379	0.00020524	0.00645494	1.23386
831	1	15	18	NM_128879_1	mwgarabidopsis#21537	AT2G33200	hypothetical protein	9727	-1.16344	0.446446	-2.23991	7.81948	-4.66142	0.00347006	0.0292033	-1.85193
1274	2	26	4	NM_117477_1	mwgarabidopsis#24221	AT4G14020	expressed protein	14110	-1.16199	0.446897	-2.23765	8.09998	-5.22204	0.00197753	0.0216443	-1.23452
25077	23	21	17	NM_113195_1	mwgarabidopsis#13632	AT3G22950	adp-ribosylation factor	9686	-1.16118	0.447147	-2.2364	8.32779	-6.7029	0.000537249	0.0107508	0.192272
25270	23	22	21	NM_105383_1	mwgarabidopsis#12856	AT1G67130	hypothetical protein	11974	-1.16108	0.447177	-2.23625	7.64433	-4.41875	0.00691691	0.0418498	-2.26693
292	1	4	7	NM_103302_1	mwgarabidopsis#01377	AT1G36060	ap2 domain transcription factor	3453	-1.16105	0.447187	-2.2362	8.25862	-9.4575	7.99463e-05	0.00432122	2.2364
1482	2	42	8	NM_113115_1	mwgarabidopsis#23337	AT3G22180	hypothetical protein	16381	-1.15963	0.447626	-2.23401	7.9102	-4.51174	0.00406169	0.0315505	-2.02463
1633	2	1	12	NM_111961_1	mwgarabidopsis#22705	AT3G11260	hypothetical protein	18621	-1.15918	0.447768	-2.2333	7.992	-6.51772	0.00127586	0.0171408	-0.409072
23184	21	48	23	At3g61470	d196brosche46#1		light-harvesting chlorophyll a/b binding protein	26467	-1.15892	0.447848	-2.2329	13.3108	-8.58978	0.00013748	0.00542126	1.66257
5325	5	45	19	NM_128065_1	mwgarabidopsis#03499	AT2G25080	putative glutathione peroxidase	10425	-1.1589	0.447855	-2.23286	10.9909	-10.5192	4.36124e-05	0.00347946	2.86774
840	1	24	18	NM_128184_1	mwgarabidopsis#21269	AT2G26270	hypothetical protein	9736	-1.15746	0.448301	-2.23065	7.43327	-7.71447	0.000587	0.0112493	0.42203
1382	2	38	6	NM_114617_1	mwgarabidopsis#23845	AT3G47490	hypothetical protein	15234	-1.15655	0.448584	-2.22924	8.81567	-6.33237	0.000728007	0.0127381	-0.13926
14229	13	21	21	NM_123750_1	mwgarabidopsis#08175	AT5G43830	aluminum-induced protein-like	11733	-1.15582	0.448811	-2.22811	8.99635	-8.64261	0.000132838	0.00532775	1.69915
1474	2	34	8	NM_112879_1	mwgarabidopsis#23205	AT3G19890	hypothetical protein	16373	-1.15554	0.448897	-2.22768	8.08671	-5.78928	0.00217266	0.0227248	-0.989097
7728	7	48	23	At3g61470	d196brosche46#1		light-harvesting chlorophyll a/b binding protein	26460	-1.1551	0.449035	-2.227	13.371	-10.0494	5.66212e-05	0.00381333	2.59723
1677	2	45	12	NM_111457_1	mwgarabidopsis#22465	AT3G05830	expressed protein	18665	-1.15418	0.449322	-2.22558	8.33364	-6.30158	0.000747086	0.0128859	-0.16753
26473	24	25	23	At1g49240	d196brosche24#1		Actin 8	25919	-1.15395	0.449393	-2.22522	9.66943	-8.22251	0.000175469	0.00602613	1.40195
280	1	40	6	NM_114233_1	mwgarabidopsis#23813	**** No hits found ****	hypothetical protein	2920	-1.15376	0.449452	-2.22493	7.53248	-5.60448	0.00250772	0.0246541	-1.14641
1855	2	31	16	NM_129391_1	mwgarabidopsis#21765	AT2G38350	unknown protein	20930	-1.15339	0.449568	-2.22436	7.48592	-4.85537	0.00284294	0.0263175	-1.63312
4029	4	45	15	NM_126203_1	mwgarabidopsis#02706	AT2G01420	putative auxin transport protein	20421	-1.15308	0.449666	-2.22387	7.97024	-9.92859	6.06595e-05	0.00388432	2.52547
778	1	10	17	NM_127143_1	mwgarabidopsis#03089	**** No hits found ****	mutator-like transposase	9154	-1.15288	0.449727	-2.22357	7.63909	-5.43773	0.0028632	0.0263999	-1.29214
1188	2	36	2	NM_117664_1	mwgarabidopsis#24281	AT4G15730	hypothetical protein	12983	-1.15266	0.449796	-2.22323	7.95598	-9.23051	9.17248e-05	0.00453016	2.09166
24576	23	48	6	NM_117278_1	mwgarabidopsis#15444	AT4G12080	putative dna-binding protein	3449	-1.1525	0.449844	-2.22299	6.86587	-5.00397	0.00749497	0.0436642	-1.90849
1284	2	36	4	NM_115079_1	mwgarabidopsis#23901	AT3G52190	expressed protein	14120	-1.15171	0.450092	-2.22177	8.52146	-4.35714	0.00732744	0.0432155	-2.33081
25350	23	6	23	K01193	d196brosche15#1		HPH hygromycin B phosphotransferase	25460	-1.15097	0.450321	-2.22064	7.73051	-9.87087	6.27064e-05	0.00388944	2.49084
3170	3	2	21	NM_129468_1	mwgarabidopsis#04106	AT2G39110	putative protein kinase	11477	-1.15021	0.450561	-2.21946	7.47439	-6.16522	0.000838759	0.0137157	-0.294087
26493	24	45	23	At5g25760	d196brosche44#1		ubiquitin-conjugating enzyme	26369	-1.15019	0.450566	-2.21943	8.82628	-5.61859	0.0024801	0.024507	-1.13425
26412	24	12	22	NM_104412_1	mwgarabidopsis#12380	AT1G55360	unknown protein	24680	-1.14999	0.450627	-2.21913	8.09197	-4.78095	0.00306705	0.0273284	-1.71642
1558	2	22	10	NM_112173_1	mwgarabidopsis#22821	AT3G13280	hypothetical protein	17505	-1.14969	0.450723	-2.21866	7.47916	-7.13132	0.000384283	0.00890008	0.556599
23784	22	24	13	NM_114942_1	mwgarabidopsis#14279	AT3G50820	putative protein 1 photosystem ii oxygen-evolving complex	19686	-1.14796	0.451264	-2.216	12.1714	-10.5612	4.26293e-05	0.00342209	2.89125
1553	2	17	10	NM_112466_1	mwgarabidopsis#22965	AT3G15960	hypothetical protein	17500	-1.14793	0.451272	-2.21596	7.50833	-8.37401	0.000158491	0.00574733	1.51081
1232	2	32	3	NM_100813_1	mwgarabidopsis#00517	AT1G09420	putative glucose-6-phosphate dehydrogenase	13547	-1.14774	0.451331	-2.21567	7.8191	-5.04221	0.00397103	0.0312868	-1.65278
25486	24	46	2	NM_119386_1	mwgarabidopsis#16236	AT4G32340	putative protein	13514	-1.14773	0.451336	-2.21564	9.73407	-7.6105	0.000269229	0.0072869	0.941659
17664	16	48	23	At3g61470	d196brosche46#1		light-harvesting chlorophyll a/b binding protein	26476	-1.14657	0.451699	-2.21386	13.2136	-7.6379	0.000263957	0.00720436	0.963
1726	2	46	13	NM_105884_1	mwgarabidopsis#02309	AT1G72250	kinesin	19234	-1.14653	0.45171	-2.21381	7.78635	-5.38356	0.00169464	0.0200443	-1.06503
26093	24	29	15	NM_113521_1	mwgarabidopsis#13728	AT3G26140	cellulase	20882	-1.14643	0.451741	-2.21366	7.64238	-7.05574	0.000407194	0.00917302	0.493742
354	1	18	8	NM_113160_1	mwgarabidopsis#23361	AT3G22620	expressed protein	4035	-1.14617	0.451824	-2.21325	7.64881	-6.54223	0.000611887	0.0115386	0.0504557
1420	2	28	7	NM_103195_1	mwgarabidopsis#01353	AT1G34750	protein phosphatase type 2c	15796	-1.14475	0.452268	-2.21108	8.28629	-8.26096	0.000170969	0.00592654	1.42976
21984	20	48	21	NM_104397_1	mwgarabidopsis#12374	AT1G55240	unknown protein	24222	-1.14437	0.452387	-2.2105	7.56415	-8.55148	0.000140962	0.00544447	1.63591
1163	2	11	2	NM_117676_1	mwgarabidopsis#24289	AT4G15840	hypothetical protein	12959	-1.14423	0.45243	-2.21028	7.94377	-9.5439	7.59303e-05	0.00419786	2.29054
806	1	38	17	NM_127727_1	mwgarabidopsis#03353	AT2G21550	putative dihydrofolate reductase-thymidylate synthase	9182	-1.14408	0.452477	-2.21006	7.27537	-7.79714	0.000558523	0.0109215	0.474517
2549	3	5	8	NM_113178_1	mwgarabidopsis#23374	AT3G22790	unknown protein	4070	-1.14389	0.452539	-2.20976	7.50083	-4.96655	0.00769624	0.0444019	-1.93689
305	1	17	7	NM_103136_1	mwgarabidopsis#01333	AT1G34130	integral membrane protein	3465	-1.14292	0.452841	-2.20828	8.38689	-4.52296	0.0040136	0.0313744	-2.01157
273	1	33	6	NM_113728_1	mwgarabidopsis#23633	AT3G28100	unknown protein	2913	-1.14264	0.45293	-2.20785	7.69934	-5.62938	0.00134805	0.0176712	-0.813937
1577	2	41	10	NM_112492_1	mwgarabidopsis#22973	AT3G16210	hypothetical protein	17524	-1.14158	0.453263	-2.20623	7.75485	-5.44982	0.00159212	0.0193631	-0.996531
2208	2	48	23	At3g61470	d196brosche46#1		light-harvesting chlorophyll a/b binding protein	26469	-1.1413	0.45335	-2.2058	13.9757	-8.90437	0.000112346	0.00490669	1.87716
1585	2	1	11	NM_105581_1	mwgarabidopsis#02185	AT1G69120	homeotic protein boi1ap1	18053	-1.14115	0.453399	-2.20556	7.52494	-4.55335	0.00388652	0.0309596	-1.97628
272	1	32	6	NM_113821_1	mwgarabidopsis#23681	AT3G29000	unknown protein	2912	-1.14072	0.453533	-2.20491	8.20237	-4.45914	0.00666219	0.0409155	-2.22536
185	1	41	4	NM_116882_1	mwgarabidopsis#24145	**** No hits found ****	hypothetical protein	1756	-1.13924	0.454	-2.20264	7.58583	-5.46909	0.00156365	0.0191969	-0.976727
25392	23	48	23	At3g61470	d196brosche46#1		light-harvesting chlorophyll a/b binding protein	26468	-1.13872	0.454163	-2.20185	13.2133	-8.36988	0.000158928	0.00574733	1.50787
3312	3	48	23	At3g61470	d196brosche46#1		light-harvesting chlorophyll a/b binding protein	26458	-1.13858	0.454205	-2.20165	13.9146	-9.67404	7.03136e-05	0.00406561	2.37112
23114	21	26	22	NM_104353_1	mwgarabidopsis#12351	AT1G54780	expressed protein	12338	-1.13846	0.454245	-2.20146	11.3749	-10.4726	4.47364e-05	0.0035163	2.84147
26378	24	26	21	NM_105076_1	mwgarabidopsis#12700	AT1G64030	hypothetical protein	24295	-1.13811	0.454353	-2.20093	7.14557	-4.94149	0.00783479	0.0447957	-1.95603
25369	23	25	23	At1g49240	d196brosche24#1		Actin 8	25907	-1.138	0.45439	-2.20075	9.68412	-9.82202	6.45016e-05	0.00388944	2.46137
924	1	12	20	NM_127203_1	mwgarabidopsis#20885	AT2G16490	unknown protein	10871	-1.13755	0.454532	-2.20007	7.42237	-4.67264	0.00342978	0.0290339	-1.83911
534	1	6	12	NM_111717_1	mwgarabidopsis#22597	**** No hits found ****	hypothetical protein	6301	-1.13737	0.454587	-2.1998	7.54877	-7.57219	0.000276805	0.00740689	0.911704
1514	2	26	9	NM_104577_1	mwgarabidopsis#01797	AT1G57830	disease resistance protein rps4	16937	-1.13711	0.454668	-2.19941	7.43984	-5.17537	0.00206903	0.0220955	-1.28419
24872	23	8	13	NM_114435_1	mwgarabidopsis#14052	AT3G45660	putative protein	7400	-1.13697	0.454713	-2.19919	7.24225	-7.52559	0.000658796	0.0119789	0.299859
25194	23	42	19	NM_103277_1	mwgarabidopsis#11832	AT1G35750	hypothetical protein	10854	-1.13587	0.455059	-2.19752	7.39155	-7.56279	0.000643864	0.0118068	0.324174
4318	4	46	21	NM_128800_1	mwgarabidopsis#03830	AT2G32410	putative ubiquitin activating enzyme	23842	-1.13468	0.455436	-2.1957	7.87939	-7.29525	0.000339504	0.00833478	0.690906
3444	4	36	3	NM_100489_1	mwgarabidopsis#00390	AT1G06080	delta 9 desaturase	13598	-1.13424	0.455576	-2.19502	7.48318	-6.87296	0.00100142	0.0151077	-0.14764
20976	19	48	23	At3g61470	d196brosche46#1		light-harvesting chlorophyll a/b binding protein	26466	-1.1335	0.455808	-2.19391	13.6438	-8.11469	0.000188833	0.00626831	1.32328
25968	24	48	12	NM_114931_1	mwgarabidopsis#14272	AT3G50710	putative protein	19188	-1.13333	0.455862	-2.19365	7.47388	-5.68004	0.00236385	0.0238956	-1.08156
6309	6	21	17	NM_127118_1	mwgarabidopsis#03079	AT2G15570	putative thioredoxin m	21586	-1.13142	0.456466	-2.19074	8.02518	-10.3192	4.86751e-05	0.00358482	2.75421
6560	6	32	22	NM_126369_1	mwgarabidopsis#20611	AT2G03180	hypothetical protein	24412	-1.13137	0.456482	-2.19066	7.50182	-7.44416	0.00069293	0.0123508	0.246211
1628	2	44	11	NM_105077_1	mwgarabidopsis#01993	AT1G64040	phosphoprotein phosphatase 1	18095	-1.13118	0.456541	-2.19039	8.49307	-7.38497	0.000719062	0.012654	0.206836
1190	2	38	2	NM_119973_1	mwgarabidopsis#24601	AT4G38120	hypothetical protein	12985	-1.13061	0.456721	-2.18952	7.44573	-7.72138	0.000584556	0.0112142	0.426437
13003	12	43	18	NM_121608_1	mwgarabidopsis#17334	AT5G16030	putative protein with poly glutamic acid stretch	22321	-1.13043	0.45678	-2.18924	7.84058	-9.47312	7.92027e-05	0.00432122	2.24622
18768	17	48	23	At3g61470	d196brosche46#1		light-harvesting chlorophyll a/b binding protein	26465	-1.13039	0.456791	-2.18918	13.6653	-10.3785	4.71049e-05	0.00358482	2.78815
2114	2	2	22	NM_126953_1	mwgarabidopsis#20789	AT2G13770	hypothetical protein	24318	-1.13017	0.456861	-2.18885	7.27945	-6.57187	0.00122876	0.0168753	-0.368359
8164	8	4	10	NM_112586_1	mwgarabidopsis#23012	AT3G17100	expressed protein	17628	-1.12898	0.457237	-2.18705	8.4303	-9.35759	8.49011e-05	0.00439401	2.17314
742	1	22	16	NM_129285_1	mwgarabidopsis#21713	AT2G37290	hypothetical protein	8598	-1.12898	0.457238	-2.18705	7.55155	-6.11145	0.00087841	0.0140334	-0.344623
25146	23	42	18	NM_105631_1	mwgarabidopsis#12972	AT1G69630	hypothetical protein	10278	-1.12895	0.457249	-2.18699	6.80358	-4.90169	0.00806101	0.0455384	-1.98659
1630	2	46	11	NM_104920_1	mwgarabidopsis#01929	AT1G62400	protein kinase	18097	-1.12884	0.457284	-2.18682	7.70932	-4.78464	0.00496383	0.0348125	-1.8995
1779	2	3	15	NM_126639_1	mwgarabidopsis#02885	AT2G06390	5s ribosomal rna	20331	-1.12837	0.457431	-2.18612	7.69322	-7.91629	0.000216622	0.00657244	1.17586
1167	2	15	2	NM_119375_1	mwgarabidopsis#24545	AT4G32230	hypothetical protein	12963	-1.12758	0.457683	-2.18492	7.66716	-6.59963	0.000583935	0.0112142	0.101452
1372	2	28	6	NM_114013_1	mwgarabidopsis#23777	AT3G31915	hypothetical protein	15224	-1.12748	0.457715	-2.18477	7.41936	-9.67763	7.01653e-05	0.00406561	2.37333
1920	2	48	17	NM_126932_1	mwgarabidopsis#03005	AT2G13500	putative ta11-like non-ltr retroelement protein	21519	-1.12726	0.457783	-2.18444	7.55084	-8.39216	0.000156587	0.00572656	1.52373
973	1	13	21	NM_129506_1	mwgarabidopsis#04121	AT2G39480	putative abc transporter	11441	-1.12529	0.458411	-2.18145	7.41089	-6.03193	0.00180933	0.0207126	-0.788964
3887	4	47	12	NM_111336_1	mwgarabidopsis#22402	AT3G04640	expressed protein	18715	-1.12517	0.458448	-2.18127	7.82759	-8.06441	0.000195466	0.00638318	1.28625
25383	23	39	23	At1g50940	d196brosche38#1		electron transfer flavoprotein alpha subunit family protein	26219	-1.12496	0.458514	-2.18096	8.17617	-6.18661	0.001615	0.0194888	-0.665074
392	1	8	9	NM_104113_1	mwgarabidopsis#01633	AT1G52340	short chain alcohol dehydrogenase	4592	-1.12482	0.458559	-2.18074	8.17578	-6.1376	0.00167379	0.0199173	-0.70403
2268	3	12	2	NM_117733_1	mwgarabidopsis#24306	**** No hits found ****	hypothetical protein	628	-1.12476	0.458578	-2.18065	7.7096	-4.87906	0.00277556	0.0259911	-1.60679
24437	23	5	4	NM_125446_1	mwgarabidopsis#08812	AT5G60530	late embryonic abundant protein - like	2242	-1.12407	0.458799	-2.1796	7.40641	-7.70137	0.000591671	0.0112722	0.413654
3360	4	48	1	NM_117887_1	mwgarabidopsis#00014	AT4G17780	predicted protein	12470	-1.12346	0.45899	-2.1787	7.5365	-8.79937	0.000120093	0.00507978	1.80639
1533	2	45	9	NM_103942_1	mwgarabidopsis#01565	AT1G50600	scarecrow-like protein	16956	-1.12318	0.459081	-2.17827	8.33047	-4.44943	0.00434092	0.0327578	-2.09753
115	1	19	3	NM_100926_1	mwgarabidopsis#00561	AT1G10520	putative dna polymerase beta	1159	-1.12311	0.459104	-2.17815	7.83695	-4.44685	0.00435297	0.0328105	-2.10057
679	1	7	15	NM_126405_1	mwgarabidopsis#02789	AT2G03550	putative esterase	8014	-1.12297	0.459149	-2.17794	9.24574	-5.37449	0.00170924	0.0201449	-1.07445
1074	1	18	23	AK001779	d196brosche05#1		H. sapiens FLJ10917fis	25728	-1.12295	0.459153	-2.17792	7.06989	-7.23912	0.000788604	0.013295	0.108424
1270	2	22	4	NM_115716_1	mwgarabidopsis#23961	AT3G58540	expressed protein	14106	-1.12267	0.459245	-2.17749	7.6054	-4.87441	0.00822071	0.0458496	-2.00767
3142	3	22	20	NM_127402_1	mwgarabidopsis#20954	**** No hits found ****	hypothetical protein	10928	-1.12217	0.459401	-2.17675	7.50735	-6.52997	0.00126503	0.01706	-0.399839
188	1	44	4	NM_116514_1	mwgarabidopsis#24065	AT4G02800	expressed protein	1759	-1.1221	0.459423	-2.17664	8.36066	-5.3795	0.00300104	0.0269329	-1.3439
1131	2	27	1	NM_100133_1	mwgarabidopsis#00277	AT1G02520	p-glycoprotein	12402	-1.12091	0.459805	-2.17484	7.96635	-4.98859	0.00248657	0.0245336	-1.48606
16843	16	43	6	NM_105902_1	mwgarabidopsis#19612	AT1G72430	expressed protein	15575	-1.1208	0.459838	-2.17468	8.63781	-9.51427	7.72808e-05	0.00423639	2.27203
17812	17	4	4	NM_125552_1	mwgarabidopsis#08857	AT5G61590	ethylene responsive element binding factor - like	2100	-1.1208	0.459838	-2.17468	7.54103	-8.79168	0.000120685	0.00508818	1.80117
1295	2	47	4	NM_115123_1	mwgarabidopsis#23921	AT3G52630	hypothetical protein	14131	-1.12047	0.459944	-2.17418	8.2545	-6.33012	0.00072938	0.0127381	-0.141319
3289	3	25	23	At1g49240	d196brosche24#1		Actin 8	25897	-1.12033	0.459987	-2.17397	10.058	-9.37394	8.40663e-05	0.0043903	2.18354
7776	8	48	1	NM_126985_1	mwgarabidopsis#00016	**** No hits found ****	dynamin-like protein	12564	-1.12026	0.460012	-2.17386	7.60518	-9.36495	8.45242e-05	0.00439204	2.17782
8111	8	47	8	NM_112812_1	mwgarabidopsis#23164	AT3G19250	hypothetical protein	16527	-1.1199	0.460125	-2.17332	7.65057	-9.09058	9.99844e-05	0.00469446	2.0006
47	1	47	1	NM_125859_1	mwgarabidopsis#00061	AT5G64630	fas2 (dbj|baa77766.1)	47	-1.11989	0.460128	-2.17331	8.40981	-6.35812	0.00071248	0.0125758	-0.115705
1009	1	1	22	NM_127097_1	mwgarabidopsis#20837	AT2G15370	unknown protein	12001	-1.11983	0.460147	-2.17322	7.58295	-7.14588	0.000837242	0.0137157	0.0444587
5760	6	48	5	NM_101503_1	mwgarabidopsis#00775	AT1G16370	putative transport protein	14778	-1.11956	0.460234	-2.17281	7.1979	-6.5504	0.00124718	0.0169467	-0.384462
407	1	23	9	NM_103806_1	mwgarabidopsis#01525	AT1G49160	serine/threonine protein kinase	4607	-1.11944	0.460271	-2.17263	7.65264	-6.82145	0.00048885	0.0102506	0.295067
285	1	45	6	NM_113737_1	mwgarabidopsis#23637	AT3G28180	expressed protein	2925	-1.11938	0.460293	-2.17253	8.94374	-9.42296	8.16203e-05	0.00432368	2.21461
275	1	35	6	NM_113616_1	mwgarabidopsis#23569	AT3G27020	expressed protein	2915	-1.1193	0.460318	-2.17241	8.18844	-8.05968	0.000196104	0.00639594	1.28276
25162	23	10	19	NM_106220_1	mwgarabidopsis#13232	AT1G75690	unknown protein	10822	-1.1183	0.460636	-2.17091	9.39392	-7.62539	0.000619637	0.011634	0.364805
270	1	30	6	NM_113963_1	mwgarabidopsis#23745	AT3G30610	hypothetical protein	2910	-1.11795	0.460748	-2.17038	7.55897	-6.32261	0.000733993	0.0127729	-0.148207
1117	2	13	1	NM_100334_1	mwgarabidopsis#00337	AT1G04550	putative auxin-induced protein	12388	-1.11779	0.4608	-2.17014	8.18737	-7.55785	0.000645824	0.011826	0.320951
1181	2	29	2	NM_118897_1	mwgarabidopsis#24485	AT4G27610	hypothetical protein	12976	-1.11762	0.460854	-2.16988	7.92147	-5.72206	0.00123895	0.0169167	-0.721374
14895	14	15	12	NM_117122_1	mwgarabidopsis#06063	AT4G10540	subtilisin-like serine protease	18921	-1.11709	0.461022	-2.16909	7.62186	-9.06062	0.000101863	0.00469446	1.98091
822	1	6	18	NM_128683_1	mwgarabidopsis#21457	AT2G31270	hypothetical protein	9718	-1.11684	0.461103	-2.16871	8.17147	-6.95633	0.000439759	0.00958999	0.410164
1388	2	44	6	NM_113766_1	mwgarabidopsis#23653	**** No hits found ****	unknown protein	15240	-1.11595	0.461386	-2.16738	8.43083	-3.77582	0.00924038	0.0486946	-2.92334
19252	18	4	11	NM_115494_1	mwgarabidopsis#14525	AT3G56360	putative protein	18432	-1.11463	0.461809	-2.1654	10.2102	-8.91787	0.000111393	0.00488716	1.88619
25927	24	7	12	NM_100075_1	mwgarabidopsis#10236	AT1G01950	unknown protein	19148	-1.11355	0.462157	-2.16377	8.0409	-8.09461	0.000191451	0.0063037	1.30852
25677	24	45	6	NM_117361_1	mwgarabidopsis#15492	AT4G12920	putative protein	15765	-1.11354	0.462159	-2.16376	7.44037	-5.4154	0.00291517	0.0266011	-1.31194
25279	23	31	21	NM_104785_1	mwgarabidopsis#12556	AT1G61050	hypothetical protein	11983	-1.11337	0.462215	-2.1635	8.17804	-4.88276	0.00455479	0.0334721	-1.80437
25239	23	39	20	NM_105021_1	mwgarabidopsis#12672	AT1G63420	hypothetical protein	11419	-1.11285	0.462378	-2.16273	7.87117	-7.45115	0.00068992	0.0123457	0.250839
1467	2	27	8	NM_113249_1	mwgarabidopsis#23413	AT3G23460	hypothetical protein	16366	-1.11275	0.462411	-2.16258	7.12589	-7.63666	0.000615391	0.0115795	0.372084
9445	9	37	13	NM_118640_1	mwgarabidopsis#06529	AT4G25080	magnesium-protoporphyrin ix methyltransferase - like protein	7093	-1.11259	0.462462	-2.16234	10.3928	-9.70533	6.90355e-05	0.00404982	2.39032
1182	2	30	2	NM_118708_1	mwgarabidopsis#24469	AT4G25760	expressed protein	12977	-1.11237	0.462534	-2.162	7.68679	-8.59742	0.000136796	0.00541526	1.66787
3695	4	47	8	NM_112809_1	mwgarabidopsis#23162	AT3G19220	expressed protein	16433	-1.11133	0.462866	-2.16045	8.30818	-5.55497	0.00144361	0.0182949	-0.88907
2498	3	2	7	NM_103545_1	mwgarabidopsis#01442	AT1G44318	delta-aminolevulinic acid dehydratase (alad)	3498	-1.11115	0.462926	-2.16017	8.25988	-5.22526	0.0019714	0.021632	-1.23111
11304	11	24	6	NM_119642_1	mwgarabidopsis#19494	AT4G34760	putative auxin-regulated protein	3139	-1.11036	0.463178	-2.159	8.54088	-8.21109	0.000176831	0.00604317	1.39367
5417	5	41	21	NM_129238_1	mwgarabidopsis#04007	AT2G36830	putative aquaporin (tonoplast intrinsic protein gamma)	11562	-1.11034	0.463183	-2.15897	10.6341	-8.8993	0.000112707	0.00490669	1.87376
24045	22	45	18	NM_106171_1	mwgarabidopsis#13215	**** No hits found ****	hypothetical protein	22561	-1.11031	0.463194	-2.15892	6.78181	-4.82077	0.00854611	0.0467543	-2.04945
25271	23	23	21	NM_105282_1	mwgarabidopsis#12812	AT1G66110	hypothetical protein	11975	-1.10993	0.463315	-2.15836	7.53911	-6.97861	0.000933706	0.0145057	-0.0724034
20909	19	29	22	NM_104101_1	mwgarabidopsis#12238	AT1G52220	expressed protein	12309	-1.10943	0.463478	-2.1576	10.974	-9.78005	6.60913e-05	0.00394858	2.43592
403	1	19	9	NM_104161_1	mwgarabidopsis#01653	AT1G52830	putative iaa6 protein	4603	-1.10881	0.463676	-2.15668	8.40031	-4.66099	0.00554171	0.0369385	-2.0214
697	1	25	15	NM_126898_1	mwgarabidopsis#02985	**** No hits found ****	mutator-like transposase	8032	-1.10811	0.463901	-2.15563	7.58755	-5.43528	0.00286885	0.0264344	-1.29431
279	1	39	6	NM_114401_1	mwgarabidopsis#23829	AT3G45320	hypothetical protein	2919	-1.108	0.463936	-2.15547	8.10711	-5.67531	0.00129267	0.0172699	-0.767918
349	1	13	8	NM_113447_1	mwgarabidopsis#23501	AT3G25510	unknown protein	4030	-1.10778	0.464008	-2.15514	7.55527	-8.993	0.000106255	0.0047846	1.93623
353	1	17	8	NM_113181_1	mwgarabidopsis#23377	AT3G22820	unknown protein	4034	-1.10713	0.464216	-2.15417	7.8044	-4.37144	0.00722969	0.0429449	-2.31593
25051	23	43	16	NM_106374_1	mwgarabidopsis#13304	AT1G77250	hypothetical protein	9139	-1.1071	0.464225	-2.15413	7.25066	-7.60065	0.000629084	0.0117015	0.348783
24723	23	3	10	NM_101856_1	mwgarabidopsis#10016	AT1G20010	beta tubulin 1	5680	-1.10708	0.464232	-2.1541	9.41274	-5.57225	0.00142075	0.0181563	-0.87156
621	1	45	13	NM_105985_1	mwgarabidopsis#02357	AT1G73260	putative trypsin inhibitor	6912	-1.10665	0.46437	-2.15345	7.65523	-5.08649	0.00225687	0.0232812	-1.37962
23412	22	36	5	NM_105951_1	mwgarabidopsis#09327	AT1G72930	flax rust resistance protein	15138	-1.10631	0.464481	-2.15294	10.1175	-7.44758	0.000303202	0.00776083	0.813285
533	1	5	12	NM_111748_1	mwgarabidopsis#22613	AT3G09130	hypothetical protein	6300	-1.10624	0.464504	-2.15284	7.62028	-6.8167	0.00103985	0.0154709	-0.188171
26406	24	6	22	NM_103982_1	mwgarabidopsis#12184	AT1G51030	hypothetical protein; this gene structure is inaccurate	24674	-1.10549	0.464743	-2.15173	7.5071	-7.50918	0.000665512	0.0120462	0.289095
3401	4	41	2	NM_118919_1	mwgarabidopsis#24490	**** No hits found ****	hypothetical protein	13035	-1.10536	0.464787	-2.15152	7.52128	-6.2013	0.000813307	0.0134749	-0.260382
178	1	34	4	NM_116277_1	mwgarabidopsis#23997	AT4G00530	hypothetical protein	1749	-1.10432	0.465122	-2.14997	7.95074	-4.79475	0.00870955	0.0472052	-2.06986
367	1	31	8	NM_113089_1	mwgarabidopsis#23317	AT3G21930	hypothetical protein	4048	-1.1043	0.465128	-2.14995	7.51491	-5.1917	0.00203648	0.0219285	-1.26678
25170	23	18	19	NM_105649_1	mwgarabidopsis#12980	AT1G69810	expressed protein	10830	-1.10426	0.465139	-2.14989	7.21471	-7.10456	0.000859928	0.0139159	0.0158452
911	1	47	19	NM_127919_1	mwgarabidopsis#03433	**** No hits found ****	putative acetone-cyanohydrin lyase	10331	-1.10374	0.465308	-2.14911	7.37614	-4.79225	0.00872551	0.0472493	-2.07183
662	1	38	14	NM_111233_1	mwgarabidopsis#22353	AT3G03620	unknown protein	7477	-1.1026	0.465676	-2.14742	7.49127	-5.74682	0.00121154	0.0167452	-0.69684
12263	12	23	3	NM_111345_1	mwgarabidopsis#04658	AT3G04730	auxin-induced protein	13773	-1.1023	0.465772	-2.14697	8.97115	-6.93613	0.000960265	0.0147855	-0.102524
1681	2	1	13	NM_106458_1	mwgarabidopsis#02565	AT1G78090	trehalose-6-phosphate phosphatase (attppb)	19189	-1.10198	0.465876	-2.1465	8.05708	-5.77158	0.00118481	0.0165078	-0.672385
5806	6	46	6	NM_113656_1	mwgarabidopsis#23591	AT3G27410	hypothetical protein	15338	-1.10191	0.4659	-2.14639	7.58351	-4.15125	0.00601404	0.038752	-2.45457
19510	18	22	16	NM_102136_1	mwgarabidopsis#11301	AT1G22890	unknown protein	21302	-1.10176	0.465948	-2.14616	7.93887	-8.29587	0.000166998	0.00588329	1.4549
12231	12	39	2	NM_112401_1	mwgarabidopsis#20114	AT3G15353	expressed protein	13221	-1.10151	0.466029	-2.14579	12.5827	-8.81748	0.000118714	0.00506042	1.81866
19849	18	25	23	At1g49240	d196brosche24#1		Actin 8	25916	-1.10132	0.466089	-2.14551	9.56897	-8.89035	0.000113347	0.00491467	1.86775
1395	2	3	7	NM_103230_1	mwgarabidopsis#01361	AT1G35330	ring zinc finger protein	15771	-1.10119	0.466133	-2.14531	8.03132	-4.28403	0.00519294	0.0356872	-2.2939
1821	2	45	15	NM_126199_1	mwgarabidopsis#02705	AT2G01390	predicted by genscan and genefinder	20373	-1.10063	0.466312	-2.14449	7.50779	-6.1162	0.000874819	0.0140106	-0.340141
3498	4	42	4	NM_116604_1	mwgarabidopsis#24098	AT4G03660	hypothetical protein	14174	-1.10043	0.466379	-2.14418	7.45406	-5.46609	0.00156805	0.0192121	-0.979809
24820	23	4	12	NM_100314_1	mwgarabidopsis#10380	AT1G04340	unknown protein	6824	-1.1004	0.466388	-2.14414	7.94601	-7.45482	0.000301592	0.00775346	0.819042
395	1	11	9	NM_103787_1	mwgarabidopsis#01521	AT1G48940	phytocyanin	4595	-1.09971	0.466611	-2.14311	7.55482	-6.44871	0.00066079	0.0119983	-0.0334546
14879	14	47	11	NM_117605_1	mwgarabidopsis#06187	AT4G15160	cell wall protein like	18380	-1.09862	0.466962	-2.1415	7.59683	-9.02632	0.000104064	0.00474211	1.95829
1825	2	1	16	NM_129779_1	mwgarabidopsis#21945	AT2G42160	hypothetical protein	20901	-1.09804	0.467149	-2.14064	7.90298	-7.44357	0.0003041	0.00776083	0.810089
1172	2	20	2	NM_118270_1	mwgarabidopsis#24405	AT4G21500	hypothetical protein	12967	-1.09718	0.46743	-2.13936	7.82775	-7.50822	0.000290012	0.00759333	0.861363
15060	14	36	15	NM_120007_1	mwgarabidopsis#06927	AT4G38460	geranylgeranyl pyrophosphate synthase-related protein	20652	-1.09668	0.467591	-2.13862	8.82962	-7.42192	0.000702615	0.0124631	0.231453
1013	1	5	22	NM_126616_1	mwgarabidopsis#20709	AT2G06020	hypothetical protein	12005	-1.09647	0.46766	-2.13831	7.56577	-5.26619	0.0018952	0.0212638	-1.18783
1176	2	24	2	NM_117652_1	mwgarabidopsis#24277	AT4G15610	expressed protein	12971	-1.09586	0.467856	-2.13741	7.58001	-6.88682	0.000992213	0.0150715	-0.137705
26425	24	25	22	NM_104324_1	mwgarabidopsis#12336	AT1G54460	expressed protein	24693	-1.09552	0.467966	-2.13691	7.29079	-4.75657	0.00895639	0.0479303	-2.1
1246	2	46	3	NM_100638_1	mwgarabidopsis#00457	AT1G07650	receptor-like serine/threonine kinase	13561	-1.09515	0.468089	-2.13635	8.22682	-7.40333	0.000313266	0.0078953	0.777971
25424	24	32	1	NM_119518_1	mwgarabidopsis#16308	**** No hits found ****	putative protein	12932	-1.09493	0.468159	-2.13603	7.52197	-4.74537	0.00318118	0.0278571	-1.75653
3591	4	39	6	NM_114054_1	mwgarabidopsis#23798	AT3G32400	hypothetical protein	15283	-1.09332	0.468682	-2.13365	7.55748	-6.84337	0.00102142	0.0153139	-0.168918
14877	14	45	11	NM_117751_1	mwgarabidopsis#06251	AT4G16520	symbiosis-related like protein	18378	-1.09294	0.468805	-2.13308	8.49994	-9.36072	8.47405e-05	0.00439401	2.17513
5520	5	48	23	At3g61470	d196brosche46#1		light-harvesting chlorophyll a/b binding protein	26459	-1.0926	0.468915	-2.13258	13.5789	-9.92336	6.08419e-05	0.00388564	2.52234
3597	4	45	6	NM_113677_1	mwgarabidopsis#23606	AT3G27610	unknown protein	15289	-1.09219	0.469048	-2.13198	7.55811	-4.79592	0.00491465	0.0346155	-1.88849
17475	16	3	20	NM_121902_1	mwgarabidopsis#07580	AT5G18970	plasma membrane associated protein -like	23516	-1.09179	0.469178	-2.13139	7.75968	-6.61221	0.000578004	0.0111511	0.112582
2185	2	25	23	At1g49240	d196brosche24#1		Actin 8	25908	-1.0902	0.469697	-2.12903	9.89374	-9.24761	9.07704e-05	0.00452613	2.1027
23998	22	46	17	NM_102907_1	mwgarabidopsis#11675	**** No hits found ****	hypothetical protein	21994	-1.08988	0.469801	-2.12856	7.99712	-7.31823	0.000749944	0.0129191	0.162047
330	1	42	7	NM_103126_1	mwgarabidopsis#01329	AT1G34040	allinase	3490	-1.08944	0.469944	-2.12791	7.52831	-8.07534	0.000194002	0.0063594	1.29432
286	1	46	6	NM_113710_1	mwgarabidopsis#23621	AT3G27930	expressed protein	2926	-1.08935	0.469973	-2.12778	8.53854	-4.10542	0.00932587	0.048872	-2.59801
6415	6	31	19	NM_128150_1	mwgarabidopsis#03527	AT2G25900	putative ccch-type zinc finger protein	22736	-1.08932	0.469982	-2.12774	7.39016	-7.34193	0.000738801	0.0128136	0.177999
4416	4	48	23	At3g61470	d196brosche46#1		light-harvesting chlorophyll a/b binding protein	26470	-1.08836	0.470296	-2.12632	13.5834	-8.50625	0.000145207	0.00550734	1.60427
1375	2	31	6	NM_113788_1	mwgarabidopsis#23665	AT3G28680	hypothetical protein	15227	-1.08833	0.470305	-2.12628	7.58023	-4.89563	0.00272947	0.025807	-1.5884
1644	2	12	12	NM_111275_1	mwgarabidopsis#22373	AT3G04040	hypothetical protein	18632	-1.08771	0.470507	-2.12537	7.61562	-8.04561	0.000198014	0.00640371	1.27235
4393	4	25	23	At1g49240	d196brosche24#1		Actin 8	25909	-1.08757	0.470552	-2.12516	9.93372	-8.91192	0.000111812	0.00489725	1.88221
24628	23	4	8	NM_106740_1	mwgarabidopsis#09620	AT1G80920	j8-like protein	4541	-1.08508	0.471365	-2.1215	7.12683	-7.29097	0.000763006	0.0130329	0.143636
21024	20	48	1	NM_124855_1	mwgarabidopsis#08574	AT5G54740	2s storage protein-like	12852	-1.08508	0.471368	-2.12149	7.49665	-6.43115	0.00135567	0.0177441	-0.474827
4030	4	46	15	NM_126177_1	mwgarabidopsis#02690	AT2G01150	ring-h2 finger protein rha2b	20422	-1.08486	0.471438	-2.12117	7.43262	-4.71026	0.00926724	0.0487534	-2.13684
23616	22	48	9	NM_126326_1	mwgarabidopsis#10091	AT2G02710	putative receptor-like protein kinase	17436	-1.08461	0.47152	-2.1208	7.83636	-4.62312	0.00361162	0.0299108	-1.8958
277	1	37	6	NM_114920_1	mwgarabidopsis#23889	AT3G50590	expressed protein	2917	-1.08447	0.471566	-2.12059	8.47419	-7.07608	0.00087599	0.0140121	-0.00397595
408	1	24	9	NM_115834_1	mwgarabidopsis#01509	**** No hits found ****	copia-type reverse transcriptase-like protein	4608	-1.08415	0.471669	-2.12013	7.52036	-6.5844	0.000591206	0.0112722	0.0879584
2981	3	5	17	NM_127455_1	mwgarabidopsis#03234	AT2G18980	peroxidase (atp22a)	9197	-1.08397	0.47173	-2.11986	7.37163	-5.2284	0.0033966	0.0288661	-1.48033
6479	6	47	20	NM_127200_1	mwgarabidopsis#20883	**** No hits found ****	unknown protein	23323	-1.08392	0.471747	-2.11978	7.54379	-8.46191	0.000149513	0.00560507	1.57309
1337	2	41	5	NM_102105_1	mwgarabidopsis#00973	AT1G22570	peptide transporter	14687	-1.08297	0.472055	-2.1184	8.46573	-4.30014	0.00510217	0.0353341	-2.27459
1184	2	32	2	NM_118294_1	mwgarabidopsis#24409	AT4G21740	hypothetical protein	12979	-1.08243	0.472233	-2.1176	7.72777	-7.32458	0.000746935	0.0128859	0.166331
444	1	12	10	NM_112113_1	mwgarabidopsis#22785	AT3G12770	unknown protein	5164	-1.08203	0.472364	-2.11701	7.64368	-6.74833	0.000518078	0.0105359	0.231848
1483	2	43	8	NM_113031_1	mwgarabidopsis#23289	AT3G21360	unknown protein	16382	-1.08193	0.472397	-2.11686	8.19643	-4.15376	0.00599722	0.038711	-2.4515
26232	24	24	18	NM_102804_1	mwgarabidopsis#11624	AT1G30670	hypothetical protein	22588	-1.08182	0.472434	-2.1167	6.79829	-4.69706	0.00935831	0.0489503	-2.14741
26430	24	30	22	NM_103997_1	mwgarabidopsis#12192	AT1G51190	unknown protein	24698	-1.08135	0.472587	-2.11601	8.09699	-7.39458	0.00071474	0.0125986	0.213252
24798	23	30	11	NM_115461_1	mwgarabidopsis#14504	AT3G56030	putative protein	6279	-1.08052	0.472859	-2.1148	7.65088	-7.51527	0.00028852	0.00757957	0.866934
318	1	30	7	NM_103115_1	mwgarabidopsis#01325	AT1G33930	aig1-like protein	3478	-1.0805	0.472864	-2.11477	7.70567	-4.89678	0.00272632	0.0257901	-1.58713
410	1	26	9	NM_104651_1	mwgarabidopsis#01829	AT1G59580	expressed protein	4610	-1.0798	0.473094	-2.11374	7.89763	-8.53058	0.000142906	0.00546792	1.62131
23310	22	30	3	NM_118829_1	mwgarabidopsis#15991	AT4G26950	putative protein	14018	-1.07917	0.473302	-2.11282	6.67697	-4.68556	0.00943846	0.0491309	-2.15663
12695	12	23	12	NM_123786_1	mwgarabidopsis#18338	AT5G44190	putative protein	18881	-1.07896	0.473371	-2.11251	9.47352	-8.56106	0.000140081	0.00544447	1.64259
17997	17	45	7	NM_126913_1	mwgarabidopsis#09821	**** No hits found ****	putative ptta2-like transposon protein	3870	-1.07858	0.473494	-2.11196	8.36997	-9.69457	6.94721e-05	0.00405466	2.38372
2305	3	1	3	NM_101405_1	mwgarabidopsis#00746	AT1G15360	putative ethylene responsive element	1189	-1.07775	0.473768	-2.11074	8.0553	-6.10767	0.00171093	0.0201502	-0.727952
10467	10	3	12	NM_117102_1	mwgarabidopsis#06057	AT4G10340	chlorophyll a/b-binding protein - like	18815	-1.0775	0.473848	-2.11038	14.2631	-8.58871	0.000137575	0.00542126	1.66182
356	1	20	8	NM_113042_1	mwgarabidopsis#23297	AT3G21470	hypothetical protein	4037	-1.07741	0.473879	-2.11024	7.34592	-4.79394	0.00492326	0.0346513	-1.89043
26399	24	47	21	NM_104429_1	mwgarabidopsis#12392	AT1G55540	expressed protein	24315	-1.07658	0.474151	-2.10903	7.88189	-3.87741	0.00820911	0.0458262	-2.7944
10674	10	18	16	NM_122563_1	mwgarabidopsis#17753	AT5G26810	putative protein	21106	-1.07571	0.474437	-2.10776	7.16702	-5.16307	0.00358633	0.0297854	-1.54029
1700	2	20	13	NM_106007_1	mwgarabidopsis#02365	AT1G73480	lysophospholipase homolog	19208	-1.07464	0.474788	-2.1062	8.44218	-7.12043	0.000851128	0.0138103	0.0268563
352	1	16	8	NM_113272_1	mwgarabidopsis#23425	AT3G23680	hypothetical protein	4033	-1.07421	0.474931	-2.10557	7.79525	-4.99404	0.00247311	0.0244846	-1.48009
1116	2	12	1	NM_116258_1	mwgarabidopsis#00001	AT4G00350	coded for by a. thaliana cdna h76622	12387	-1.07407	0.474978	-2.10536	8.19274	-7.28829	0.000341279	0.00835601	0.685258
3884	4	44	12	NM_111555_1	mwgarabidopsis#22514	AT3G06750	expressed protein	18712	-1.0738	0.475066	-2.10497	8.92047	-9.23975	9.12076e-05	0.00453016	2.09763
1281	2	33	4	NM_116188_1	mwgarabidopsis#23981	AT3G63230	hypothetical protein	14117	-1.07365	0.475116	-2.10475	7.91675	-3.96588	0.00741477	0.0434307	-2.68337
189	1	45	4	NM_116344_1	mwgarabidopsis#24017	AT4G01140	hypothetical protein	1760	-1.07321	0.47526	-2.10411	8.19015	-5.87265	0.00108248	0.01581	-0.573375
26147	24	35	16	NM_112767_1	mwgarabidopsis#13528	AT3G18810	protein kinase	21459	-1.07318	0.475271	-2.10406	7.38718	-4.19624	0.00572057	0.0377043	-2.39983
169	1	25	4	NM_117598_1	mwgarabidopsis#24265	AT4G15096	hypothetical protein	1740	-1.0724	0.475527	-2.10293	7.44912	-7.24384	0.000352869	0.00853503	0.649073
26240	24	32	18	NM_102275_1	mwgarabidopsis#11368	AT1G24290	hypothetical protein	22596	-1.07199	0.475664	-2.10233	7.71681	-9.78391	6.59434e-05	0.00394858	2.43826
24626	23	2	8	NM_102690_1	mwgarabidopsis#09680	AT1G29500	auxin-induced protein	4539	-1.071	0.475988	-2.10089	7.39021	-4.25697	0.00805676	0.0455384	-2.43595
6601	6	25	23	At1g49240	d196brosche24#1		Actin 8	25910	-1.06973	0.476409	-2.09904	9.90002	-8.3306	0.000163153	0.00579596	1.47982
1344	2	48	5	NM_101500_1	mwgarabidopsis#00773	AT1G16340	putative 3-deoxy-d-manno-2-octulosonate-8-phosphate synthase	14694	-1.06939	0.476521	-2.09854	8.62143	-7.47833	0.000296429	0.00769145	0.837711
4079	4	47	16	NM_129100_1	mwgarabidopsis#21642	AT2G35480	unknown protein	20993	-1.06937	0.476526	-2.09852	7.88246	-4.04141	0.00680412	0.041453	-2.5895
265	1	25	6	NM_114908_1	mwgarabidopsis#23885	AT3G50480	expressed protein	2905	-1.06892	0.476674	-2.09787	8.32965	-7.97864	0.00020741	0.00645494	1.22257
1697	2	17	13	NM_106178_1	mwgarabidopsis#02445	AT1G75220	integral membrane protein	19205	-1.06868	0.476755	-2.09751	8.22716	-7.72554	0.000247875	0.00698603	1.03079
1688	2	8	13	NM_105994_1	mwgarabidopsis#02361	AT1G73340	steroid 22-alpha-hydroxylase	19196	-1.06854	0.4768	-2.09731	7.57269	-6.51663	0.000624848	0.0116697	0.0275868
519	1	39	11	NM_105528_1	mwgarabidopsis#02165	AT1G68570	peptide transporter	5763	-1.06756	0.477127	-2.09588	8.92859	-9.55979	7.52174e-05	0.00418384	2.30044
4872	5	24	10	NM_112123_1	mwgarabidopsis#22791	AT3G12870	hypothetical protein	5272	-1.06754	0.477133	-2.09585	8.22558	-8.06739	0.000195065	0.00637812	1.28845
1108	2	4	1	NM_100053_1	mwgarabidopsis#00253	AT1G01710	acyl coa thioesterase	12380	-1.06728	0.477218	-2.09548	8.76503	-7.23026	0.000793077	0.0133474	0.102384
3564	4	12	6	NM_113476_1	mwgarabidopsis#23514	AT3G25770	expressed protein	15256	-1.0669	0.477345	-2.09492	10.9441	-9.73832	6.77172e-05	0.00401794	2.4105
1171	2	19	2	NM_118370_1	mwgarabidopsis#24421	AT4G22440	hypothetical protein	12966	-1.06682	0.477371	-2.0948	7.77834	-8.56036	0.000140145	0.00544447	1.6421
1264	2	16	4	NM_116825_1	mwgarabidopsis#24153	AT4G07520	hypothetical protein	14100	-1.0667	0.477411	-2.09463	7.55034	-4.56573	0.00383607	0.0307973	-1.96195
19151	18	47	8	NM_116458_1	mwgarabidopsis#15045	AT4G02250	putative pistil-specific protein	16767	-1.06575	0.477723	-2.09326	7.46797	-5.64159	0.00243581	0.0242822	-1.11447
15658	15	10	5	NM_117801_1	mwgarabidopsis#19948	AT4G16980	expressed protein	2651	-1.06572	0.477734	-2.09321	10.1494	-8.65883	0.000131449	0.00530893	1.71033
15213	14	45	18	NM_121496_1	mwgarabidopsis#17271	AT5G14920	putative protein	22370	-1.0657	0.477742	-2.09318	9.41956	-6.55731	0.000604396	0.0114557	0.0638921
3445	4	37	3	NM_101344_1	mwgarabidopsis#00726	AT1G14750	cyclin	13599	-1.06569	0.477743	-2.09318	7.54796	-6.58773	0.00121536	0.0167533	-0.356495
2111	2	47	21	NM_128702_1	mwgarabidopsis#03781	AT2G31450	putative endonuclease	23795	-1.06538	0.477845	-2.09273	8.3528	-5.73055	0.00227308	0.0233884	-1.03862
1174	2	22	2	NM_117847_1	mwgarabidopsis#24341	AT4G17440	hypothetical protein	12969	-1.06533	0.477864	-2.09265	7.69459	-5.65073	0.00241849	0.0242213	-1.10664
3986	4	2	15	NM_126774_1	mwgarabidopsis#02930	**** No hits found ****	athila retroelement orf1-like protein	20378	-1.06532	0.477865	-2.09264	7.44617	-7.99623	0.000204893	0.00645494	1.23568
1473	2	33	8	NM_112921_1	mwgarabidopsis#23221	AT3G20300	expressed protein	16372	-1.06496	0.477987	-2.09211	7.89883	-4.55289	0.00388844	0.0309598	-1.97682
267	1	27	6	NM_114349_1	mwgarabidopsis#23825	AT3G44800	hypothetical protein	2907	-1.0649	0.478005	-2.09203	7.6163	-4.81943	0.00294877	0.0267668	-1.67325
19872	18	48	23	At3g61470	d196brosche46#1		light-harvesting chlorophyll a/b binding protein	26477	-1.06466	0.478085	-2.09168	13.5722	-7.13754	0.000382464	0.00888981	0.561746
25328	23	32	22	NM_103945_1	mwgarabidopsis#12160	AT1G50630	expressed protein	12376	-1.06453	0.478128	-2.09149	7.28905	-7.09935	0.000862838	0.0139258	0.0122272
4556	5	44	3	NM_100910_1	mwgarabidopsis#00555	AT1G10360	putative glutathione s-transferase tsi-1	1280	-1.06419	0.47824	-2.091	8.62566	-8.72751	0.000125751	0.00519205	1.75747
5497	5	25	23	At1g49240	d196brosche24#1		Actin 8	25898	-1.06412	0.478265	-2.09089	9.89139	-9.07462	0.00010098	0.00469446	1.99012
13329	13	33	2	NM_119380_1	mwgarabidopsis#20335	AT4G32280	expressed protein	889	-1.06355	0.478452	-2.09007	7.11874	-9.52072	7.69845e-05	0.00423639	2.27606
644	1	20	14	NM_130255_1	mwgarabidopsis#22157	AT2G46880	hypothetical protein	7459	-1.06351	0.478465	-2.09002	8.22027	-5.16612	0.0035772	0.0297476	-1.53748
24143	22	47	20	NM_105193_1	mwgarabidopsis#12771	AT1G65200	hypothetical protein	23700	-1.06343	0.478493	-2.0899	7.5795	-6.98395	0.00093043	0.0144896	-0.0686304
1141	2	37	1	NM_100351_1	mwgarabidopsis#00345	AT1G04710	putative acetyl-coa acyltransferase	12412	-1.0629	0.478669	-2.08913	8.29409	-5.42951	0.00162277	0.0195343	-1.01746
7001	7	41	8	NM_113208_1	mwgarabidopsis#23388	AT3G23080	expressed protein	4202	-1.06241	0.478832	-2.08841	7.48713	-7.91567	0.000216715	0.00657244	1.1754
1068	1	12	23	D75329	d196brosche21#1		C. elegans ING1 tumor suppressor, variant C	25593	-1.06234	0.478855	-2.08831	8.4162	-6.63241	0.00117851	0.0164903	-0.323215
1180	2	28	2	NM_119276_1	mwgarabidopsis#24533	AT4G31270	hypothetical protein	12975	-1.06211	0.478931	-2.08798	7.81947	-9.64878	7.13648e-05	0.00410292	2.35557
1332	2	36	5	NM_101493_1	mwgarabidopsis#00769	AT1G16270	putative ser/thr protein kinase	14682	-1.06191	0.478999	-2.08769	8.25608	-5.22351	0.00197473	0.021641	-1.23297
3693	4	45	8	NM_112928_1	mwgarabidopsis#23226	AT3G20370	expressed protein	16431	-1.06175	0.479051	-2.08746	7.52305	-9.12441	9.79115e-05	0.00466681	2.02274
1929	2	9	18	NM_128299_1	mwgarabidopsis#21313	AT2G27390	hypothetical protein	22052	-1.06169	0.479071	-2.08737	7.38665	-4.89094	0.00274243	0.0258528	-1.5936
25169	23	17	19	NM_105682_1	mwgarabidopsis#12996	AT1G70140	hypothetical protein	10829	-1.06134	0.479188	-2.08686	7.48989	-4.72642	0.00324393	0.028199	-1.77797
9913	9	25	23	At1g49240	d196brosche24#1		Actin 8	25900	-1.06046	0.47948	-2.08559	9.87985	-8.40806	0.000154941	0.0056896	1.53501
26108	24	44	15	NM_101502_1	mwgarabidopsis#10976	AT1G16360	unknown protein	20896	-1.06027	0.479542	-2.08532	7.36587	-4.78615	0.00305074	0.0272001	-1.71057
1320	2	24	5	NM_101467_1	mwgarabidopsis#00765	AT1G15990	cyclic nucleotide and calmodulin-regulated ion channel protein	14670	-1.06022	0.479558	-2.08525	7.58756	-4.48444	0.00418148	0.0320869	-2.0565
8304	8	48	12	NM_111314_1	mwgarabidopsis#22388	AT3G04430	hypothetical protein	18812	-1.05999	0.479634	-2.08492	7.58794	-7.23828	0.00035435	0.00854765	0.644535
125	1	29	3	NM_101050_1	mwgarabidopsis#00625	AT1G11780	alkylation repair-like protein	1169	-1.05991	0.479663	-2.0848	8.00104	-5.41397	0.00291853	0.0266179	-1.31321
200	1	8	5	NM_101935_1	mwgarabidopsis#00921	AT1G20823	predicted protein	2335	-1.05894	0.479984	-2.0834	9.10328	-7.10367	0.000860422	0.0139159	0.01523
25296	23	48	21	NM_104454_1	mwgarabidopsis#12408	AT1G55780	hypothetical protein	12000	-1.05877	0.480042	-2.08315	7.52414	-4.59498	0.00371976	0.0303321	-1.92817
1294	2	46	4	NM_116045_1	mwgarabidopsis#23969	AT3G61800	hypothetical protein	14130	-1.05843	0.480154	-2.08266	7.79767	-5.52788	0.0014803	0.0185292	-0.916614
25262	23	14	21	NM_105129_1	mwgarabidopsis#12728	AT1G64540	unknown protein	11966	-1.05837	0.480175	-2.08257	7.41711	-8.45629	0.000150068	0.0056068	1.56913
23161	21	25	23	At1g49240	d196brosche24#1		Actin 8	25906	-1.05792	0.480325	-2.08192	9.55158	-8.32833	0.000163402	0.00579596	1.47819
1371	2	27	6	NM_114043_1	mwgarabidopsis#23793	**** No hits found ****	hypothetical protein	15223	-1.05785	0.480349	-2.08182	7.39564	-4.72026	0.00326463	0.0282461	-1.78495
875	1	11	19	NM_127893_1	mwgarabidopsis#03421	AT2G23290	putative myb family transcription factor	10295	-1.05772	0.480389	-2.08164	7.4342	-6.71099	0.000533773	0.0106987	0.199343
865	1	1	19	NM_128597_1	mwgarabidopsis#03737	AT2G30440	putative signal peptidase i	10285	-1.05688	0.480672	-2.08042	8.1685	-6.29517	0.00149324	0.0186036	-0.579783
1067	1	11	23	AV195737	d196brosche20#1		C. elegans activator of G-protein signaling 3	25569	-1.05675	0.480713	-2.08024	7.38548	-7.98703	0.000206204	0.00645494	1.22883
3613	4	13	7	NM_103506_1	mwgarabidopsis#01430	AT1G43780	serine carboxypeptidase ii	15829	-1.05568	0.481069	-2.0787	7.54515	-8.16346	0.000182648	0.0061585	1.35899
1343	2	47	5	NM_106541_1	mwgarabidopsis#00789	AT1G16780	vacuolar-type h+translocating inorganic pyrophosphatase	14693	-1.05553	0.481122	-2.07848	8.12195	-5.5717	0.00142147	0.0181563	-0.872114
63	1	15	2	NM_119764_1	mwgarabidopsis#24577	AT4G35980	expressed protein	583	-1.05496	0.481311	-2.07766	8.34916	-6.88261	0.000995001	0.0150785	-0.140722
13628	13	44	8	NM_126018_1	mwgarabidopsis#19247	AT5G66200	putative protein	4346	-1.05359	0.481769	-2.07568	9.02945	-6.76572	0.00107618	0.01581	-0.225176
2105	2	41	21	NM_129148_1	mwgarabidopsis#03973	AT2G35890	putative calcium-dependent protein kinase	23789	-1.05306	0.481946	-2.07492	7.78158	-7.6972	0.000252947	0.00701458	1.00895
207	1	15	5	NM_102263_1	mwgarabidopsis#01033	AT1G24170	putative glycosyl transferase	2342	-1.05302	0.481958	-2.07487	8.83746	-5.7265	0.00123398	0.0169111	-0.716964
1883	2	11	17	NM_126937_1	mwgarabidopsis#03009	AT2G13570	putative ccaat-box binding trancription factor	21482	-1.05208	0.482272	-2.07352	7.57283	-8.68403	0.000129324	0.00525928	1.72767
19400	18	8	14	NM_100775_1	mwgarabidopsis#10597	AT1G09040	hypothetical protein	20148	-1.05194	0.482318	-2.07332	7.71989	-9.2328	9.1596e-05	0.00453016	2.09314
5708	6	44	4	NM_116395_1	mwgarabidopsis#24035	AT4G01650	hypothetical protein	14224	-1.05159	0.482437	-2.07281	8.22721	-5.25263	0.00192006	0.0213671	-1.20214
351	1	15	8	NM_113309_1	mwgarabidopsis#23441	AT3G24040	hypothetical protein	4032	-1.05153	0.482455	-2.07273	7.74947	-6.48717	0.000640155	0.0117888	0.00117697
631	1	7	14	NM_130289_1	mwgarabidopsis#22169	AT2G47210	hypothetical protein	7446	-1.05128	0.482541	-2.07236	8.47118	-9.67189	7.04022e-05	0.00406561	2.3698
596	1	20	13	NM_106077_1	mwgarabidopsis#02397	AT1G74170	disease resistance protein	6887	-1.0501	0.482936	-2.07067	7.46274	-8.47033	0.000148683	0.00559177	1.57903
16560	15	48	23	At3g61470	d196brosche46#1		light-harvesting chlorophyll a/b binding protein	26464	-1.04876	0.483383	-2.06875	13.8073	-9.45078	8.02693e-05	0.00432122	2.23216
583	1	7	13	NM_106094_1	mwgarabidopsis#02409	AT1G74340	putative dolichyl-phosphate mannosyltransferase polypeptide 2	6874	-1.048	0.483638	-2.06766	8.39698	-8.9925	0.000106288	0.0047846	1.93591
1476	2	36	8	NM_112780_1	mwgarabidopsis#23141	AT3G18940	expressed protein	16375	-1.04794	0.483658	-2.06758	8.04975	-7.05014	0.000408954	0.00919667	0.489061
14715	14	27	8	NM_125338_1	mwgarabidopsis#18971	AT5G59470	putative protein	16651	-1.04756	0.483785	-2.06703	7.49218	-6.97938	0.000933234	0.0145057	-0.0718605
3024	3	48	17	NM_127007_1	mwgarabidopsis#03038	**** No hits found ****	putative non-ltr retroelement reverse transcriptase	9240	-1.04698	0.483979	-2.0662	7.47285	-6.68859	0.000543452	0.0107834	0.179766
19724	18	44	20	NM_104647_1	mwgarabidopsis#12493	AT1G59535	hypothetical protein	23603	-1.0468	0.484041	-2.06594	7.42268	-6.73837	0.00052221	0.0105792	0.223198
1137	2	33	1	NM_125575_1	mwgarabidopsis#00089	AT5G61810	peroxisomal ca-dependent solute carrier - like protein	12408	-1.04663	0.484099	-2.06569	8.08593	-7.13019	0.00084577	0.0137625	0.0336157
25824	24	48	9	NM_129105_1	mwgarabidopsis#10092	AT2G35530	putative g-box binding bzip transcription factor	17484	-1.04643	0.484164	-2.06541	7.9985	-8.81304	0.00011905	0.00506042	1.81565
779	1	11	17	NM_127017_1	mwgarabidopsis#03041	AT2G14540	putative serpin	9155	-1.0455	0.484476	-2.06409	7.37005	-6.05565	0.00177782	0.0204785	-0.76979
12121	11	25	23	At1g49240	d196brosche24#1		Actin 8	25901	-1.04521	0.484576	-2.06366	9.64033	-7.76895	0.000240328	0.0068856	1.0641
25222	23	22	20	NM_103826_1	mwgarabidopsis#12096	AT1G49360	hypothetical protein	11402	-1.04518	0.484586	-2.06362	7.75968	-8.63837	0.000133203	0.00532775	1.69622
12144	11	48	23	At3g61470	d196brosche46#1		light-harvesting chlorophyll a/b binding protein	26462	-1.04509	0.484614	-2.0635	13.9505	-6.52037	0.000622935	0.0116569	0.0309323
929	1	17	20	NM_127754_1	mwgarabidopsis#21093	**** No hits found ****	unknown protein	10876	-1.04426	0.484893	-2.06231	7.40822	-4.44481	0.00436248	0.0328445	-2.10297
1864	2	40	16	NM_129626_1	mwgarabidopsis#21881	AT2G40640	hypothetical protein	20939	-1.04394	0.485002	-2.06185	7.69373	-4.05054	0.00673425	0.0411367	-2.57823
26400	24	48	21	NM_104400_1	mwgarabidopsis#12376	AT1G55260	expressed protein	24316	-1.04369	0.485084	-2.0615	8.89874	-4.59639	0.00371426	0.0303321	-1.92655
16842	16	42	6	NM_122660_1	mwgarabidopsis#19660	AT1G29430	putative protein	15574	-1.04327	0.485226	-2.06089	7.83462	-9.60095	7.34064e-05	0.00413773	2.326
25680	24	48	6	NM_117227_1	mwgarabidopsis#15412	AT4G11580	putative protein	15768	-1.04144	0.485841	-2.05829	7.43493	-4.82513	0.0029317	0.0266723	-1.66687
6142	6	46	13	NM_105888_1	mwgarabidopsis#02311	AT1G72290	drought induced protein	19330	-1.0412	0.485924	-2.05794	7.19674	-6.44323	0.00134419	0.0176562	-0.465604
1455	2	15	8	NM_113245_1	mwgarabidopsis#23409	AT3G23420	hypothetical protein	16354	-1.04104	0.485977	-2.05771	7.27718	-4.77612	0.00308225	0.0274078	-1.72185
1128	2	24	1	NM_116257_1	mwgarabidopsis#00005	AT4G00340	similar to receptor-like protein kinase precusor	12399	-1.04103	0.485981	-2.05769	9.4036	-4.40428	0.00455678	0.0334721	-2.15073
25317	23	21	22	NM_104645_1	mwgarabidopsis#12492	AT1G59520	expressed protein	12365	-1.0402	0.48626	-2.05651	7.90246	-7.76175	0.000241562	0.00689238	1.05858
14329	13	25	23	At1g49240	d196brosche24#1		Actin 8	25902	-1.03993	0.486352	-2.05612	9.54233	-7.60058	0.000271167	0.00729335	0.933919
2980	3	4	17	NM_127556_1	mwgarabidopsis#03282	AT2G19980	putative pathogenesis-related protein	9196	-1.03979	0.486398	-2.05593	7.71255	-6.70215	0.00112361	0.0161229	-0.271693
11017	10	25	23	At1g49240	d196brosche24#1		Actin 8	25912	-1.03932	0.486557	-2.05526	9.48449	-8.81641	0.000118795	0.00506042	1.81793
570	1	42	12	NM_111742_1	mwgarabidopsis#22609	AT3G09080	hypothetical protein	6337	-1.03927	0.486574	-2.05519	7.1759	-5.90744	0.00198595	0.0216816	-0.890741
295	1	7	7	NM_102979_1	mwgarabidopsis#01269	AT1G32440	pyruvate kinase	3455	-1.03883	0.486723	-2.05456	8.77258	-4.18063	0.0058205	0.0380918	-2.41878
1924	2	4	18	af2851031#1R	mwgratcontrol#007		reverse complementary of ratoligo	24775	-1.03838	0.486875	-2.05391	7.41055	-7.39131	0.000316066	0.00794885	0.768345
24092	22	44	19	NM_103042_1	mwgarabidopsis#11735	AT1G33080	hypothetical protein	23128	-1.03824	0.486922	-2.05372	7.74573	-7.15955	0.00037611	0.00880158	0.579921
26401	24	1	22	NM_104313_1	mwgarabidopsis#12328	AT1G54350	hypothetical protein	24669	-1.03796	0.487015	-2.05333	8.43269	-6.7106	0.00111716	0.0161017	-0.265483
26334	24	30	20	NM_103220_1	mwgarabidopsis#11812	AT1G35220	hypothetical protein	23731	-1.03728	0.487245	-2.05236	7.72662	-5.67095	0.00129781	0.0173102	-0.772275
2258	3	2	2	NM_120215_1	mwgarabidopsis#24622	AT5G01370	hypothetical protein	618	-1.03713	0.487295	-2.05215	7.87769	-4.74907	0.00316909	0.0277807	-1.75235
1520	2	32	9	NM_104065_1	mwgarabidopsis#01609	AT1G51820	light repressible receptor protein kinase	16943	-1.03667	0.487453	-2.05148	7.40678	-7.75897	0.000242039	0.00689652	1.05646
2740	3	4	12	NM_111859_1	mwgarabidopsis#22662	AT3G10240	hypothetical protein	6346	-1.03559	0.487818	-2.04995	7.44879	-4.83804	0.00289344	0.0265196	-1.65245
14445	14	45	2	NM_100101_1	mwgarabidopsis#20307	**** No hits found ****	hypothetical protein	13274	-1.035	0.488017	-2.04911	8.58572	-6.82501	0.00103407	0.0154182	-0.182163
7022	7	14	9	NM_104648_1	mwgarabidopsis#01828	AT1G59540	kinesin motor protein (kin2)	4742	-1.03488	0.488058	-2.04894	7.87082	-8.62231	0.0001346	0.00534461	1.68512
1729	2	1	14	NM_111188_1	mwgarabidopsis#22325	AT3G03180	unknown protein	19757	-1.03259	0.488832	-2.04569	7.69981	-4.43537	0.00440688	0.0329658	-2.11407
7825	8	1	3	NM_101325_1	mwgarabidopsis#00716	AT1G14580	zinc finger protein	13658	-1.03258	0.488836	-2.04568	8.53412	-7.04637	0.000893124	0.0141898	-0.0247351
4659	5	3	6	NM_114289_1	mwgarabidopsis#23819	AT3G44210	hypothetical protein	2977	-1.03233	0.488921	-2.04532	7.54028	-9.4425	8.06688e-05	0.00432122	2.22694
16423	15	7	21	NM_120968_1	mwgarabidopsis#16992	AT5G09320	putative protein	11767	-1.03217	0.488976	-2.04509	7.6257	-5.69808	0.00233095	0.0236516	-1.06619
25125	23	21	18	NM_103035_1	mwgarabidopsis#11732	AT1G33020	hypothetical protein	10258	-1.03158	0.489174	-2.04426	7.68054	-4.49791	0.00642794	0.0401754	-2.1857
2016	2	48	19	NM_127820_1	mwgarabidopsis#03385	**** No hits found ****	putative mads-box protein	22659	-1.03099	0.489373	-2.04343	7.39617	-7.01047	0.000914359	0.0143775	-0.0499341
1569	2	33	10	NM_112209_1	mwgarabidopsis#22841	AT3G13630	hypothetical protein	17516	-1.0309	0.489405	-2.0433	7.3668	-6.75519	0.000515252	0.010528	0.237805
13225	12	25	23	At1g49240	d196brosche24#1		Actin 8	25913	-1.03087	0.489415	-2.04325	9.89958	-8.12255	0.000187821	0.00625161	1.32905
13534	13	46	6	NM_120253_1	mwgarabidopsis#19567	AT5G01750	putative protein	3208	-1.03066	0.489485	-2.04296	11.6783	-9.37278	8.41254e-05	0.0043903	2.1828
26158	24	46	16	NM_112977_1	mwgarabidopsis#13580	AT3G20860	putative serine/threonine protein kinase	21470	-1.02975	0.489796	-2.04167	7.76195	-4.06709	0.00660955	0.0407904	-2.5578
2011	2	43	19	NM_128157_1	mwgarabidopsis#03529	AT2G25980	similar to jasmonate-inducible proteins from brassica napus	22654	-1.02965	0.48983	-2.04153	7.31664	-5.28663	0.0018584	0.0210592	-1.1663
1564	2	28	10	NM_112591_1	mwgarabidopsis#23017	AT3G17152	hypothetical protein	17511	-1.02962	0.489838	-2.04149	7.1944	-6.99993	0.000920705	0.0144493	-0.0573544
1518	2	30	9	NM_104194_1	mwgarabidopsis#01673	AT1G53160	transcription factor	16941	-1.02905	0.490033	-2.04068	7.48513	-5.32637	0.00178917	0.0205471	-1.12462
3122	3	2	20	NM_128051_1	mwgarabidopsis#21202	AT2G24930	hypothetical protein	10909	-1.02826	0.4903	-2.03957	7.42124	-4.9735	0.00252427	0.0246988	-1.50258
1411	2	19	7	NM_102906_1	mwgarabidopsis#01241	AT1G31710	copper amine oxidase	15787	-1.02809	0.490358	-2.03933	8.28386	-5.47596	0.00155365	0.0191284	-0.969682
26431	24	31	22	NM_103908_1	mwgarabidopsis#12144	AT1G50240	hypothetical protein	24699	-1.02777	0.490468	-2.03887	7.47364	-4.41506	0.00694072	0.0418986	-2.27073
21504	20	48	11	NM_100498_1	mwgarabidopsis#10470	AT1G06170	hypothetical protein	18524	-1.02774	0.490477	-2.03883	7.4544	-5.05517	0.00232763	0.0236313	-1.41352
1439	2	47	7	NM_102568_1	mwgarabidopsis#01121	AT1G28030	oxidoreductase	15815	-1.02755	0.490542	-2.03856	7.94292	-6.71206	0.000533317	0.0106987	0.200274
584	1	8	13	NM_106068_1	mwgarabidopsis#02393	AT1G74080	putative transcription factor	6875	-1.0273	0.490628	-2.03821	7.40788	-7.87159	0.000223516	0.00666124	1.14217
26408	24	8	22	NM_103866_1	mwgarabidopsis#12120	AT1G49790	hypothetical protein	24676	-1.02685	0.49078	-2.03757	7.43744	-4.76716	0.00311072	0.0275565	-1.73194
25276	23	28	21	NM_105010_1	mwgarabidopsis#12668	AT1G63310	unknown protein	11980	-1.0262	0.491002	-2.03665	7.68855	-5.65581	0.00131586	0.0174343	-0.787423
7297	7	1	15	NM_126882_1	mwgarabidopsis#02980	AT2G12280	putative c-1-tetrahydrofolate synthase	8150	-1.02575	0.491155	-2.03602	8.54807	-7.24623	0.000352235	0.00852763	0.651024
1404	2	12	7	NM_102470_1	mwgarabidopsis#01093	AT1G27080	peptide transporter	15780	-1.02573	0.491163	-2.03599	7.37028	-5.86819	0.0020458	0.0219962	-0.923222
1179	2	27	2	NM_119428_1	mwgarabidopsis#24549	AT4G32750	expressed protein	12974	-1.02561	0.491201	-2.03583	7.76162	-6.43983	0.000665662	0.0120462	-0.0414741
1265	2	17	4	NM_116615_1	mwgarabidopsis#24105	**** No hits found ****	hypothetical protein	14101	-1.0244	0.491616	-2.03411	7.48033	-4.22111	0.00556522	0.0370476	-2.3697
1112	2	8	1	NM_121378_1	mwgarabidopsis#00129	AT5G13750	transporter-like protein	12383	-1.02372	0.491847	-2.03315	8.09317	-6.26001	0.00153145	0.0189542	-0.60726
3548	4	44	5	NM_101858_1	mwgarabidopsis#00902	AT1G20030	calreticulin	14732	-1.02336	0.491971	-2.03264	8.03652	-6.90454	0.00098059	0.0149475	-0.125034
18186	17	42	11	NM_100204_1	mwgarabidopsis#10309	AT1G03220	unknown protein	6149	-1.02272	0.492188	-2.03174	8.18397	-9.15944	9.58171e-05	0.00463289	2.04559
348	1	12	8	NM_112817_1	mwgarabidopsis#23165	AT3G19300	unknown protein	4029	-1.02224	0.492351	-2.03107	7.67668	-6.87599	0.000468275	0.00999334	0.341849
1882	2	10	17	NM_127060_1	mwgarabidopsis#03057	**** No hits found ****	en/spm-like transposon protein	21481	-1.02209	0.492402	-2.03086	7.17481	-5.60095	0.00251469	0.0246889	-1.14946
25214	23	14	20	NM_103585_1	mwgarabidopsis#11968	AT1G45100	hypothetical protein	11394	-1.02174	0.492523	-2.03036	7.38145	-6.36171	0.00142396	0.0181563	-0.528162
11950	11	46	19	NM_122437_1	mwgarabidopsis#07786	AT5G25280	serine-rich protein	10570	-1.02162	0.492564	-2.03019	8.97045	-9.06756	0.000101424	0.00469446	1.98547
724	1	4	16	NM_129669_1	mwgarabidopsis#21897	**** No hits found ****	hypothetical protein	8580	-1.02137	0.49265	-2.02984	8.32405	-6.20757	0.000808978	0.0134513	-0.254545
537	1	9	12	NM_111494_1	mwgarabidopsis#22485	AT3G06190	expressed protein	6304	-1.02099	0.492777	-2.02932	7.96602	-7.67394	0.000257201	0.0070871	0.990968
3928	4	40	13	NM_106299_1	mwgarabidopsis#02502	AT1G76490	3-hydroxy-3-methylglutaryl coa reductase (aa 1-592)	19276	-1.02086	0.492822	-2.02913	9.76811	-8.43272	0.000152427	0.00563806	1.55248
590	1	14	13	NM_106496_1	mwgarabidopsis#02585	AT1G78490	cytochrome p450	6881	-1.02069	0.49288	-2.02889	8.21664	-6.07071	0.00175814	0.0203968	-0.757641
23231	22	47	1	NM_124906_1	mwgarabidopsis#08591	AT5G55240	embryo-specific protein 1; ca2+binding ef-hand protein-like	12899	-1.02053	0.492937	-2.02866	7.65043	-5.34703	0.00175434	0.0203892	-1.10304
522	1	42	11	NM_105351_1	mwgarabidopsis#02089	AT1G66800	cinnamyl alcohol dehydrogenase	5766	-1.01926	0.493369	-2.02688	7.44016	-4.51962	0.00402785	0.0314478	-2.01546
399	1	15	9	NM_104528_1	mwgarabidopsis#01777	AT1G56520	disease resistance protein	4599	-1.01917	0.493402	-2.02675	7.5954	-4.49089	0.00646963	0.0403442	-2.19286
723	1	3	16	NM_129699_1	mwgarabidopsis#21913	AT2G41360	hypothetical protein	8579	-1.01885	0.49351	-2.0263	7.84292	-5.02418	0.00240013	0.024084	-1.4472
9211	9	43	8	NM_126057_1	mwgarabidopsis#19261	AT5G66590	putative protein	4251	-1.01865	0.493577	-2.02603	8.29437	-8.71002	0.000127174	0.00523412	1.7455
25804	24	28	9	NM_116131_1	mwgarabidopsis#14916	AT3G62660	putative protein	17464	-1.01784	0.493855	-2.02489	8.41135	-9.31249	8.7253e-05	0.00444476	2.14436
363	1	27	8	NM_113316_1	mwgarabidopsis#23445	AT3G24110	hypothetical protein	4044	-1.01732	0.494032	-2.02416	7.43166	-4.83616	0.00289895	0.0265514	-1.65454
2069	2	5	21	NM_129116_1	mwgarabidopsis#03961	AT2G35620	putative receptor-like protein kinase	23753	-1.01723	0.494065	-2.02403	8.62508	-9.33473	8.60841e-05	0.00441323	2.15857
7387	7	43	16	NM_129460_1	mwgarabidopsis#21804	AT2G39030	expressed protein	8763	-1.01693	0.494167	-2.02361	7.69387	-8.40924	0.000154819	0.0056896	1.53585
2358	3	6	4	NM_116674_1	mwgarabidopsis#24118	AT4G04360	hypothetical protein	1768	-1.01671	0.494241	-2.02331	7.83549	-6.78768	0.00106035	0.0156615	-0.209198
12902	12	38	16	NM_121973_1	mwgarabidopsis#17502	AT5G19680	putative protein	21174	-1.01652	0.494308	-2.02303	7.20289	-5.12464	0.00370371	0.0302849	-1.57583
236	1	44	5	NM_101986_1	mwgarabidopsis#00933	AT1G21340	dna-binding protein	2370	-1.01594	0.494507	-2.02222	7.81038	-5.71299	0.00124917	0.0169467	-0.730386
23946	22	42	16	NM_106406_1	mwgarabidopsis#13319	AT1G77580	hypothetical protein	21418	-1.01573	0.494579	-2.02192	7.74118	-4.17792	0.00583809	0.0381464	-2.42208
24777	23	9	11	NM_115874_1	mwgarabidopsis#14768	AT3G60110	putative protein	6258	-1.01571	0.494586	-2.02189	7.30012	-6.9519	0.000950298	0.0146874	-0.0913163
17328	16	48	16	NM_122136_1	mwgarabidopsis#17572	AT5G22310	putative protein	21280	-1.01508	0.494802	-2.02101	7.50431	-6.9212	0.000451977	0.00979058	0.380372
2359	3	7	4	NM_116524_1	mwgarabidopsis#24070	AT4G02900	hypothetical protein	1769	-1.01451	0.494997	-2.02022	7.82143	-4.07244	0.00656974	0.0406652	-2.5512
466	1	34	10	NM_112250_1	mwgarabidopsis#22857	AT3G13960	hypothetical protein	5186	-1.01408	0.495144	-2.01962	7.25386	-6.26064	0.00153076	0.0189542	-0.606766
645	1	21	14	NM_130153_1	mwgarabidopsis#22109	AT2G45900	hypothetical protein	7460	-1.01354	0.495328	-2.01886	7.7631	-4.18992	0.00576077	0.0378336	-2.40749
1135	2	31	1	NM_119112_1	mwgarabidopsis#00153	AT4G29670	thioredoxin - like protein	12406	-1.01354	0.495329	-2.01886	8.67143	-5.56947	0.0014244	0.0181563	-0.874374
492	1	12	11	NM_104792_1	mwgarabidopsis#01885	AT1G61110	nam protein	5736	-1.01346	0.495357	-2.01875	7.59536	-5.2749	0.00326869	0.0282603	-1.43801
9936	9	48	23	At3g61470	d196brosche46#1		light-harvesting chlorophyll a/b binding protein	26461	-1.01321	0.495444	-2.01839	13.7141	-8.76376	0.000122859	0.00515345	1.7822
1285	2	37	4	NM_117532_1	mwgarabidopsis#24241	AT4G14520	hypothetical protein	14121	-1.01316	0.495459	-2.01833	8.11444	-5.3291	0.00312667	0.0276223	-1.38906
1874	2	2	17	af0222471#1R	mwgratcontrol#003		reverse complementary of ratoligo	24931	-1.01312	0.495472	-2.01828	7.3324	-6.47166	0.000648388	0.0118562	-0.0127716
5805	6	45	6	NM_113679_1	mwgarabidopsis#23607	AT3G27630	hypothetical protein	15337	-1.01285	0.495566	-2.01789	7.51039	-5.86209	0.00109268	0.0158906	-0.583655
966	1	6	21	NM_129155_1	mwgarabidopsis#03977	AT2G35970	putative harpin-induced protein	11434	-1.0127	0.495617	-2.01769	7.95492	-6.69314	0.00054147	0.010775	0.183745
5090	5	2	15	NM_126846_1	mwgarabidopsis#02963	**** No hits found ****	putative retroelement pol polyprotein	8104	-1.01117	0.496143	-2.01555	7.49148	-4.75564	0.00314775	0.0276577	-1.74493
9157	9	37	7	NM_114648_1	mwgarabidopsis#05389	AT3G47800	aldose 1-epimerase - like protein	3673	-1.01023	0.496466	-2.01424	7.99469	-6.91618	0.000973044	0.014885	-0.11673
25288	23	40	21	NM_104197_1	mwgarabidopsis#12276	AT1G53180	hypothetical protein	11992	-1.00956	0.496698	-2.0133	7.37351	-4.24636	0.00541234	0.0364089	-2.33921
26339	24	35	20	NM_105190_1	mwgarabidopsis#12768	AT1G65170	hypothetical protein	23735	-1.00946	0.496732	-2.01316	7.46898	-3.85487	0.00842633	0.0464491	-2.82287
3979	4	43	14	NM_130240_1	mwgarabidopsis#22150	AT2G46740	unknown protein	19847	-1.00914	0.496841	-2.01272	7.41156	-7.46664	0.000298984	0.00772904	0.828433
1599	2	15	11	NM_105442_1	mwgarabidopsis#02125	AT1G67740	f12a21.13	18066	-1.00893	0.496915	-2.01242	6.96073	-6.22347	0.00157239	0.0192495	-0.635963
1374	2	30	6	NM_113879_1	mwgarabidopsis#23713	AT3G29580	hypothetical protein	15226	-1.00868	0.497	-2.01207	7.39439	-4.89822	0.00272237	0.025781	-1.58554
1715	2	35	13	NM_105769_1	mwgarabidopsis#02257	AT1G71000	heat shock protein dnaj	19223	-1.00842	0.497091	-2.0117	7.34032	-6.38153	0.00140406	0.0180049	-0.512884
700	1	28	15	NM_126699_1	mwgarabidopsis#02909	AT2G07300	putative replication protein a1	8035	-1.00733	0.497466	-2.01019	7.22112	-4.71522	0.00527913	0.0359649	-1.96766
26312	24	8	20	NM_103057_1	mwgarabidopsis#11740	AT1G33280	unknown protein	23709	-1.00721	0.497509	-2.01002	7.39681	-3.82395	0.00873488	0.0472833	-2.86206
25227	23	27	20	NM_103498_1	mwgarabidopsis#11924	AT1G43720	hypothetical protein	11407	-1.00629	0.497825	-2.00874	7.38666	-4.84335	0.00471415	0.0338999	-1.84241
451	1	19	10	NM_112409_1	mwgarabidopsis#22933	**** No hits found ****	unknown protein	5171	-1.00622	0.497849	-2.00864	7.98609	-4.4456	0.00674637	0.0411786	-2.23927
144	1	48	3	NM_100562_1	mwgarabidopsis#00425	AT1G06850	b-zip dna binding protein	1188	-1.00614	0.497878	-2.00853	8.51052	-6.166	0.0008382	0.0137157	-0.293357
5071	5	31	14	NM_130312_1	mwgarabidopsis#22179	AT2G47440	unknown protein	7564	-1.00572	0.498021	-2.00795	8.59861	-6.59709	0.00120753	0.0167076	-0.349506
24265	22	25	23	At1g49240	d196brosche24#1		Actin 8	25918	-1.00541	0.49813	-2.00751	9.35537	-5.88963	0.00201285	0.0217736	-0.905457
457	1	25	10	NM_112756_1	mwgarabidopsis#23125	AT3G18700	hypothetical protein	5177	-1.00509	0.49824	-2.00707	7.36581	-5.0945	0.00223917	0.0231682	-1.37097
25385	23	41	23	At1g71440	d196brosche40#1		tubulin folding cofactor E	26267	-1.00491	0.498303	-2.00681	7.80027	-4.70049	0.00333208	0.0285234	-1.8074
1477	2	37	8	NM_113390_1	mwgarabidopsis#23477	AT3G24780	hypothetical protein	16376	-1.0049	0.498305	-2.0068	7.60797	-5.03188	0.00238187	0.0240029	-1.43881
25055	23	47	16	NM_112912_1	mwgarabidopsis#13564	AT3G20210	vacuolar processing enzyme/asparaginyl endopeptidase	9143	-1.00484	0.498327	-2.00672	7.0037	-4.3547	0.00734426	0.0432266	-2.33335
16537	15	25	23	At1g49240	d196brosche24#1		Actin 8	25903	-1.00434	0.498497	-2.00603	9.25982	-7.95046	0.000211516	0.00652128	1.2015
20953	19	25	23	At1g49240	d196brosche24#1		Actin 8	25905	-1.00386	0.498666	-2.00535	9.4307	-7.47946	0.000296184	0.00769145	0.838603
2942	3	14	16	NM_129812_1	mwgarabidopsis#21966	AT2G42510	hypothetical protein	8638	-1.00294	0.498983	-2.00408	7.56975	-7.56286	0.000278687	0.0074419	0.904387
25212	23	12	20	NM_103715_1	mwgarabidopsis#12032	AT1G48180	unknown protein	11392	-1.00248	0.499142	-2.00344	7.33721	-5.05517	0.00232764	0.0236313	-1.41352
2131	2	19	22	NM_126387_1	mwgarabidopsis#20621	AT2G03360	unknown protein	24335	-1.00241	0.499165	-2.00334	7.36613	-5.35533	0.00174056	0.0203476	-1.09438
26380	24	28	21	NM_104936_1	mwgarabidopsis#12636	AT1G62580	hypothetical protein	24297	-1.00232	0.499196	-2.00322	7.5824	-5.67524	0.00129275	0.0172699	-0.767986
8064	8	48	7	NM_102529_1	mwgarabidopsis#01108	AT1G27640	heat-shock protein 90	15960	-1.00176	0.49939	-2.00244	7.70728	-7.89095	0.0002205	0.00660201	1.15678
1962	2	42	18	NM_128635_1	mwgarabidopsis#21437	AT2G30820	unknown protein	22085	-1.00019	0.499934	-2.00026	7.52621	-8.7965	0.000120313	0.00508077	1.80445
12991	12	31	18	NM_121596_1	mwgarabidopsis#17330	AT5G15910	putative protein	22309	1.00047	2.00065	2.00065	7.64781	6.74512	0.00109129	0.0158877	-0.240202
11636	11	20	13	NM_119262_1	mwgarabidopsis#06698	AT4G31120	kinase binding protein - like	7124	1.00147	2.00204	2.00204	8.02566	5.45543	0.00158378	0.0193433	-0.990765
10431	10	15	11	NM_124422_1	mwgarabidopsis#18601	AT5G50400	putative protein	18255	1.00184	2.00255	2.00255	7.90981	3.95539	0.00750428	0.0436862	-2.69646
5313	5	33	19	NM_128057_1	mwgarabidopsis#03495	AT2G24990	similar to extragenic suppressor of bimd6 mutation {emericella nidulans}	10413	1.00276	2.00383	2.00383	7.79098	6.67648	0.00114346	0.0162548	-0.290597
20479	19	31	13	NM_114480_1	mwgarabidopsis#14074	AT3G46110	putative protein	7327	1.00359	2.00498	2.00498	7.05612	5.98507	0.00187355	0.0211357	-0.827055
11503	11	31	10	NM_125072_1	mwgarabidopsis#18878	AT5G56900	putative protein	5423	1.00365	2.00507	2.00507	7.3814	6.89062	0.000989707	0.0150511	-0.134985
11078	11	38	1	NM_129753_1	mwgarabidopsis#04234	AT2G41890	putative receptor-like protein kinase	276	1.00567	2.00788	2.00788	7.37459	5.50702	0.00270875	0.0256989	-1.23115
19541	18	5	17	NM_106451_1	mwgarabidopsis#13337	AT1G78020	expressed protein	21857	1.00569	2.0079	2.0079	9.73236	6.70861	0.00111868	0.0161146	-0.266945
23429	22	5	6	NM_127396_1	mwgarabidopsis#09159	AT2G18390	putative adp-ribosylation factor	15679	1.00614	2.00853	2.00853	7.20903	6.71794	0.0011116	0.0160483	-0.260099
4719	5	15	7	NM_103364_1	mwgarabidopsis#01399	AT1G37130	nitrate reductase	3557	1.00698	2.0097	2.0097	10.3563	9.00149	0.000105691	0.00478002	1.94186
18568	17	40	19	NM_103439_1	mwgarabidopsis#11893	AT1G42550	unknown protein	10708	1.0073	2.01015	2.01015	7.87772	7.87002	0.000223763	0.00666124	1.14098
10741	10	37	17	NM_120996_1	mwgarabidopsis#07257	AT5G09590	heat shock protein 70 (hsc70-5)	21697	1.00948	2.01318	2.01318	8.59889	8.48154	0.000147588	0.00557033	1.58692
13649	13	17	9	NM_116908_1	mwgarabidopsis#06019	AT4G08390	stromal ascorbate peroxidase	4887	1.00969	2.01348	2.01348	9.11772	8.32601	0.000163655	0.00579702	1.47653
17933	17	29	6	NM_120087_1	mwgarabidopsis#09197	AT4G39260	glycine-rich protein (clone atgrp8)	3286	1.00998	2.01389	2.01389	12.8179	6.17516	0.000831658	0.0136654	-0.284786
23538	22	18	8	NM_120323_1	mwgarabidopsis#09527	AT5G02450	60s ribosomal protein - like	16834	1.01067	2.01485	2.01485	13.16	7.74393	0.000244644	0.00695546	1.04492
22162	21	34	2	NM_119430_1	mwgarabidopsis#16263	AT4G32770	putative protein	1080	1.01158	2.01611	2.01611	8.34868	6.9964	0.000426284	0.00940692	0.44398
18336	17	48	14	NM_114190_1	mwgarabidopsis#13921	AT3G43220	putative protein	7864	1.01368	2.01905	2.01905	7.29152	5.1301	0.00368675	0.0302423	-1.57077
8243	8	35	11	NM_104775_1	mwgarabidopsis#01880	AT1G60950	ferrodoxin precursor	18227	1.01489	2.02075	2.02075	13.9828	9.03368	0.000103587	0.00472884	1.96315
17862	17	6	5	NM_118065_1	mwgarabidopsis#15633	AT4G19450	putative protein	2695	1.01738	2.02425	2.02425	7.31921	6.22822	0.001567	0.0192121	-0.632222
24302	23	14	1	NM_120006_1	mwgarabidopsis#16528	AT4G38440	putative protein	535	1.01907	2.02661	2.02661	7.09406	6.58774	0.00121535	0.0167533	-0.356489
22330	21	10	6	NM_117330_1	mwgarabidopsis#09431	AT4G12600	ribosomal protein l7ae -like	3363	1.02051	2.02863	2.02863	9.04807	6.80918	0.00104511	0.0155116	-0.193609
12818	12	2	15	NM_122780_1	mwgarabidopsis#17886	AT5G28960	putative protein	20570	1.02068	2.02888	2.02888	7.24214	6.80754	0.000494261	0.0102937	0.283085
24274	22	34	23	At2g04530	d196brosche33#1		RNase Z	26128	1.02144	2.02995	2.02995	7.99844	7.00034	0.000920458	0.0144493	-0.0570665
17192	16	8	14	NM_119193_1	mwgarabidopsis#06684	AT4G30470	cinnamoyl-coa reductase - like protein	20100	1.02156	2.03011	2.03011	7.73602	5.69195	0.00234207	0.023731	-1.07141
21804	20	12	18	NM_102791_1	mwgarabidopsis#11618	AT1G30540	expressed protein	22480	1.02235	2.03122	2.03122	8.09417	6.87609	0.000999337	0.0151077	-0.145399
8818	8	34	23	At2g04530	d196brosche33#1		RNase Z	26121	1.02329	2.03255	2.03255	8.22091	4.47164	0.00423899	0.0322893	-2.07148
19519	18	31	16	NM_101548_1	mwgarabidopsis#11001	AT1G16870	unknown protein	21311	1.02362	2.03302	2.03302	7.73869	8.34479	0.000161612	0.00577991	1.48997
18096	17	48	9	NM_102586_1	mwgarabidopsis#10121	AT1G28210	mitochondrial protein (atj1)	5011	1.02554	2.03573	2.03573	7.66437	6.64294	0.00117002	0.0164059	-0.315402
10547	10	35	13	NM_118744_1	mwgarabidopsis#06561	AT4G26110	nucleosome assembly protein i-like protein	19414	1.02711	2.03794	2.03794	9.65801	9.31438	8.71533e-05	0.00444476	2.14556
21329	20	17	8	NM_127898_1	mwgarabidopsis#09542	AT2G23340	putative ap2 domain transcription factor	16785	1.02741	2.03836	2.03836	8.91051	8.19763	0.000178453	0.00606725	1.38388
20185	19	25	7	NM_117213_1	mwgarabidopsis#15406	AT4G11420	putative protein	3898	1.0276	2.03863	2.03863	8.83822	9.29154	8.83714e-05	0.00448265	2.13094
21951	20	15	21	NM_104963_1	mwgarabidopsis#12646	AT1G62850	hypothetical protein	24190	1.02815	2.03941	2.03941	7.7828	8.46113	0.00014959	0.00560507	1.57254
23418	22	42	5	NM_127738_1	mwgarabidopsis#09139	AT2G21660	glycine-rich rna binding protein 7	15143	1.02915	2.04082	2.04082	14.2389	8.97065	0.000107754	0.00481368	1.92139
19946	19	26	2	NM_124785_1	mwgarabidopsis#08550	AT5G54060	flavonol 3-o-glucosyltransferase-like	1025	1.0301	2.04216	2.04216	8.41449	4.41745	0.00449257	0.0332538	-2.13518
22703	21	47	13	NM_101388_1	mwgarabidopsis#10899	AT1G15200	expressed protein	7391	1.03568	2.05008	2.05008	8.18117	6.52104	0.00127291	0.017112	-0.406567
15921	15	33	10	NM_124940_1	mwgarabidopsis#18816	AT5G55580	putative protein	5521	1.03618	2.05079	2.05079	7.59473	8.86073	0.000115494	0.004958	1.84785
10443	10	27	11	NM_117080_1	mwgarabidopsis#06049	AT4G10120	sucrose-phosphate synthase - like protein	18266	1.03636	2.05104	2.05104	8.14427	4.63616	0.00356268	0.029684	-1.88083
26185	24	25	17	NM_112558_1	mwgarabidopsis#13476	AT3G16840	rna helicase	22021	1.0379	2.05323	2.05323	7.85303	5.81703	0.00113748	0.0162143	-0.627694
19305	18	9	12	NM_100696_1	mwgarabidopsis#10553	AT1G08220	hypothetical protein	19009	1.04075	2.0573	2.0573	7.23751	4.79258	0.00303074	0.0270607	-1.70335
14528	14	32	4	NM_111846_1	mwgarabidopsis#19971	AT3G10110	expressed protein	14402	1.04094	2.05757	2.05757	8.1535	7.6534	0.000261027	0.00714697	0.975041
24056	22	8	19	NM_105416_1	mwgarabidopsis#12879	AT1G67490	hypothetical protein	23092	1.04172	2.05868	2.05868	7.26747	5.91061	0.00198122	0.0216664	-0.88813
15265	14	1	20	NM_122056_1	mwgarabidopsis#07643	AT5G20490	myosin-like protein	23467	1.04183	2.05884	2.05884	6.87343	7.14029	0.00084027	0.0137157	0.0405964
3126	3	6	20	NM_127716_1	mwgarabidopsis#21078	AT2G21440	expressed protein	10912	1.04384	2.0617	2.0617	8.47336	6.35853	0.00142718	0.0181666	-0.53062
20267	19	11	9	NM_116562_1	mwgarabidopsis#15082	AT4G03240	putative frataxin-like protein	5022	1.04419	2.0622	2.0622	7.27642	4.33833	0.00745836	0.0435754	-2.35043
19354	18	10	13	NM_115046_1	mwgarabidopsis#14337	AT3G51870	putative carrier protein	19578	1.04505	2.06344	2.06344	8.08246	6.33599	0.000725797	0.0127265	-0.135939
20102	19	38	5	NM_100536_1	mwgarabidopsis#09294	AT1G06570	4-hydroxyphenylpyruvate dioxygenase (hpd)	2775	1.04721	2.06653	2.06653	7.40577	7.18644	0.000815662	0.0134967	0.0723826
9311	9	47	10	NM_124790_1	mwgarabidopsis#18757	AT5G54100	putative protein	5391	1.04821	2.06796	2.06796	7.92303	9.00505	0.000105456	0.00478002	1.94422
17266	16	34	15	NM_120238_1	mwgarabidopsis#06992	AT5G01600	ferritin 1 precursor	20698	1.04886	2.0689	2.0689	9.01298	9.36673	8.4433e-05	0.00439204	2.17896
20304	19	48	9	NM_102918_1	mwgarabidopsis#10122	AT1G31817	30s ribosomal protein s11	5058	1.05199	2.07338	2.07338	8.09952	8.01216	0.000202645	0.00645494	1.24753
20287	19	31	9	NM_115996_1	mwgarabidopsis#14834	AT3G61320	putative protein	5042	1.05251	2.07413	2.07413	7.23467	6.45562	0.000657029	0.0119552	-0.0272229
4940	5	44	11	NM_105180_1	mwgarabidopsis#02027	AT1G65060	4-coumarate:coa ligase 3	5864	1.0537	2.07585	2.07585	9.01272	7.19481	0.000811288	0.0134587	0.0781301
19413	18	21	14	NM_101444_1	mwgarabidopsis#10937	AT1G15760	hypothetical protein	20161	1.05374	2.0759	2.0759	7.58543	6.13099	0.00168191	0.0199643	-0.709306
17406	16	30	18	NM_121699_1	mwgarabidopsis#17380	AT5G16930	putative protein	22402	1.05437	2.07682	2.07682	7.6564	9.03363	0.00010359	0.00472884	1.96312
21087	20	15	3	NM_118972_1	mwgarabidopsis#16066	AT4G28320	putative (1-4)-beta-mannan endohydrolase	13955	1.05489	2.07756	2.07756	7.70926	4.75098	0.00511387	0.0353405	-1.93246
20055	19	39	4	NM_118237_1	mwgarabidopsis#15710	AT4G21180	putative protein	2181	1.056	2.07915	2.07915	7.30318	5.70271	0.00126086	0.0170332	-0.7406
15517	15	13	2	NM_129815_1	mwgarabidopsis#04260	**** No hits found ****	cold-regulated protein cor15a precursor	917	1.05761	2.08148	2.08148	11.9124	9.08318	0.000100445	0.00469446	1.99574
19574	18	38	17	NM_102638_1	mwgarabidopsis#11545	AT1G28710	expressed protein	21890	1.05871	2.08307	2.08307	7.28331	7.21754	0.000799557	0.0133839	0.0936925
19606	18	22	18	NM_102924_1	mwgarabidopsis#11681	AT1G31870	unknown protein	22442	1.05891	2.08335	2.08335	7.0859	8.35633	0.000160371	0.00576736	1.49821
20024	19	8	4	NM_125264_1	mwgarabidopsis#08730	AT5G58770	dehydrodolichyl diphosphate - like protein	2151	1.05928	2.08389	2.08389	7.285	9.55313	7.55153e-05	0.00418384	2.29629
20987	20	11	1	NM_120107_1	mwgarabidopsis#16574	AT4G39470	putative protein	12815	1.06149	2.08709	2.08709	7.29448	4.24283	0.00816626	0.0457131	-2.45091
6987	7	27	8	NM_113324_1	mwgarabidopsis#23448	AT3G24190	expressed protein	4188	1.06226	2.0882	2.0882	8.75367	6.78088	0.00106522	0.0157022	-0.214139
9633	9	33	17	NM_121462_1	mwgarabidopsis#07417	AT5G14580	polynucleotide phosphorylase	9368	1.0639	2.09058	2.09058	7.45024	9.37225	8.41522e-05	0.0043903	2.18247
11870	11	14	18	NM_121062_1	mwgarabidopsis#07282	AT5G10240	asparagine synthetase asn3	9966	1.06653	2.09439	2.09439	7.59814	5.5858	0.00140311	0.0180016	-0.857851
6022	6	22	11	NM_104899_1	mwgarabidopsis#01923	AT1G62180	5'-adenylylphosphosulfate reductase	18167	1.06862	2.09743	2.09743	9.23984	9.3423	8.56901e-05	0.00440845	2.1634
7354	7	10	16	NM_129280_1	mwgarabidopsis#21712	AT2G37240	expressed protein	8730	1.06868	2.09752	2.09752	8.4897	7.29473	0.000761188	0.013019	0.146179
20085	19	21	5	NM_118677_1	mwgarabidopsis#15910	AT4G25450	putative protein	2758	1.07014	2.09964	2.09964	7.87445	5.95977	0.00100231	0.0151099	-0.489084
15153	14	33	17	NM_121368_1	mwgarabidopsis#07387	AT5G13650	gtp-binding protein typa (tyrosine phosphorylated protein a)	21789	1.07268	2.10334	2.10334	10.1659	9.71385	6.86923e-05	0.00403967	2.39554
19063	18	7	7	NM_116732_1	mwgarabidopsis#15173	AT4G04940	putative wd-repeat membrane protein	16159	1.07431	2.10571	2.10571	7.48973	6.71104	0.000533752	0.0106987	0.199386
21420	20	12	10	NM_120471_1	mwgarabidopsis#10094	AT5G03900	putative protein	17920	1.07491	2.10659	2.10659	7.43054	6.55617	0.000604962	0.011458	0.0628717
6127	6	31	13	NM_106058_1	mwgarabidopsis#02387	AT1G73990	putative protease iv	19315	1.07656	2.109	2.109	8.54324	9.20301	9.32835e-05	0.00456554	2.07388
19308	18	12	12	NM_100502_1	mwgarabidopsis#10473	AT1G06210	expressed protein	19012	1.07881	2.11229	2.11229	7.56406	4.68398	0.0094495	0.0491309	-2.15789
20678	19	38	17	NM_102712_1	mwgarabidopsis#11578	AT1G29720	expressed protein	9608	1.079	2.11257	2.11257	6.8184	4.68482	0.00944364	0.0491309	-2.15722
10718	10	14	17	NM_121990_1	mwgarabidopsis#17509	AT5G19850	putative protein	21674	1.08172	2.11656	2.11656	8.148	8.69662	0.000128278	0.00524476	1.73631
23234	22	2	2	NM_124689_1	mwgarabidopsis#08511	AT5G53100	protochlorophyllide reductase; oxidoreductase required for shoot apex development	13422	1.08215	2.11719	2.11719	7.41881	4.69852	0.00934816	0.0489278	-2.14623
21527	20	23	12	NM_100549_1	mwgarabidopsis#10494	AT1G06720	unknown protein	19070	1.08429	2.12034	2.12034	7.18601	5.13063	0.00216126	0.022633	-1.33208
14952	14	24	13	NM_118680_1	mwgarabidopsis#06543	AT4G25480	transcriptional activator cbf1-like protein	19497	1.08452	2.12066	2.12066	8.75597	9.85782	6.31803e-05	0.00388944	2.48298
11328	11	48	6	NM_101139_1	mwgarabidopsis#19502	**** No hits found ****	hypothetical protein	3163	1.08533	2.12187	2.12187	7.1477	6.50666	0.000629984	0.0117015	0.0186553
17902	17	46	5	NM_103756_1	mwgarabidopsis#09425	AT1G48600	phosphoethanolamine n-methyltransferase	2735	1.08702	2.12435	2.12435	10.0551	9.57305	7.46282e-05	0.00417934	2.30869
18666	17	42	21	NM_104022_1	mwgarabidopsis#12209	AT1G51440	expressed protein	11850	1.08727	2.12472	2.12472	7.68911	4.72074	0.00919576	0.0485802	-2.12847
10213	10	37	6	NM_111617_1	mwgarabidopsis#19417	AT5G48190	unknown protein	15425	1.08773	2.1254	2.1254	7.3793	6.50772	0.00128479	0.0172251	-0.416629
6064	6	16	12	NM_111799_1	mwgarabidopsis#22635	AT3G09650	hypothetical protein	18732	1.08826	2.12618	2.12618	8.20445	8.91874	0.000111331	0.00488716	1.88678
11467	11	43	9	NM_116705_1	mwgarabidopsis#05962	AT4G04670	coded for by a. thaliana cdna t41604	4865	1.08845	2.12646	2.12646	7.08216	7.36051	0.000323373	0.00807001	0.74361
22294	21	22	5	NM_118653_1	mwgarabidopsis#15895	AT4G25210	putative protein	2807	1.08862	2.12671	2.12671	8.08142	4.89541	0.00273009	0.025807	-1.58865
20231	19	23	8	NM_103595_1	mwgarabidopsis#09766	AT2G45030	mitochondrial elongation factor	4467	1.08911	2.12743	2.12743	8.56442	7.30755	0.000755026	0.012948	0.154847
3614	4	14	7	NM_103456_1	mwgarabidopsis#01414	AT1G42970	glyceraldehyde-3-phosphate dehydrogenase	15830	1.09348	2.13387	2.13387	13.5518	9.08803	0.000100143	0.00469446	1.99892
18093	17	45	9	NM_100014_1	mwgarabidopsis#10201	AT1G01320	hypothetical protein	5008	1.0948	2.13583	2.13583	8.9523	9.82481	6.43976e-05	0.00388944	2.46305
19353	18	9	13	NM_115073_1	mwgarabidopsis#14353	AT3G52140	putative protein	19577	1.09654	2.13841	2.13841	8.53128	9.91603	6.10982e-05	0.00388944	2.51795
10976	10	32	22	NM_120057_1	mwgarabidopsis#16553	AT4G38970	putative fructose-bisphosphate aldolase	24476	1.09728	2.1395	2.1395	14.0802	9.43235	8.11615e-05	0.00432122	2.22054
17593	16	25	22	NM_119661_1	mwgarabidopsis#16376	AT4G34950	putative protein	24565	1.09792	2.14046	2.14046	10.3072	9.62997	7.21599e-05	0.00411197	2.34396
11993	11	41	20	NM_121087_1	mwgarabidopsis#17046	AT5G10490	putative protein	11137	1.09795	2.1405	2.1405	7.22554	4.7671	0.00888749	0.0477109	-2.09167
12722	12	2	13	NM_123592_1	mwgarabidopsis#18266	AT5G42270	ftsh protease	19429	1.09969	2.14308	2.14308	11.9643	10.1189	5.44388e-05	0.00377173	2.63811
20997	20	21	1	NM_120228_1	mwgarabidopsis#16638	AT5G01500	putative protein	12825	1.10124	2.14539	2.14539	7.52682	6.1199	0.000872034	0.0140093	-0.336652
20398	19	46	11	NM_100714_1	mwgarabidopsis#10566	AT1G08410	unknown protein	6200	1.10125	2.14541	2.14541	7.6258	8.44061	0.000151633	0.00562335	1.55806
11279	11	47	5	NM_112427_1	mwgarabidopsis#05078	AT3G15590	dna-binding protein	2592	1.10131	2.1455	2.1455	8.06449	7.054	0.000888685	0.0141527	-0.0193935
708	1	36	15	NM_106679_1	mwgarabidopsis#02653	AT1G80300	adenine nucleotide translocase	8043	1.10165	2.146	2.146	10.0114	9.65681	7.10287e-05	0.00409267	2.36052
21760	20	16	17	NM_106562_1	mwgarabidopsis#13390	AT1G79110	expressed protein	21916	1.10166	2.14602	2.14602	7.49327	6.68653	0.00113564	0.0161969	-0.283186
15266	14	2	20	NM_122022_1	mwgarabidopsis#07627	AT5G20150	ids4-like protein	23468	1.10342	2.14863	2.14863	8.21022	5.76858	0.00118801	0.0165434	-0.675337
14962	14	34	13	NM_118987_1	mwgarabidopsis#06611	AT4G28450	sof1 protein-like protein	19507	1.10366	2.149	2.149	8.0515	5.67238	0.002378	0.0239748	-1.08811
14089	13	25	18	NM_121285_1	mwgarabidopsis#17167	AT5G12470	putative protein	10025	1.10403	2.14954	2.14954	9.792	9.07298	0.000101083	0.00469446	1.98904
24951	23	39	14	NM_113880_1	mwgarabidopsis#13812	AT3G29590	anthocyanin 5-aromatic acyltransferase	7999	1.10536	2.15152	2.15152	7.38335	4.79926	0.00868096	0.0470905	-2.06632
12469	12	37	7	NM_114564_1	mwgarabidopsis#05358	AT3G46970	starch phosphorylase h (cytosolic form) - like protein	16045	1.10617	2.15273	2.15273	10.294	8.95858	0.000108574	0.00482187	1.91336
22005	20	21	22	NM_104558_1	mwgarabidopsis#12458	AT1G57610	hypothetical protein	24625	1.10706	2.15406	2.15406	7.50842	5.9144	0.00197556	0.021641	-0.885003
22892	21	44	17	NM_102335_1	mwgarabidopsis#11387	AT1G25260	expressed protein	9661	1.10804	2.15553	2.15553	8.51269	6.88501	0.000993414	0.0150747	-0.139006
17886	17	30	5	NM_118081_1	mwgarabidopsis#15641	AT4G19610	putative protein	2719	1.1085	2.15622	2.15622	7.18579	7.43052	0.000698854	0.0124199	0.237162
16320	15	48	18	NM_121408_1	mwgarabidopsis#17224	AT5G14050	putative protein	10096	1.10888	2.15679	2.15679	7.73506	4.81458	0.00858466	0.0468857	-2.0543
24467	23	35	4	NM_118533_1	mwgarabidopsis#15836	AT4G24010	putative protein	2271	1.11048	2.15918	2.15918	7.30496	7.57017	0.000640952	0.0117951	0.32898
23617	22	1	10	NM_101623_1	mwgarabidopsis#10047	AT1G17610	disease resistance protein	17957	1.11085	2.15972	2.15972	6.92852	7.07445	0.000876916	0.0140182	-0.00510729
26356	24	4	21	NM_104919_1	mwgarabidopsis#12628	AT1G62390	expressed protein	24273	1.11118	2.16022	2.16022	8.43313	7.62789	0.000618693	0.0116331	0.36642
12774	12	6	14	NM_119404_1	mwgarabidopsis#06742	AT4G32520	glycine hydroxymethyltransferase (ec 2.1.2.1) - like protein	20002	1.11197	2.1614	2.1614	9.19708	8.80824	0.000119416	0.00506764	1.8124
15573	15	21	3	NM_111585_1	mwgarabidopsis#04752	AT3G07050	putative gtpase	1497	1.11458	2.16532	2.16532	8.53594	9.44132	8.07259e-05	0.00432122	2.2262
14957	14	29	13	NM_119455_1	mwgarabidopsis#06751	AT4G33010	p-protein - like protein	19502	1.11476	2.16559	2.16559	10.5892	9.17176	9.50925e-05	0.0046087	2.0536
20728	19	40	18	NM_105748_1	mwgarabidopsis#13034	AT1G70800	unknown protein	10182	1.11528	2.16637	2.16637	7.74604	7.3748	0.000319957	0.00800017	0.755102
21828	20	36	18	NM_105967_1	mwgarabidopsis#13130	AT1G73090	expressed protein	22504	1.11537	2.16651	2.16651	7.24873	5.25689	0.00331754	0.0284553	-1.45436
11669	11	5	14	NM_119625_1	mwgarabidopsis#06790	AT4G34590	bzip transcription factor atb2	7680	1.11753	2.16975	2.16975	8.06191	8.92036	0.000111218	0.00488716	1.88786
14073	13	9	18	NM_121484_1	mwgarabidopsis#07427	AT5G14800	pyrroline-5-carboxylate reductase	10009	1.12114	2.17518	2.17518	7.96152	7.7193	0.000248981	0.00700642	1.02599
12610	12	34	10	NM_124827_1	mwgarabidopsis#18770	AT5G54470	putative protein	17752	1.12166	2.17597	2.17597	8.08938	7.37535	0.00072342	0.0127084	0.200404
20969	19	41	23	At1g71440	d196brosche40#1		tubulin folding cofactor E	26265	1.12174	2.17609	2.17609	6.68222	4.87039	0.0082446	0.0458743	-2.0108
19702	18	22	20	NM_103761_1	mwgarabidopsis#12061	AT1G48650	hypothetical protein	23582	1.12335	2.17852	2.17852	7.24685	4.87738	0.00820315	0.0458262	-2.00538
15735	15	39	6	NM_122375_1	mwgarabidopsis#19388	AT5G24660	putative protein	3248	1.12375	2.17913	2.17913	8.89421	8.89821	0.000112784	0.00490669	1.87303
20310	19	6	10	NM_118894_1	mwgarabidopsis#09934	AT4G27585	putative protein	5589	1.12589	2.18236	2.18236	7.33371	4.8884	0.00813833	0.0456454	-1.99685
25588	24	4	5	NM_118136_1	mwgarabidopsis#15668	AT4G20170	putative protein	15153	1.12733	2.18455	2.18455	7.3068	4.89468	0.0081017	0.0455681	-1.992
21610	20	10	14	NM_101414_1	mwgarabidopsis#10918	AT1G15440	hypothetical protein	20197	1.12737	2.1846	2.1846	6.91032	4.89483	0.00810085	0.0455681	-1.99189
20680	19	40	17	NM_102571_1	mwgarabidopsis#11514	AT1G28060	hypothetical protein	9610	1.12784	2.18532	2.18532	7.25415	7.70515	0.000590321	0.0112722	0.416069
23244	22	12	2	NM_124873_1	mwgarabidopsis#08579	AT5G54910	rna helicase-like protein	13432	1.13025	2.18897	2.18897	8.07811	9.88957	6.20348e-05	0.00388944	2.50208
23769	22	9	13	NM_115078_1	mwgarabidopsis#14355	AT3G52180	putative protein	19671	1.13029	2.18903	2.18903	9.7045	8.96906	0.000107862	0.00481368	1.92033
23669	22	5	11	NM_115408_1	mwgarabidopsis#14479	AT3G55510	putative protein	18529	1.13092	2.18998	2.18998	7.1985	8.01573	0.000202144	0.00645494	1.25019
23825	22	17	14	NM_100952_1	mwgarabidopsis#10683	AT1G10760	expressed protein	20251	1.13151	2.19087	2.19087	10.3439	9.08807	0.00010014	0.00469446	1.99895
3490	4	34	4	NM_115888_1	mwgarabidopsis#23966	AT3G60245	expressed protein	14166	1.1328	2.19284	2.19284	13.1381	8.3337	0.000162815	0.00579596	1.48204
11191	11	7	4	NM_111773_1	mwgarabidopsis#04826	AT3G09390	metallothionein-like protein	1959	1.1342	2.19496	2.19496	12.5379	8.52573	0.000143361	0.00546871	1.61791
602	1	26	13	NM_106504_1	mwgarabidopsis#02589	AT1G78570	dtdp-glucose 4	6893	1.13572	2.19728	2.19728	9.22018	7.47918	0.000678	0.0121998	0.269355
20541	19	45	14	NM_114336_1	mwgarabidopsis#14002	AT3G44680	putative protein	7909	1.13578	2.19737	2.19737	6.80059	4.93136	0.00789162	0.0449916	-1.96378
13969	13	1	16	NM_119952_1	mwgarabidopsis#06915	AT4G37910	heat shock protein 70 like protein	8863	1.13596	2.19764	2.19764	8.66929	8.68305	0.000129406	0.00525928	1.727
25670	24	38	6	NM_117116_1	mwgarabidopsis#15348	AT4G10480	putative alpha nac	15758	1.1405	2.20457	2.20457	9.80718	7.12506	0.000848581	0.0137776	0.030065
22159	21	31	2	NM_124265_1	mwgarabidopsis#08375	AT5G48880	3-keto-acyl-coa thiolase 2 (gb|aac17877.1)	1077	1.14578	2.21266	2.21266	10.0335	10.3348	4.82558e-05	0.00358482	2.76317
24145	22	1	21	NM_105087_1	mwgarabidopsis#12707	AT1G64140	hypothetical protein	24223	1.14592	2.21287	2.21287	7.79232	4.97537	0.00764822	0.0442066	-1.93018
13474	13	34	5	NM_112660_1	mwgarabidopsis#05119	AT3G17790	acid phosphatase type 5	2627	1.14824	2.21643	2.21643	8.39635	7.63519	0.000264472	0.00721082	0.960897
14338	13	34	23	At2g04530	d196brosche33#1		RNase Z	26112	1.1496	2.21853	2.21853	8.28375	10.3605	4.75755e-05	0.00358482	2.77786
18825	18	9	2	NM_125110_1	mwgarabidopsis#08657	AT5G57280	protein carboxyl methylase-like	13333	1.15034	2.21967	2.21967	7.58683	6.40143	0.00138441	0.0179123	-0.497588
12740	12	20	13	NM_119157_1	mwgarabidopsis#06670	AT4G30110	cadmium-transporting atpase-like protein	19446	1.15058	2.22004	2.22004	7.82369	5.52141	0.00267791	0.0255559	-1.21856
25078	23	22	17	NM_113129_1	mwgarabidopsis#13620	AT3G22310	putative rna helicase	9687	1.15062	2.22009	2.22009	8.52392	9.83499	6.40193e-05	0.00388944	2.46921
15442	14	34	23	At2g04530	d196brosche33#1		RNase Z	26124	1.15136	2.22123	2.22123	8.23957	10.1059	5.48398e-05	0.00377173	2.63048
22686	21	30	13	NM_114610_1	mwgarabidopsis#14123	AT3G47420	putative protein	7374	1.15156	2.22154	2.22154	7.83719	6.31031	0.000741617	0.0128539	-0.159501
5284	5	4	19	NM_128449_1	mwgarabidopsis#03663	AT2G28900	putative membrane channel protein	10384	1.15354	2.22458	2.22458	11.106	9.15117	9.63064e-05	0.00463289	2.04021
21035	20	11	2	NM_124910_1	mwgarabidopsis#08594	AT5G55280	cell division protein ftsz chloroplast homolog precursor (sp|q42545)	13383	1.15401	2.22532	2.22532	9.95786	9.88751	6.21084e-05	0.00388944	2.50084
21816	20	24	18	NM_102798_1	mwgarabidopsis#11622	AT1G30610	hypothetical protein	22492	1.1541	2.22546	2.22546	7.2024	5.01521	0.00406341	0.0315544	-1.67819
25440	24	48	1	NM_124858_1	mwgarabidopsis#08576	AT5G54770	thiazole biosynthetic enzyme precursor (ara6) (sp|q38814)	12948	1.1544	2.22592	2.22592	14.5124	10.3568	4.7674e-05	0.00358482	2.77572
24761	23	41	10	NM_115467_1	mwgarabidopsis#14508	AT3G56090	putative protein	5717	1.15553	2.22767	2.22767	8.18642	9.89555	6.18217e-05	0.00388944	2.50567
7714	7	34	23	At2g04530	d196brosche33#1		RNase Z	26109	1.15636	2.22894	2.22894	8.40562	7.21139	0.000361615	0.00866573	0.622536
23170	21	34	23	At2g04530	d196brosche33#1		RNase Z	26116	1.15712	2.23012	2.23012	8.34634	7.26591	0.000347059	0.00844174	0.667063
19471	18	31	15	NM_113288_1	mwgarabidopsis#13661	AT3G23830	glycine-rich rna binding protein	20743	1.15724	2.2303	2.2303	9.43743	10.3857	4.69197e-05	0.00358482	2.79223
11337	11	9	7	NM_120399_1	mwgarabidopsis#19582	AT5G03210	putative protein	3693	1.16077	2.23576	2.23576	8.01439	7.61903	0.00062205	0.0116569	0.360692
10177	10	1	6	NM_112176_1	mwgarabidopsis#04981	AT3G13310	dnaj protein	15389	1.16394	2.24069	2.24069	8.76657	5.95383	0.00100756	0.0151538	-0.494807
18886	18	22	3	NM_119394_1	mwgarabidopsis#16241	AT4G32420	putative protein	13914	1.16444	2.24146	2.24146	7.45332	7.9844	0.000499857	0.0103438	0.591273
25345	23	1	23	At5g38410	d196brosche45#1		ribulose bisphosphate carboxylase small chain 3b precursor	25340	1.16621	2.24422	2.24422	15.4939	5.06349	0.00718783	0.0427854	-1.86373
17545	16	25	21	NM_123289_1	mwgarabidopsis#08016	AT5G39270	expansin-like protein	24105	1.16678	2.24509	2.24509	7.53121	7.05996	0.000885239	0.0141207	-0.0152293
17944	17	40	6	NM_117043_1	mwgarabidopsis#15313	AT4G09750	putative protein	3297	1.16711	2.24562	2.24562	7.13223	9.43793	8.089e-05	0.00432122	2.22406
10475	10	11	12	NM_117609_1	mwgarabidopsis#06189	AT4G15210	beta-amylase	18823	1.16726	2.24585	2.24585	8.10081	7.75272	0.000573616	0.0110829	0.446386
18358	17	22	15	NM_114313_1	mwgarabidopsis#13993	AT3G44450	putative protein	8406	1.17025	2.25051	2.25051	9.82775	10.7405	3.87087e-05	0.00332422	2.99055
17650	16	34	23	At2g04530	d196brosche33#1		RNase Z	26125	1.17279	2.25447	2.25447	8.2344	10.3621	4.75339e-05	0.00358482	2.77877
11026	10	34	23	At2g04530	d196brosche33#1		RNase Z	26122	1.17469	2.25745	2.25745	8.38835	8.01862	0.00020174	0.00645494	1.25234
10825	10	25	19	NM_122035_1	mwgarabidopsis#07633	AT5G20280	sucrose-phosphate synthase-like protein	22824	1.17534	2.25847	2.25847	8.51729	8.55603	0.000140543	0.00544447	1.63908
12844	12	28	15	NM_119640_1	mwgarabidopsis#06794	AT4G34740	amidophosphoribosyltransferase 2 precursor	20596	1.1763	2.25997	2.25997	8.29907	10.0523	5.6528e-05	0.00381333	2.59895
23356	22	28	4	NM_125492_1	mwgarabidopsis#08835	AT5G60990	replication protein a1 - like	14586	1.17861	2.26359	2.26359	7.72082	7.0532	0.000889151	0.0141527	-0.0199554
1905	2	33	17	NM_127123_1	mwgarabidopsis#03081	AT2G15620	ferredoxin--nitrite reductase	21504	1.18218	2.26919	2.26919	10.9194	10.4599	4.50482e-05	0.00352887	2.8343
13167	12	15	22	NM_123142_1	mwgarabidopsis#07962	AT5G37830	5-oxoprolinase -like protein	24491	1.18289	2.27031	2.27031	7.60861	5.13589	0.00683464	0.0415706	-1.80994
2530	3	34	7	NM_102790_1	mwgarabidopsis#01198	AT1G30530	udp glucose:flavonoid 3-o-glucosyltransferase	3529	1.18847	2.27911	2.27911	10.0288	10.582	4.21513e-05	0.0034048	2.90288
19608	18	24	18	NM_102796_1	mwgarabidopsis#11621	AT1G30590	unknown protein	22444	1.18982	2.28124	2.28124	7.6436	7.93487	0.000213829	0.00655362	1.18982
24029	22	29	18	NM_102447_1	mwgarabidopsis#11447	AT1G26830	unknown protein	22545	1.19	2.28152	2.28152	7.56602	5.16676	0.00669053	0.0409921	-1.78723
20336	19	32	10	NM_118932_1	mwgarabidopsis#09878	AT4G27940	putative protein	5615	1.19033	2.28206	2.28206	6.79887	9.959	5.96124e-05	0.003845	2.54362
22548	21	36	10	NM_115746_1	mwgarabidopsis#14679	AT3G58840	putative protein	5666	1.19133	2.28363	2.28363	7.24153	7.66171	0.000606078	0.0114676	0.388219
25931	24	11	12	NM_100546_1	mwgarabidopsis#10492	AT1G06690	expressed protein	19152	1.192	2.2847	2.2847	9.50984	10.3682	4.7375e-05	0.00358482	2.78223
20882	19	2	22	NM_104335_1	mwgarabidopsis#12342	AT1G54570	expressed protein	12282	1.19468	2.28894	2.28894	7.26231	6.22701	0.00156837	0.0192121	-0.633175
22840	21	40	16	NM_106605_1	mwgarabidopsis#13415	AT1G79570	hypothetical protein	9089	1.19959	2.29674	2.29674	7.33099	4.3822	0.00466668	0.0337806	-2.17685
10561	10	1	14	NM_118531_1	mwgarabidopsis#06501	AT4G23990	cellulose synthase catalytic subunit - like protein	19949	1.20041	2.29805	2.29805	7.59463	6.56065	0.00123835	0.0169167	-0.376771
20379	19	27	11	NM_115578_1	mwgarabidopsis#14582	AT3G57180	putative protein	6182	1.20084	2.29874	2.29874	7.40982	8.50546	0.000145282	0.00550734	1.60372
20170	19	10	7	NM_117396_1	mwgarabidopsis#15510	AT4G13250	putative protein	3883	1.20177	2.30021	2.30021	8.83517	10.3425	4.80509e-05	0.00358482	2.76757
5624	6	8	3	NM_100794_1	mwgarabidopsis#00511	AT1G09240	putative nicotianamine synthase	13617	1.20218	2.30087	2.30087	8.09683	7.22889	0.000793774	0.0133474	0.101445
17918	17	14	6	NM_127865_1	mwgarabidopsis#09301	AT2G23000	putative serine carboxypeptidase i	3271	1.20332	2.30269	2.30269	7.98869	10.6117	4.14801e-05	0.00339286	2.91941
4984	5	40	12	NM_111889_1	mwgarabidopsis#22675	AT3G10530	hypothetical protein	6429	1.2073	2.30905	2.30905	8.37836	10.066	5.60892e-05	0.00381232	2.60705
2910	3	30	15	NM_126542_1	mwgarabidopsis#02846	AT2G05140	putative phosphoribosylaminoimidazole carboxylase	8084	1.20738	2.30918	2.30918	7.81296	7.78808	0.000561561	0.0109479	0.468796
21772	20	28	17	NM_106566_1	mwgarabidopsis#13394	AT1G79150	unknown protein	21928	1.20762	2.30956	2.30956	7.00283	5.82697	0.00112742	0.0161284	-0.617957
21179	20	11	5	NM_118493_1	mwgarabidopsis#15810	AT4G23620	putative protein	15066	1.20821	2.3105	2.3105	7.7086	8.45379	0.000150317	0.00560801	1.56737
15138	14	18	17	NM_121681_1	mwgarabidopsis#07491	AT5G16750	wd40-repeat protein	21774	1.2107	2.3145	2.3145	7.28744	5.25664	0.00629148	0.0397165	-1.72182
14828	14	44	10	NM_124991_1	mwgarabidopsis#18835	AT5G56090	putative protein	17809	1.21151	2.31579	2.31579	7.4364	8.14699	0.000454772	0.00981014	0.690306
13234	12	34	23	At2g04530	d196brosche33#1		RNase Z	26123	1.22362	2.33532	2.33532	8.30851	7.73943	0.00024543	0.00696252	1.04147
21712	20	16	16	NM_101772_1	mwgarabidopsis#11110	AT1G19140	expressed protein	21344	1.22928	2.3445	2.3445	7.58043	8.42549	0.000388267	0.00894877	0.855043
19794	18	18	22	NM_103986_1	mwgarabidopsis#12185	AT1G51080	hypothetical protein	24590	1.23034	2.34622	2.34622	7.55016	8.0525	0.000197076	0.00640371	1.27745
19125	18	21	8	NM_125432_1	mwgarabidopsis#09797	AT5G60390	translation elongation factor eef-1 alpha chain (gene a4)	16741	1.23131	2.34781	2.34781	13.8311	11.2305	2.99558e-05	0.00290047	3.25272
16068	15	36	13	NM_118812_1	mwgarabidopsis#06580	AT4G26780	grpe like protein	7236	1.23348	2.35133	2.35133	7.82068	8.67087	0.000130429	0.00529246	1.71862
12938	12	26	17	NM_120948_1	mwgarabidopsis#07238	AT5G08610	rna helicase-like protein	21734	1.23578	2.35509	2.35509	8.21818	10.3093	4.89424e-05	0.00358482	2.74854
21702	20	6	16	NM_101646_1	mwgarabidopsis#11042	AT1G17830	expressed protein	21334	1.23846	2.35946	2.35946	7.00106	6.52451	0.00126984	0.0170954	-0.403955
23074	21	34	21	NM_104572_1	mwgarabidopsis#12463	AT1G57770	hypothetical protein	11938	1.23965	2.36141	2.36141	8.60731	10.9391	3.48449e-05	0.00311434	3.0984
23887	22	31	15	NM_113299_1	mwgarabidopsis#13663	AT3G23940	dihydroxyacid dehydratase	20837	1.24645	2.37257	2.37257	9.8246	11.4308	2.70555e-05	0.00282872	3.35616
11924	11	20	19	NM_122615_1	mwgarabidopsis#07842	AT5G27330	glutamic acid-rich protein	10544	1.24677	2.3731	2.3731	7.59033	5.41326	0.00566332	0.0374328	-1.61044
24969	23	9	15	NM_114344_1	mwgarabidopsis#14008	AT3G44750	putative histone deacetylase	8537	1.24777	2.37473	2.37473	8.92333	10.1124	5.46388e-05	0.00377173	2.6343
13275	13	27	1	NM_129647_1	mwgarabidopsis#04183	AT2G40840	4-alpha-glucanotransferase	312	1.24835	2.3757	2.3757	9.7051	11.2113	3.0252e-05	0.002916	3.2427
13968	13	48	15	NM_120143_1	mwgarabidopsis#06963	AT4G39800	myo-inositol-1-phosphate synthase	8337	1.26072	2.39616	2.39616	10.2373	11.4092	2.73517e-05	0.00283681	3.34511
19564	18	28	17	NM_106565_1	mwgarabidopsis#13393	AT1G79150	unknown protein	21880	1.26087	2.3964	2.3964	7.25654	8.51612	0.000369162	0.00872562	0.907367
19690	18	10	20	NM_103753_1	mwgarabidopsis#12057	AT1G48570	hypothetical protein	23570	1.26124	2.39702	2.39702	8.89219	11.3169	2.86627e-05	0.00288525	3.29759
23765	22	5	13	NM_114554_1	mwgarabidopsis#14099	AT3G46870	putative protein	19667	1.2617	2.39779	2.39779	7.28653	8.28597	0.000168113	0.00589851	1.44779
10419	10	3	11	NM_124410_1	mwgarabidopsis#18597	AT5G50310	putative protein	18243	1.26707	2.40672	2.40672	7.70285	5.50138	0.00534359	0.0361759	-1.54918
14889	14	9	12	NM_117764_1	mwgarabidopsis#06255	AT4G16630	rna helicase like protein	18915	1.26711	2.40678	2.40678	7.83169	9.97857	5.89494e-05	0.00384045	2.55527
13707	13	27	10	NM_124483_1	mwgarabidopsis#18623	AT5G51040	putative protein	5467	1.26957	2.4109	2.4109	8.61978	6.94372	0.000955453	0.0147398	-0.0971274
16488	15	24	22	NM_119827_1	mwgarabidopsis#16456	AT4G36640	putative protein	12240	1.2712	2.41363	2.41363	7.11022	8.66636	0.000339898	0.00833478	0.992748
12947	12	35	17	NM_121164_1	mwgarabidopsis#07322	AT5G11260	hy5(bzip transcription factor family)	21743	1.27298	2.41661	2.41661	7.6006	7.92192	0.000215771	0.00657244	1.18009
23675	22	11	11	NM_115728_1	mwgarabidopsis#14671	AT3G58660	putative protein	18535	1.27374	2.41787	2.41787	8.4133	8.73351	0.000327714	0.00814697	1.03038
12875	12	11	16	NM_120081_1	mwgarabidopsis#06950	AT4G39210	glucose-1-phosphate adenylyltransferase (apl3)	21147	1.2784	2.4257	2.4257	7.88723	7.58866	0.000633721	0.0117299	0.341003
17851	17	43	4	NM_117911_1	mwgarabidopsis#15581	AT4G18010	putative protein	2138	1.28343	2.43416	2.43416	7.2907	6.83451	0.000483831	0.0101911	0.306297
23528	22	8	8	NM_117072_1	mwgarabidopsis#09459	AT4G10040	cytochrome c	16824	1.28842	2.44261	2.44261	8.76188	11.6591	2.41378e-05	0.00270984	3.47157
23638	22	22	10	NM_123250_1	mwgarabidopsis#10163	AT5G38890	putative protein	17978	1.28991	2.44514	2.44514	7.44351	5.60058	0.00500965	0.0350028	-1.48139
21865	20	25	19	NM_105867_1	mwgarabidopsis#13094	AT1G72090	expressed protein	23061	1.29322	2.45074	2.45074	7.10515	5.61493	0.00496348	0.0348125	-1.47169
22969	21	25	19	NM_105959_1	mwgarabidopsis#13127	AT1G73010	expressed protein	10789	1.30112	2.4642	2.4642	6.879	5.64923	0.00485525	0.0344215	-1.4486
4848	5	48	9	NM_103785_1	mwgarabidopsis#01519	AT1G48920	num1 protein	4728	1.30169	2.46518	2.46518	12.1595	9.47357	7.91815e-05	0.00432122	2.2465
16257	15	33	17	NM_121468_1	mwgarabidopsis#07420	AT5G14640	protein kinase msk-3 - like	9509	1.31122	2.48152	2.48152	7.85443	8.41154	0.00039131	0.00898315	0.846934
14012	13	44	16	NM_122523_1	mwgarabidopsis#17731	AT5G26220	putative protein	8905	1.31522	2.48841	2.48841	7.72644	8.50033	0.000372409	0.00876243	0.898295
18869	18	5	3	NM_118837_1	mwgarabidopsis#15997	AT4G27030	putative protein	13897	1.31689	2.49129	2.49129	8.19699	7.83742	0.00054524	0.0107843	0.499885
23062	21	22	21	NM_105382_1	mwgarabidopsis#12855	AT1G67120	hypothetical protein	11926	1.31932	2.49549	2.49549	6.82032	5.72826	0.00461663	0.0336879	-1.39594
24057	22	9	19	NM_106176_1	mwgarabidopsis#13219	AT1G75200	unknown protein	23093	1.32386	2.50336	2.50336	7.72307	8.31984	0.000412039	0.00925689	0.793261
19858	18	34	23	At2g04530	d196brosche33#1		RNase Z	26126	1.32676	2.50838	2.50838	8.24839	9.82947	6.42238e-05	0.00388944	2.46587
15825	15	33	8	NM_125851_1	mwgarabidopsis#19196	AT5G64550	putative protein	4382	1.33333	2.51983	2.51983	7.67866	5.78908	0.00444276	0.0331163	-1.35594
14497	14	1	4	NM_111195_1	mwgarabidopsis#04603	AT3G03250	putative udp-glucose pyrophosphorylase	14371	1.33754	2.5272	2.5272	10.7661	12.304	1.76796e-05	0.00247792	3.78367
22876	21	28	17	NM_105162_1	mwgarabidopsis#13427	AT1G64880	expressed protein	9646	1.33761	2.52733	2.52733	8.07711	12.1265	1.92317e-05	0.00250582	3.69974
15177	14	9	18	NM_121386_1	mwgarabidopsis#07395	AT5G13830	ftsj (dbj|baa83750.1)	22335	1.33836	2.52864	2.52864	7.22867	5.76991	0.00220519	0.0229409	-1.00538
3535	4	31	5	NM_101889_1	mwgarabidopsis#00914	AT1G20380	prolyl endopeptidase	14719	1.33946	2.53057	2.53057	8.20776	9.18707	9.42012e-05	0.00458263	2.06355
15175	14	7	18	NM_121586_1	mwgarabidopsis#07459	AT5G15810	n2	22333	1.34298	2.53675	2.53675	7.80206	6.80407	0.000495619	0.0102997	0.280099
25494	24	6	3	NM_118819_1	mwgarabidopsis#15984	AT4G26850	putative protein	14042	1.3474	2.54453	2.54453	10.3813	12.356	1.72529e-05	0.00246676	3.80798
22066	20	34	23	At2g04530	d196brosche33#1		RNase Z	26127	1.34996	2.54906	2.54906	7.96688	6.53789	0.00125808	0.0170165	-0.393875
11122	11	34	2	NM_124222_1	mwgarabidopsis#20318	AT5G48470	expressed protein	842	1.35013	2.54934	2.54934	8.18175	9.80061	6.53068e-05	0.00391977	2.4484
12277	12	37	3	NM_111176_1	mwgarabidopsis#04598	AT3G03060	putative 26s proteosome regulatory subunit	13787	1.35591	2.55959	2.55959	7.55912	8.94766	0.000292186	0.0076295	1.14822
21787	20	43	17	NM_102277_1	mwgarabidopsis#11370	AT1G24310	hypothetical protein	21943	1.35603	2.55979	2.55979	7.45612	9.87813	6.24446e-05	0.00388944	2.49521
21424	20	16	10	NM_117066_1	mwgarabidopsis#09970	AT4G09980	putative protein	17924	1.35768	2.56272	2.56272	7.35225	5.89479	0.00415921	0.0320107	-1.28745
17059	16	19	11	NM_117886_1	mwgarabidopsis#06304	AT4G17770	trehalose-6-phosphate synthase like protein	18400	1.36715	2.57961	2.57961	8.0895	10.8718	3.61007e-05	0.00316234	3.06214
14552	14	8	5	NM_129244_1	mwgarabidopsis#19979	AT2G36885	expressed protein	14922	1.3713	2.58704	2.58704	9.36336	12.4331	1.66413e-05	0.00246676	3.84384
11764	11	4	16	NM_119768_1	mwgarabidopsis#06834	AT4G36010	thaumatin-like protein	8819	1.37421	2.59226	2.59226	8.04836	5.96657	0.00397929	0.0313043	-1.24169
17592	16	24	22	NM_119751_1	mwgarabidopsis#16424	AT4G35850	putative protein	24564	1.3849	2.61155	2.61155	7.61517	6.01301	0.00386797	0.0309259	-1.21241
10560	10	48	13	NM_118702_1	mwgarabidopsis#06549	AT4G25700	beta-carotene hydroxylase	19427	1.38893	2.61884	2.61884	9.20404	7.20442	0.000806305	0.0134275	0.0847129
22218	21	42	3	NM_125396_1	mwgarabidopsis#08791	AT5G60030	ked - like protein	1662	1.39391	2.6279	2.6279	7.90481	9.18872	0.000257529	0.00708861	1.27708
12048	11	48	21	NM_123544_1	mwgarabidopsis#08102	AT5G41790	myosin heavy chain-like protein	11712	1.39479	2.6295	2.6295	8.07057	6.05592	0.00376849	0.0305705	-1.18556
11860	11	4	18	NM_120881_1	mwgarabidopsis#07214	AT5G07990	flavonoid 3-hydroxylase - like protein	9956	1.39581	2.63136	2.63136	7.60574	9.10905	0.000268413	0.00728001	1.23492
6539	6	11	22	NM_106662_1	mwgarabidopsis#20491	AT1G80130	expressed protein	24391	1.40825	2.65415	2.65415	8.23365	8.76808	0.00012252	0.00515345	1.78514
19949	19	29	2	NM_124458_1	mwgarabidopsis#08438	AT5G50800	mtn3-like protein	1028	1.4129	2.66271	2.66271	7.19849	9.67624	0.000201284	0.00645494	1.52599
23832	22	24	14	NM_101296_1	mwgarabidopsis#10859	AT1G14300	hypothetical protein	20258	1.41402	2.66479	2.66479	7.83115	6.44962	0.00133815	0.0176216	-0.460727
13123	12	19	21	NM_123809_1	mwgarabidopsis#08206	AT5G44420	antifungal protein-like (pdf1.2)	24005	1.4156	2.66771	2.66771	8.46538	7.77946	0.000564472	0.0109727	0.463344
14109	13	45	18	NM_121549_1	mwgarabidopsis#17303	AT5G15450	hsp100/clpb	10045	1.41672	2.66978	2.66978	8.39343	12.4952	1.61674e-05	0.00246676	3.87249
11898	11	42	18	NM_121776_1	mwgarabidopsis#17410	AT5G17700	putative protein	9994	1.42438	2.68399	2.68399	8.02372	6.18441	0.00348883	0.0293041	-1.10642
10973	10	29	22	NM_120212_1	mwgarabidopsis#16629	AT5G01340	putative protein	24473	1.42584	2.6867	2.6867	7.16764	5.16984	0.0035661	0.0296935	-1.53405
23066	21	26	21	NM_105135_1	mwgarabidopsis#12731	AT1G64600	hypothetical protein	11930	1.4277	2.69018	2.69018	7.07122	7.71269	0.000250161	0.00701458	1.02089
9455	9	47	13	NM_118891_1	mwgarabidopsis#06597	AT4G27570	udp rhamnose-anthocyanidin-3-glucoside rhamnosyltransferase - like protein	7103	1.43192	2.69805	2.69805	9.04721	12.3886	1.69913e-05	0.00246676	3.82316
3990	4	6	15	NM_126439_1	mwgarabidopsis#02806	AT2G04030	putative heat shock protein	20382	1.43778	2.70905	2.70905	10.4419	11.7398	2.31962e-05	0.00270713	3.51169
22163	21	35	2	NM_119339_1	mwgarabidopsis#16215	AT4G31880	putative protein	1081	1.43885	2.71105	2.71105	7.39798	6.24725	0.00336136	0.0286684	-1.06837
10267	10	43	7	NM_115186_1	mwgarabidopsis#05549	AT3G53260	phenylalanine ammonia-lyase	16003	1.4478	2.72791	2.72791	8.67701	11.8196	2.23051e-05	0.00267089	3.55111
24809	23	41	11	NM_100275_1	mwgarabidopsis#10328	AT1G03940	hypothetical protein	6289	1.44996	2.732	2.732	8.09655	9.60881	0.00020812	0.00645494	1.49246
22558	21	46	10	NM_115844_1	mwgarabidopsis#14747	AT3G59820	putative protein	5675	1.46293	2.75668	2.75668	7.67784	9.83701	0.000186035	0.00622412	1.60482
21755	20	11	17	NM_112804_1	mwgarabidopsis#13534	AT3G19170	metalloprotease	21911	1.47364	2.77721	2.77721	9.63709	9.96094	5.95464e-05	0.003845	2.54477
20827	19	43	20	NM_104747_1	mwgarabidopsis#12542	AT1G60640	hypothetical protein	11329	1.47526	2.78033	2.78033	7.80048	7.60209	0.000270871	0.00729326	0.935099
4632	5	24	5	NM_101570_1	mwgarabidopsis#00799	AT1G17100	soul-like protein	2433	1.48512	2.7994	2.7994	10.2643	13.5374	1.01469e-05	0.00234838	4.32904
15044	14	20	15	NM_120496_1	mwgarabidopsis#07051	AT5G04140	ferredoxin-dependent glutamate synthase	20636	1.48817	2.80533	2.80533	10.6281	12.9989	1.28517e-05	0.00237347	4.09878
22260	21	36	4	NM_118506_1	mwgarabidopsis#15819	AT4G23750	putative ap2 domain protein	2225	1.48831	2.8056	2.8056	7.78081	13.6097	9.83669e-06	0.00234838	4.35907
10142	10	14	5	NM_112298_1	mwgarabidopsis#19789	AT3G14395	expressed protein	14834	1.49028	2.80944	2.80944	7.98766	6.66517	0.000553787	0.0108629	0.159237
16546	15	34	23	At2g04530	d196brosche33#1		RNase Z	26113	1.50779	2.84374	2.84374	7.99478	12.4666	1.63834e-05	0.00246676	3.85933
19944	19	24	2	NM_124974_1	mwgarabidopsis#08614	AT5G55920	nucleolar protein-like	1023	1.51014	2.84837	2.84837	8.03255	6.55674	0.00281102	0.0261713	-0.887126
17296	16	16	16	NM_119675_1	mwgarabidopsis#06808	AT4G35090	catalase	21248	1.51232	2.85267	2.85267	10.8089	12.8332	1.38465e-05	0.00237737	4.02555
19205	18	5	10	NM_119849_1	mwgarabidopsis#09917	AT4G36850	putative protein	17865	1.51949	2.86691	2.86691	7.16864	6.59737	0.00274728	0.0258658	-0.864063
24807	23	39	11	NM_100336_1	mwgarabidopsis#10392	AT1G04570	hypothetical protein	6287	1.53483	2.89755	2.89755	7.00559	6.66397	0.00264663	0.0253977	-0.826625
16624	16	16	2	NM_129568_1	mwgarabidopsis#04148	AT2G40100	putative chlorophyll a/b binding protein	13293	1.5357	2.89929	2.89929	9.41636	10.6805	3.99722e-05	0.00332422	2.95753
2503	3	7	7	NM_102980_1	mwgarabidopsis#01270	AT1G32450	peptide transporter ptr2-b	3502	1.54995	2.92806	2.92806	7.56794	6.72959	0.00255185	0.0248561	-0.790159
20584	19	40	15	NM_101810_1	mwgarabidopsis#11134	AT1G19525	hypothetical protein	8472	1.55336	2.935	2.935	7.2894	11.1359	3.14492e-05	0.0029603	3.20315
12390	12	6	6	NM_113844_1	mwgarabidopsis#05222	AT3G29200	chorismate mutase	15442	1.56475	2.95827	2.95827	7.96627	6.79388	0.00246302	0.0244501	-0.754842
23304	22	24	3	NM_119266_1	mwgarabidopsis#16183	AT4G31160	putative protein	14012	1.5781	2.98576	2.98576	7.37551	6.85183	0.0023862	0.0240183	-0.72335
2510	3	14	7	NM_103552_1	mwgarabidopsis#01446	AT1G44575	photosystem ii 22kda protein	3509	1.58035	2.99043	2.99043	13.941	13.0233	1.27125e-05	0.00237347	4.10945
2385	3	33	4	NM_116338_1	mwgarabidopsis#24014	AT4G01080	hypothetical protein	1795	1.58318	2.99629	2.99629	8.75717	12.1726	1.88139e-05	0.00248398	3.72168
18903	18	39	3	NM_125496_1	mwgarabidopsis#08837	AT5G61030	rna-binding protein - like	13931	1.58847	3.0073	3.0073	9.20444	14.521	6.73677e-06	0.00234838	4.72112
11819	11	11	17	NM_122278_1	mwgarabidopsis#17622	AT5G23730	putative protein	9394	1.60265	3.03701	3.03701	7.76108	13.8326	8.94736e-06	0.00234838	4.45044
10641	10	33	15	NM_120305_1	mwgarabidopsis#07005	AT5G02270	abc transporter -like protein	20553	1.60685	3.04587	3.04587	8.08007	9.13194	9.74568e-05	0.00466228	2.02766
23692	22	28	11	NM_115509_1	mwgarabidopsis#14535	AT3G56510	putative protein	18552	1.60752	3.04728	3.04728	7.08189	6.97957	0.00222703	0.0230609	-0.655048
17825	17	17	4	NM_125447_1	mwgarabidopsis#08813	AT5G60540	imidazoleglycerol-phosphate synthase subunit h - like	2113	1.62279	3.0797	3.0797	9.17015	13.4772	1.04136e-05	0.00234838	4.30389
23830	22	22	14	NM_101420_1	mwgarabidopsis#10923	AT1G15510	hypothetical protein	20256	1.63138	3.09809	3.09809	7.29025	12.3251	1.75049e-05	0.00246676	3.79355
24533	23	5	6	NM_100163_1	mwgarabidopsis#09192	AT1G02820	late embryogenis abundant protein	3406	1.64345	3.12412	3.12412	7.99161	8.37302	0.000399864	0.00908683	0.824465
11671	11	7	14	NM_119337_1	mwgarabidopsis#06726	AT4G31870	glutathione peroxidase - like protein	7682	1.651	3.14051	3.14051	8.10242	7.34844	0.000326289	0.00811991	0.733894
23973	22	21	17	NM_113064_1	mwgarabidopsis#13603	AT3G21690	integral membrane protein	21969	1.66045	3.16115	3.16115	8.04678	7.20938	0.00197232	0.0216329	-0.535935
24841	23	25	12	NM_100480_1	mwgarabidopsis#10464	AT1G06000	expressed protein	6845	1.66691	3.17535	3.17535	8.49149	9.49421	0.000220384	0.00660201	1.43482
20292	19	36	9	NM_122086_1	mwgarabidopsis#10118	AT5G20790	putative protein	5047	1.67041	3.18305	3.18305	6.86757	7.25262	0.00192849	0.0214143	-0.514051
15247	14	31	19	NM_122568_1	mwgarabidopsis#07831	AT5G26860	lon protease homolog 2 precursor	22924	1.68376	3.21264	3.21264	7.88744	12.4851	1.62435e-05	0.00246676	3.86784
1712	2	32	13	NM_106018_1	mwgarabidopsis#02369	AT1G73600	phosphoethanolamine n-methyltransferase	19220	1.68676	3.21934	3.21934	12.1253	10.9147	3.52937e-05	0.00312285	3.0853
2619	3	27	9	NM_104541_1	mwgarabidopsis#01782	AT1G56650	anthocyanin2	4659	1.69095	3.22868	3.22868	8.76743	8.76647	0.000122646	0.00515345	1.78404
21429	20	21	10	NM_114951_1	mwgarabidopsis#10178	AT3G50910	putative protein	17929	1.70387	3.25773	3.25773	7.5814	10.9085	3.5409e-05	0.00312285	3.08196
13063	12	7	20	NM_122594_1	mwgarabidopsis#07838	AT5G27120	sar dna-binding protein - like	23426	1.76595	3.40098	3.40098	9.16671	10.6996	0.000124268	0.00517112	2.00236
13162	12	10	22	NM_123645_1	mwgarabidopsis#08138	AT5G42800	dihydroflavonol 4-reductase	24486	1.77292	3.41746	3.41746	9.41192	15.9221	3.92597e-06	0.00220524	5.22312
20061	19	45	4	NM_118666_1	mwgarabidopsis#15902	AT4G25340	putative protein	2187	1.79666	3.47416	3.47416	7.48117	10.5133	4.37535e-05	0.00348002	2.8644
23875	22	19	15	NM_113286_1	mwgarabidopsis#13659	AT3G23810	s-adenosyl-l-homocysteinas	20825	1.80528	3.49497	3.49497	12.5321	10.6299	4.1075e-05	0.00338106	2.92952
8716	8	28	21	NM_129260_1	mwgarabidopsis#04020	AT2G37040	phenylalanine ammonia lyase (pal1)	23920	1.8732	3.66343	3.66343	8.71091	11.852	2.19554e-05	0.00266866	3.567
21793	20	1	18	NM_102672_1	mwgarabidopsis#11566	AT1G29320	hypothetical protein	22469	1.88392	3.69076	3.69076	7.15477	8.17964	0.00122336	0.0168457	-0.0817267
10721	10	17	17	NM_121711_1	mwgarabidopsis#07505	AT5G17050	udp glucose:flavonoid 3-o-glucosyltransferase -like protein	21677	1.91467	3.77028	3.77028	9.99682	15.4675	4.65375e-06	0.00220524	5.06695
6764	7	44	3	NM_100911_1	mwgarabidopsis#00556	AT1G10370	putative glutathione s-transferase tsi-1	1328	1.91732	3.77721	3.77721	9.53688	16.0992	3.67897e-06	0.00220524	5.28231
23656	22	40	10	NM_115487_1	mwgarabidopsis#14523	AT3G56290	putative protein	17996	1.93384	3.82071	3.82071	9.5661	13.6185	9.79944e-06	0.00234838	4.36274
9757	9	13	20	NM_122135_1	mwgarabidopsis#07677	AT5G22300	nitrilase 4 (sp p46011)	11061	1.95877	3.88729	3.88729	8.32808	17.9585	1.93311e-06	0.00200495	5.85296
14277	13	21	22	NM_120023_1	mwgarabidopsis#16535	AT4G38620	putative transcription factor (myb4)	12206	1.96277	3.8981	3.8981	7.36886	11.4004	9.14929e-05	0.00453016	2.29658
16367	15	47	19	NM_122317_1	mwgarabidopsis#07740	AT5G24120	sigma-like factor (emb|caa77213.1)	10667	1.96291	3.89847	3.89847	7.76007	12.3021	6.32629e-05	0.00388944	2.64171
3606	4	6	7	NM_103023_1	mwgarabidopsis#01286	AT1G32900	starch synthase	15822	1.96582	3.90636	3.90636	9.62919	17.5256	2.23222e-06	0.00206017	5.7279
19346	18	2	13	NM_114792_1	mwgarabidopsis#14209	AT3G49320	putative protein	19570	1.97222	3.92372	3.92372	7.39398	7.51943	0.000661305	0.0119993	0.295825
11346	11	18	7	NM_115370_1	mwgarabidopsis#05622	AT3G55120	chalcone isomerase	3702	1.97875	3.9415	3.9415	8.95059	15.3805	4.81029e-06	0.00220524	5.03636
10251	10	27	7	NM_114368_1	mwgarabidopsis#05289	AT3G44990	xyloglucan endo-transglycosylase	15987	2.06627	4.18803	4.18803	10.2513	17.6122	2.1683e-06	0.00206017	5.75328
5415	5	39	21	NM_129380_1	mwgarabidopsis#04071	AT2G38230	similar to sor1 from the fungus cercospora nicotianae	11560	2.10468	4.30103	4.30103	12.2442	16.2245	3.51516e-06	0.00220524	5.32363
18914	18	2	4	NM_125615_1	mwgarabidopsis#08885	AT5G62210	embryo-specific protein - like	14466	2.12184	4.35248	4.35248	9.07842	18.0859	1.85413e-06	0.00200315	5.88894
17845	17	37	4	NM_118417_1	mwgarabidopsis#15773	AT4G22880	putative leucoanthocyanidin dioxygenase (ldox)	2132	2.12639	4.36622	4.36622	8.37483	14.4424	2.8933e-05	0.00289654	3.33522
15137	14	17	17	NM_121728_1	mwgarabidopsis#07507	AT5G17220	glutathione s-transferase-like protein	21773	2.13796	4.40138	4.40138	8.57204	17.4315	2.30417e-06	0.00206017	5.70013
25433	24	41	1	NM_124325_1	mwgarabidopsis#08396	AT5G49480	nacl-inducible ca2+binding protein-like; calmodulin-like	12941	2.24926	4.75437	4.75437	9.42315	18.9301	1.4163e-06	0.00179022	6.11813
3207	3	39	21	NM_129378_1	mwgarabidopsis#04070	AT2G38210	similar to sor1 from the fungus cercospora nicotianae	11513	2.50189	5.66427	5.66427	11.5134	19.9665	1.03343e-06	0.00167473	6.37916
19647	18	15	19	NM_105732_1	mwgarabidopsis#13025	AT1G70640	unknown protein	23003	2.55029	5.85753	5.85753	8.03164	16.5126	1.49949e-05	0.0024453	3.87245
12838	12	22	15	NM_120219_1	mwgarabidopsis#06986	AT5G01410	pyridoxine biosynthesis protein - like	20590	2.5689	5.93356	5.93356	12.4006	21.1147	7.42165e-07	0.00160363	6.6447
23371	22	43	4	NM_117813_1	mwgarabidopsis#15551	AT4G17090	putative beta-amylase	14600	2.61404	6.12214	6.12214	10.4111	23.5861	3.84876e-07	0.00102697	7.14367
10172	10	44	5	NM_113183_1	mwgarabidopsis#05153	AT3G22840	early light-induced protein	14863	2.65273	6.28858	6.28858	9.77872	18.9377	1.41297e-06	0.00179022	6.12011
11975	11	23	20	NM_120609_1	mwgarabidopsis#16850	AT5G05270	putative protein	11119	2.66741	6.35288	6.35288	8.6196	16.3161	3.4007e-06	0.00220524	5.35357
10257	10	33	7	NM_114983_1	mwgarabidopsis#05485	AT3G51240	flavanone 3-hydroxylase (fh3)	15993	2.88577	7.391	7.391	8.77345	12.4397	1.659e-05	0.00246676	3.8469
21753	20	9	17	NM_113051_1	mwgarabidopsis#13598	AT3G21560	udp-glucose:indole-3-acetate beta-d-glucosyltransferase	21909	2.94163	7.68277	7.68277	8.52377	18.696	1.52436e-06	0.00179022	6.05612
17354	16	26	17	NM_120951_1	mwgarabidopsis#07240	AT5G08640	flavonol synthase (fls) (sp q96330)	21830	3.25658	9.55715	9.55715	8.86614	27.0536	1.70271e-07	0.00102697	7.70894
527	1	47	11	NM_104862_1	mwgarabidopsis#01913	AT1G61800	glucose-6-phosphate/phosphate-translocator precursor	5771	3.26116	9.58751	9.58751	9.5709	18.5669	1.58799e-06	0.00179022	6.02145
14038	13	22	17	NM_121396_1	mwgarabidopsis#07399	AT5G13930	chalcone synthase (naringenin-chalcone synthase) (testa 4 protein) (sp|p13114)	9451	3.89625	14.8898	14.8898	10.4844	25.7152	2.30276e-07	0.00102697	7.50694

## Sheet: Sheet2
Gene expression data 2: GL+j8/GL+WT
Block	Column	Row	ID	Name	TAIR7_AGI	orig.jarjestys	spotting_plate		logFC		fold of changes	AveExpr	t	P.Value	adj.P.Val	B
963	1	3	21	NM_129345_1	mwgarabidopsis#04057	**** No hits found ****	putative mitochondrial carrier protein	11431	-2.41584	0.187396	-5.33629	7.74411	-15.8863	2.72619e-05	0.0154364	2.99838
345	1	9	8	NM_112962_1	mwgarabidopsis#23245	AT3G20710	hypothetical protein	4026	-2.41441	0.187581	-5.33102	7.84281	-10.6723	0.000619768	0.0205584	0.229962
5053	5	13	14	NM_111250_1	mwgarabidopsis#22363	AT3G03790	unknown protein	7546	-2.38319	0.191686	-5.21688	7.8283	-10.5343	0.000649823	0.020794	0.200793
870	1	6	19	NM_128289_1	mwgarabidopsis#03597	AT2G27300	nam (no apical meristem)-like protein	10290	-2.33111	0.198731	-5.03194	7.55442	-10.3041	0.000704153	0.0208458	0.150485
21034	20	10	2	NM_125070_1	mwgarabidopsis#08642	AT5G56870	beta-galactosidase (emb|cab64740.1)	13382	-2.2485	0.210443	-4.75189	7.54912	-15.559	3.004e-05	0.0154364	2.93654
8345	8	41	13	NM_106199_1	mwgarabidopsis#02456	AT1G75450	cytokinin oxidase	19373	-2.14937	0.225411	-4.43634	8.01721	-11.9656	0.000101493	0.0154364	2.06227
1145	2	41	1	NM_127233_1	mwgarabidopsis#00217	**** No hits found ****	f-box protein family	12416	-2.10224	0.232896	-4.29377	8.37254	-7.1465	0.000461684	0.0199076	0.560374
772	1	4	17	NM_127555_1	mwgarabidopsis#03281	AT2G19970	putative pathogenesis-related protein	9148	-2.08286	0.236047	-4.23645	7.96209	-11.5612	0.000118897	0.0154364	1.93583
680	1	8	15	NM_126361_1	mwgarabidopsis#02773	AT2G03090	putative expansin	8015	-2.0212	0.246354	-4.0592	7.6123	-8.93421	0.00117956	0.0248211	-0.19804
14974	14	46	13	NM_118993_1	mwgarabidopsis#06615	AT4G28510	prohibitin-like protein	19519	-2.02027	0.246512	-4.0566	8.219	-9.67606	0.000268316	0.0175011	1.24369
54	1	6	2	NM_118957_1	mwgarabidopsis#24493	AT4G28170	hypothetical protein	574	-2.0159	0.247259	-4.04434	8.13884	-12.3388	2.39364e-05	0.0154364	3.45382
48	1	48	1	NM_103384_1	mwgarabidopsis#00045	AT1G39430	hypothetical protein	48	-2.01372	0.247634	-4.03822	8.01227	-13.1799	6.49418e-05	0.0154364	2.40358
19002	18	42	5	NM_100354_1	mwgarabidopsis#09137	AT1G04760	synaptobrevin 7b	15049	-1.9904	0.251669	-3.97348	7.99402	-13.7962	5.25449e-05	0.0154364	2.55727
143	1	47	3	NM_100613_1	mwgarabidopsis#00441	AT1G07390	disease resistance protein	1187	-1.98265	0.253025	-3.95218	7.33503	-8.76382	0.00126414	0.0253036	-0.248113
50	1	2	2	NM_120205_1	mwgarabidopsis#24621	AT5G01270	hypothetical protein	570	-1.97742	0.253943	-3.9379	8.16514	-10.658	5.37774e-05	0.0154364	2.70895
11	1	11	1	NM_126438_1	mwgarabidopsis#00049	AT2G04025	predicted protein	11	-1.96784	0.255636	-3.91181	8.13793	-10.1464	7.0434e-05	0.0154364	2.45156
99	1	3	3	NM_101203_1	mwgarabidopsis#00681	**** No hits found ****	protein phosphatase 2a regulatory subunit	1143	-1.91016	0.266064	-3.7585	8.18702	-7.74255	0.000302777	0.0180724	0.997144
57	1	9	2	NM_118075_1	mwgarabidopsis#24385	AT4G19550	hypothetical protein	577	-1.90645	0.266749	-3.74885	8.10367	-13.9517	1.20662e-05	0.0154364	4.04785
36	1	36	1	NM_118977_1	mwgarabidopsis#00041	AT4G28365	copper-binding protein-like	36	-1.902	0.267573	-3.7373	7.84254	-12.8597	7.27685e-05	0.0154364	2.31881
1389	2	45	6	NM_113676_1	mwgarabidopsis#23605	AT3G27600	hypothetical protein	15241	-1.89157	0.269514	-3.71038	7.65487	-5.30978	0.00371677	0.0363445	-1.35309
1477	2	37	8	NM_113390_1	mwgarabidopsis#23477	AT3G24780	hypothetical protein	16376	-1.89095	0.26963	-3.70878	7.36863	-8.35847	0.00149822	0.0267856	-0.374165
529	1	1	12	NM_112017_1	mwgarabidopsis#22737	AT3G11840	expressed protein	6297	-1.87597	0.272444	-3.67047	8.10216	-9.72114	8.89941e-05	0.0154364	2.22515
31	1	31	1	NM_102846_1	mwgarabidopsis#00185	AT1G31070	udp-n-acetylglucosamine pyrophosphorylase-like protein; supported by cdna: gi_15146285_gb_ay049284 1_	31	-1.86025	0.275428	-3.63071	7.72759	-13.0482	6.80322e-05	0.0154364	2.36913
56	1	8	2	NM_118462_1	mwgarabidopsis#24433	AT4G23330	hypothetical protein	576	-1.85362	0.276698	-3.61405	8.02569	-10.6583	5.37695e-05	0.0154364	2.70909
6	1	6	1	NM_119274_1	mwgarabidopsis#00221	AT4G31250	receptor kinase - like protein	6	-1.84779	0.277818	-3.59948	8.00288	-8.03356	0.000248865	0.0170151	1.19804
60	1	12	2	NM_117730_1	mwgarabidopsis#24305	AT4G16350	expressed protein	580	-1.8461	0.278144	-3.59526	7.94769	-13.2963	1.5788e-05	0.0154364	3.819
147	1	3	4	NM_117362_1	mwgarabidopsis#24197	AT4G12930	hypothetical protein	1718	-1.83947	0.279424	-3.57879	8.03988	-9.65273	9.2486e-05	0.0154364	2.18761
674	1	2	15	NM_126844_1	mwgarabidopsis#02961	**** No hits found ****	mutator-like transposase	8010	-1.83918	0.279481	-3.57806	7.98648	-8.72659	0.000159737	0.0154364	1.64672
725	1	5	16	NM_129563_1	mwgarabidopsis#21853	AT2G40050	hypothetical protein	8581	-1.83171	0.280932	-3.55959	7.89434	-8.39311	0.000196941	0.0162038	1.43586
485	1	5	11	NM_105359_1	mwgarabidopsis#02093	AT1G66880	protein kinase	5729	-1.82954	0.281354	-3.55424	7.66911	-8.08705	0.0016859	0.0276958	-0.464393
241	1	1	6	NM_114842_1	mwgarabidopsis#23877	AT3G49820	hypothetical protein	2882	-1.82244	0.282743	-3.53678	7.95137	-8.60496	0.000172271	0.0159191	1.57086
26429	24	29	22	NM_104021_1	mwgarabidopsis#12208	AT1G51430	hypothetical protein	24697	-1.81294	0.284611	-3.51356	7.07662	-8.01364	0.00174166	0.0279995	-0.489648
12	1	12	1	NM_117187_1	mwgarabidopsis#00033	AT4G11170	rpp1-wsa-like disease resistance protein	12	-1.80947	0.285295	-3.50514	7.87925	-10.4268	6.06609e-05	0.0154364	2.59457
1147	2	43	1	NM_125671_1	mwgarabidopsis#00157	AT5G62760	zap - like protein	12418	-1.80803	0.28558	-3.50165	7.96014	-11.3919	3.72581e-05	0.0154364	3.05197
1376	2	32	6	NM_113760_1	mwgarabidopsis#23649	**** No hits found ****	hypothetical protein	15228	-1.80348	0.286483	-3.49061	7.33589	-10.045	0.000226312	0.0163887	1.39398
4	1	4	1	NM_100164_1	mwgarabidopsis#00285	AT1G02830	ribosomal protein l22	4	-1.79399	0.288374	-3.46772	7.85066	-7.66086	0.000320272	0.018264	0.939334
337	1	1	8	NM_113440_1	mwgarabidopsis#23497	AT3G25440	unknown protein	4018	-1.79168	0.288836	-3.46218	8.18623	-10.2525	0.000206164	0.0162603	1.47511
23316	22	36	3	NM_125789_1	mwgarabidopsis#08947	AT5G63930	receptor-like protein kinase	14024	-1.7906	0.289052	-3.45958	6.85821	-7.91491	0.00182037	0.0284394	-0.524208
155	1	11	4	NM_115418_1	mwgarabidopsis#23941	AT3G55605	expressed protein	1726	-1.78615	0.289944	-3.44894	8.09711	-7.11141	0.000473721	0.0199076	0.533543
1245	2	45	3	NM_100683_1	mwgarabidopsis#00473	AT1G08080	storage protein	13560	-1.78229	0.290722	-3.43971	7.845	-13.6539	1.36132e-05	0.0154364	3.94587
168	1	24	4	NM_115134_1	mwgarabidopsis#23929	AT3G52740	expressed protein	1739	-1.77973	0.291237	-3.43363	8.21693	-8.96545	0.000379001	0.0192639	0.930561
96	1	48	2	NM_117758_1	mwgarabidopsis#24317	AT4G16570	expressed protein	616	-1.76992	0.293226	-3.41034	7.51505	-11.2586	0.000134308	0.0154364	1.83657
625	1	1	14	NM_111241_1	mwgarabidopsis#22357	AT3G04440	hypothetical protein	7441	-1.76852	0.29351	-3.40704	7.93132	-9.01201	0.000134268	0.0154364	1.82018
21	1	21	1	NM_125580_1	mwgarabidopsis#00117	AT5G61865	predicted protein	21	-1.76478	0.294272	-3.39822	7.92228	-9.23366	0.000117716	0.0154364	1.95063
148	1	4	4	NM_117138_1	mwgarabidopsis#24181	AT4G10700	hypothetical protein	1719	-1.74878	0.297554	-3.36073	7.84216	-10.2965	6.49929e-05	0.0154364	2.52869
673	1	1	15	NM_126879_1	mwgarabidopsis#02977	**** No hits found ****	10-formyltetrahydrofolate synthetase	8009	-1.74594	0.298141	-3.35412	7.67415	-8.77587	0.000417332	0.01935	0.84134
117	1	21	3	NM_100758_1	mwgarabidopsis#00497	AT1G08840	predicted protein	1161	-1.73988	0.299396	-3.34006	8.01686	-8.90265	0.000143424	0.0154364	1.75447
25066	23	10	17	NM_118186_1	mwgarabidopsis#13616	AT4G20680	putative protein	9675	-1.73466	0.30048	-3.328	7.85205	-5.32673	0.00366787	0.0361658	-1.33908
105	1	9	3	NM_100746_1	mwgarabidopsis#00493	AT1G08730	putative myosin mya1	1149	-1.73308	0.300809	-3.32437	7.55141	-10.812	0.000161704	0.0154364	1.68234
1244	2	44	3	NM_100821_1	mwgarabidopsis#00521	AT1G09500	putative cinnamyl alcohol dehydrogenase	13559	-1.72818	0.301832	-3.31311	7.97037	-10.7908	5.02381e-05	0.0154364	2.77321
581	1	5	13	NM_106239_1	mwgarabidopsis#02473	AT1G75890	anter-specific proline-rich -like protein (apg-like)	6872	-1.72647	0.302191	-3.30917	7.95739	-7.1855	0.000448719	0.0196693	0.590044
2214	3	6	1	NM_130279_1	mwgarabidopsis#00222	AT2G47115	predicted protein	54	-1.726	0.30229	-3.30808	7.44778	-10.8052	0.000162168	0.0154364	1.67993
247	1	7	6	NM_113838_1	mwgarabidopsis#23689	**** No hits found ****	hypothetical protein	2887	-1.7241	0.302686	-3.30375	7.86937	-7.73524	0.000304296	0.0180997	0.991998
1478	2	38	8	NM_113371_1	mwgarabidopsis#23465	AT3G24600	hypothetical protein	16377	-1.71697	0.304188	-3.28744	7.72625	-11.572	3.41626e-05	0.0154364	3.13179
24524	23	44	5	NM_115313_1	mwgarabidopsis#09108	AT3G54560	histone h2a.f/z	2877	-1.71467	0.304671	-3.28222	8.37784	-11.8272	0.000107082	0.0154364	2.01976
26430	24	30	22	NM_103997_1	mwgarabidopsis#12192	AT1G51190	unknown protein	24698	-1.7035	0.307041	-3.2569	7.42357	-11.665	0.000114107	0.0154364	1.96895
1529	2	41	9	NM_104259_1	mwgarabidopsis#01693	AT1G53820	ring-h2 zinc finger protein atl3	16952	-1.70231	0.307294	-3.25421	7.76457	-9.11199	0.000126487	0.0154364	1.87948
53	1	5	2	NM_119069_1	mwgarabidopsis#24509	AT4G29250	expressed protein	573	-1.70183	0.307396	-3.25313	7.77047	-7.62523	0.000782126	0.0215276	0.241479
51	1	3	2	NM_119635_1	mwgarabidopsis#24573	AT4G34690	hypothetical protein	571	-1.70017	0.307749	-3.2494	7.92797	-7.12864	0.000467767	0.0199076	0.546731
204	1	12	5	NM_101560_1	mwgarabidopsis#00793	AT1G17000	trehalose-6-phosphate synthase	2339	-1.69799	0.308216	-3.24448	7.93969	-8.77809	0.000154752	0.0154364	1.67849
52	1	4	2	NM_119515_1	mwgarabidopsis#24557	AT4G33590	hypothetical protein	572	-1.69624	0.308589	-3.24056	7.83818	-9.24037	0.000117253	0.0154364	1.95453
5	1	5	1	NM_100010_1	mwgarabidopsis#00237	AT1G01280	cytochrome p450	5	-1.69474	0.308911	-3.23718	7.86575	-7.45269	0.000370416	0.0191681	0.789133
206	1	14	5	NM_102387_1	mwgarabidopsis#01069	AT1G26230	chaperonin precursor	2341	-1.69345	0.309187	-3.23429	7.92813	-7.3037	0.00094619	0.0227176	0.0539505
817	1	1	18	NM_129010_1	mwgarabidopsis#21597	**** No hits found ****	hypothetical protein	9713	-1.69142	0.309622	-3.22975	8.0796	-11.0679	4.36887e-05	0.0154364	2.90418
97	1	1	3	NM_101389_1	mwgarabidopsis#00745	AT1G15210	putative abc transporter	1141	-1.69026	0.309872	-3.22714	8.06997	-8.38136	0.000198426	0.0162038	1.42826
59	1	11	2	NM_117772_1	mwgarabidopsis#24321	AT4G16710	hypothetical protein	579	-1.68948	0.310039	-3.2254	8.24998	-10.5836	5.58887e-05	0.0154364	2.67247
10459	10	43	11	NM_117914_1	mwgarabidopsis#06309	AT4G18040	translation initiation factor eif4e	18282	-1.66652	0.315012	-3.17448	8.74079	-3.7501	0.0103243	0.0565117	-2.76334
58	1	10	2	NM_118001_1	mwgarabidopsis#24369	AT4G18850	hypothetical protein	578	-1.65862	0.316742	-3.15715	7.88921	-8.92502	0.000141493	0.0154364	1.76798
1240	2	40	3	NM_101094_1	mwgarabidopsis#00645	AT1G12220	nbs/lrr disease resistance protein	13555	-1.64998	0.318645	-3.13829	7.86685	-7.31982	0.000407182	0.0192661	0.691033
245	1	5	6	NM_113978_1	mwgarabidopsis#23753	AT3G30750	hypothetical protein	2885	-1.64801	0.319079	-3.13402	7.86805	-5.44091	0.00184843	0.028519	-0.908899
481	1	1	11	NM_105653_1	mwgarabidopsis#02217	AT1G69850	nitrate transporter (ntl1)	5725	-1.64629	0.31946	-3.13029	8.06812	-8.74527	0.000157907	0.0154364	1.65827
10	1	10	1	NM_124129_1	mwgarabidopsis#00097	AT5G47560	sodium-dicarboxylate cotransporter-like	10	-1.64559	0.319615	-3.12876	8.1153	-9.30019	0.00011322	0.0154364	1.98909
25320	23	24	22	NM_104471_1	mwgarabidopsis#12416	AT1G55930	unknown protein	12368	-1.6452	0.319702	-3.12791	7.90892	-5.5217	0.00171881	0.027972	-0.830963
2210	3	2	1	NM_100373_1	mwgarabidopsis#00350	AT1G04950	tata binding protein-associated factor	50	-1.64429	0.319903	-3.12595	8.03539	-10.5368	0.000181954	0.016045	1.58243
203	1	11	5	NM_101585_1	mwgarabidopsis#00809	AT1G17240	putative receptor protein kinase	2338	-1.64336	0.320109	-3.12393	7.98796	-6.87446	0.000565214	0.0202834	0.348938
25	1	25	1	NM_100432_1	mwgarabidopsis#00373	AT1G05530	udp-glucose:indole-3-acetate beta-d-glucosyltransferase	25	-1.64062	0.32072	-3.11799	7.80951	-9.40887	0.000106299	0.0154364	2.05122
1154	2	2	2	NM_119858_1	mwgarabidopsis#24589	AT4G36940	hypothetical protein	12950	-1.63666	0.321601	-3.10944	7.98413	-9.27624	0.000114815	0.0154364	1.97528
433	1	1	10	NM_112745_1	mwgarabidopsis#23117	AT3G18590	hypothetical protein	5153	-1.63648	0.321641	-3.10906	7.87611	-9.77397	8.64032e-05	0.0154364	2.25391
66	1	18	2	NM_118974_1	mwgarabidopsis#24497	AT4G28330	hypothetical protein	586	-1.63273	0.322478	-3.10098	7.92985	-11.3975	3.71565e-05	0.0154364	3.05449
1283	2	35	4	NM_115114_1	mwgarabidopsis#23917	AT3G52540	expressed protein	14119	-1.63178	0.322689	-3.09895	7.81078	-7.89136	0.000273679	0.0175711	1.10084
1201	2	1	3	NM_101321_1	mwgarabidopsis#00713	AT1G14540	anionic peroxidase	13517	-1.62842	0.323443	-3.09174	7.58881	-11.3231	0.000130832	0.0154364	1.85806
255	1	15	6	NM_114345_1	mwgarabidopsis#23821	**** No hits found ****	hypothetical protein with predicted heme-binding domain	2895	-1.6274	0.323671	-3.08955	7.79997	-9.23818	0.000331005	0.0183984	1.0546
1438	2	46	7	NM_102714_1	mwgarabidopsis#01169	AT1G29740	receptor-like serine/threonine kinase	15814	-1.62534	0.324134	-3.08514	7.85286	-6.24759	0.000924503	0.022541	-0.169822
26409	24	9	22	NM_104555_1	mwgarabidopsis#12456	AT1G57580	hypothetical protein	24677	-1.62189	0.32491	-3.07777	7.2746	-11.3059	0.000131749	0.0154364	1.85234
1229	2	29	3	NM_100986_1	mwgarabidopsis#00593	AT1G11130	leucine-rich repeat transmembrane protein kinase	13544	-1.6206	0.3252	-3.07503	8.1047	-5.90281	0.00238141	0.0308821	-0.885516
533	1	5	12	NM_111748_1	mwgarabidopsis#22613	AT3G09130	hypothetical protein	6300	-1.61818	0.325746	-3.06988	7.79681	-6.71927	0.000636233	0.0207068	0.224713
297	1	9	7	NM_102802_1	mwgarabidopsis#01205	AT1G30650	putative dna-binding protein	3457	-1.61793	0.325802	-3.06935	7.79676	-7.15168	0.00260791	0.0319948	-0.816071
7	1	7	1	NM_117642_1	mwgarabidopsis#00177	AT4G15520	obp33pep like protein	7	-1.61676	0.326066	-3.06686	8.00309	-7.84475	0.000282429	0.0176117	1.06858
1196	2	44	2	NM_118313_1	mwgarabidopsis#24413	AT4G21920	hypothetical protein	12991	-1.61356	0.32679	-3.06007	7.79611	-11.3382	3.82435e-05	0.0154364	3.02785
2977	3	1	17	NM_127746_1	mwgarabidopsis#03358	AT2G21770	putative cellulose synthase catalytic subunit	9193	-1.61342	0.326822	-3.05977	7.75916	-7.45173	0.000866001	0.0222435	0.141463
341	1	5	8	NM_113175_1	mwgarabidopsis#23373	AT3G22760	expressed protein	4022	-1.61242	0.32705	-3.05763	7.89984	-7.98857	0.000256422	0.0172778	1.16749
170	1	26	4	NM_117568_1	mwgarabidopsis#24253	AT4G14820	hypothetical protein	1741	-1.61193	0.327161	-3.0566	7.821	-8.74092	0.000424897	0.0194096	0.824616
584	1	8	13	NM_106068_1	mwgarabidopsis#02393	AT1G74080	putative transcription factor	6875	-1.60478	0.328787	-3.04148	8.03774	-7.76374	0.000298422	0.0179567	1.01204
68	1	20	2	NM_118514_1	mwgarabidopsis#24437	AT4G23840	hypothetical protein	588	-1.60456	0.328837	-3.04102	7.79034	-11.7567	3.12952e-05	0.0154364	3.21196
1143	2	39	1	NM_100148_1	mwgarabidopsis#00281	AT1G02680	transcription factor tfiid	12414	-1.60221	0.329372	-3.03608	8.01647	-7.08218	0.00269924	0.0323599	-0.844993
1287	2	39	4	NM_117101_1	mwgarabidopsis#24177	AT4G10330	hypothetical protein	14123	-1.60132	0.329575	-3.03421	7.9599	-6.93788	0.0011857	0.0248211	-0.171301
1107	2	3	1	NM_100105_1	mwgarabidopsis#00269	AT1G02250	nam (no apical meristem)-like protein	12379	-1.6013	0.329579	-3.03418	7.82467	-10.6422	5.42179e-05	0.0154364	2.70123
2689	3	1	11	NM_105654_1	mwgarabidopsis#02218	AT1G69860	putative peptide transporter	5773	-1.60122	0.329597	-3.03401	7.74301	-12.5572	2.17124e-05	0.0154364	3.54054
8352	8	48	13	NM_105739_1	mwgarabidopsis#02248	AT1G70710	endo-1	19380	-1.60018	0.329837	-3.0318	7.98294	-5.4767	0.00178967	0.028287	-0.874259
2	1	2	1	NM_100370_1	mwgarabidopsis#00349	AT1G04920	sucrose-phosphate synthase	2	-1.60001	0.329874	-3.03146	7.82858	-6.59592	0.0007001	0.0208458	0.124044
95	1	47	2	NM_117817_1	mwgarabidopsis#24333	AT4G17130	hypothetical protein	615	-1.59723	0.330511	-3.02562	7.63203	-10.1762	0.000213312	0.0162603	1.44555
482	1	2	11	NM_105625_1	mwgarabidopsis#02201	AT1G69560	myb-family transcription factor	5726	-1.5962	0.330747	-3.02346	8.05939	-4.88691	0.00311002	0.0342779	-1.46842
104	1	8	3	NM_100870_1	mwgarabidopsis#00541	AT1G09960	putative sucrose/h+ symporter	1148	-1.59562	0.33088	-3.02225	7.81973	-12.4241	2.30371e-05	0.0154364	3.48795
1358	2	14	6	NM_114509_1	mwgarabidopsis#23837	AT3G46420	hypothetical protein	15210	-1.5944	0.331159	-3.01969	7.71384	-10.2994	6.48938e-05	0.0154364	2.53015
13	1	13	1	NM_100409_1	mwgarabidopsis#00369	AT1G05300	putative zinc transporter	13	-1.59338	0.331395	-3.01755	8.28029	-9.50959	0.000100321	0.0154364	2.10806
395	1	11	9	NM_103787_1	mwgarabidopsis#01521	AT1G48940	phytocyanin	4595	-1.59329	0.331414	-3.01737	7.53393	-4.89296	0.00520156	0.0417822	-1.71069
387	1	3	9	NM_104519_1	mwgarabidopsis#01773	AT1G56410	heat shock protein	4587	-1.59237	0.331627	-3.01544	7.75042	-6.36633	0.000839783	0.0220818	-0.0680311
866	1	2	19	NM_128566_1	mwgarabidopsis#03721	AT2G30110	ubiquitin activating enzyme 1 (uba1)	10286	-1.59097	0.331948	-3.01252	8.05962	-8.59792	0.00045762	0.0198001	0.755268
18816	18	48	1	NM_124848_1	mwgarabidopsis#08573	AT5G54670	kinesin-like protein	12804	-1.58325	0.333729	-2.99644	7.69521	-10.5401	0.000181697	0.016045	1.58363
1150	2	46	1	NM_127673_1	mwgarabidopsis#00077	AT2G21040	predicted protein	12421	-1.58176	0.334075	-2.99334	7.73674	-11.2533	3.98631e-05	0.0154364	2.98944
1534	2	46	9	NM_103896_1	mwgarabidopsis#01549	AT1G50090	branched-chain amino acid aminotransferase	16957	-1.57974	0.334542	-2.98916	7.76672	-6.63846	0.000677277	0.0208176	0.15895
1199	2	47	2	NM_117714_1	mwgarabidopsis#24301	**** No hits found ****	hypothetical protein	12994	-1.5777	0.335016	-2.98493	7.89771	-9.40246	0.00030561	0.0181361	1.12696
1486	2	46	8	NM_112887_1	mwgarabidopsis#23209	AT3G19970	expressed protein	16385	-1.57722	0.335128	-2.98394	7.7906	-6.78107	0.000606783	0.0205526	0.274501
15	1	15	1	NM_100223_1	mwgarabidopsis#00305	AT1G03410	putative 1-aminocyclopropane-1-carboxylate oxidase	15	-1.57315	0.336074	-2.97554	7.77659	-7.43533	0.000874477	0.022304	0.131864
1341	2	45	5	NM_101689_1	mwgarabidopsis#00853	AT1G18310	beta-glucan-elicitor receptor	14691	-1.57273	0.336171	-2.97468	7.99687	-4.95463	0.00291223	0.0334745	-1.39761
1348	2	4	6	NM_114001_1	mwgarabidopsis#23769	**** No hits found ****	hypothetical protein	15200	-1.5713	0.336506	-2.97172	7.73329	-6.79496	0.000600381	0.0205526	0.285636
43	1	43	1	NM_116950_1	mwgarabidopsis#00189	AT4G08800	casein kinase i - arabidopsis thaliana	43	-1.57101	0.336574	-2.97112	7.6708	-8.13867	0.000585234	0.0202973	0.522182
1011	1	3	22	NM_126895_1	mwgarabidopsis#20773	AT2G12550	hypothetical protein	12003	-1.5687	0.337112	-2.96637	7.66614	-6.13865	0.00201467	0.0291215	-0.711998
1173	2	21	2	NM_117925_1	mwgarabidopsis#24357	AT4G18150	hypothetical protein	12968	-1.5679	0.3373	-2.96472	7.68148	-13.7695	1.2987e-05	0.0154364	3.98582
158	1	14	4	NM_117558_1	mwgarabidopsis#24249	**** No hits found ****	hypothetical protein	1729	-1.56638	0.337654	-2.96162	7.79181	-11.2514	3.99005e-05	0.0154364	2.98857
577	1	1	13	NM_106524_1	mwgarabidopsis#02597	AT1G78770	cell division cycle protein	6869	-1.56566	0.337823	-2.96013	7.89164	-10.0578	7.38982e-05	0.0154364	2.40533
1236	2	36	3	NM_100488_1	mwgarabidopsis#00389	AT1G06070	transcriptional activator rf2a	13551	-1.56451	0.338093	-2.95776	8.15036	-4.80602	0.00559395	0.0431281	-1.7885
26321	24	17	20	NM_103239_1	mwgarabidopsis#11824	AT1G35440	hypothetical protein	23718	-1.56163	0.338769	-2.95187	7.5415	-10.9269	0.000154061	0.0154364	1.72292
106	1	10	3	NM_100691_1	mwgarabidopsis#00477	AT1G08170	histone h2b	1150	-1.55893	0.339403	-2.94635	7.79613	-10.6369	5.43662e-05	0.0154364	2.69864
453	1	21	10	NM_112273_1	mwgarabidopsis#22869	AT3G14170	unknown protein	5173	-1.55807	0.339606	-2.94459	7.86317	-11.1045	4.29003e-05	0.0154364	2.92116
435	1	3	10	NM_112645_1	mwgarabidopsis#23057	AT3G17640	hypothetical protein	5155	-1.55663	0.339944	-2.94166	8.07398	-9.33043	0.000316445	0.018264	1.09545
214	1	22	5	NM_101711_1	mwgarabidopsis#00861	AT1G18530	calmodulin	2349	-1.55591	0.340115	-2.94018	8.19318	-9.24259	0.00033029	0.0183984	1.05657
257	1	17	6	NM_113985_1	mwgarabidopsis#23757	AT3G30810	hypothetical protein	2897	-1.55544	0.340226	-2.93922	7.73935	-6.7584	0.000617401	0.0205584	0.256284
1149	2	45	1	NM_128269_1	mwgarabidopsis#00093	AT2G27110	mutator-like transposase	12420	-1.55374	0.340626	-2.93577	7.81931	-11.4265	3.66387e-05	0.0154364	3.06744
1673	2	41	12	NM_111713_1	mwgarabidopsis#22593	AT3G08790	hypothetical protein	18661	-1.55302	0.340797	-2.9343	7.70258	-8.65926	0.000166539	0.0157658	1.60487
28	1	28	1	NM_100181_1	mwgarabidopsis#00293	AT1G03000	putative peroxisome assembly factor-2	28	-1.54999	0.341513	-2.92814	7.88639	-8.46208	0.000188484	0.016045	1.48021
7820	8	44	2	NM_118341_1	mwgarabidopsis#24416	AT4G22190	expressed protein	13132	-1.54635	0.342376	-2.92077	8.2111	-5.78321	0.0013655	0.025942	-0.584832
1153	2	1	2	NM_119999_1	mwgarabidopsis#24605	AT4G38370	expressed protein	12949	-1.54423	0.342879	-2.91648	8.07767	-10.826	4.93446e-05	0.0154364	2.7901
2012	2	44	19	NM_128113_1	mwgarabidopsis#03513	AT2G25560	putative dnaj protein	22655	-1.54262	0.343262	-2.91323	7.35499	-6.81877	0.00308389	0.0342779	-0.958473
1375	2	31	6	NM_113788_1	mwgarabidopsis#23665	AT3G28680	hypothetical protein	15227	-1.53975	0.343946	-2.90744	7.65602	-6.27613	0.0018319	0.0284535	-0.613917
19	1	19	1	NM_101605_1	mwgarabidopsis#00181	AT1G17440	expressed protein; this gene structure is inaccurate	19	-1.53346	0.345449	-2.89478	7.98046	-7.47956	0.000363455	0.0191681	0.808762
377	1	41	8	NM_113202_1	mwgarabidopsis#23385	AT3G23020	hypothetical protein	4058	-1.5321	0.345774	-2.89206	7.51773	-4.59542	0.00669809	0.0462644	-1.98176
64	1	16	2	NM_119547_1	mwgarabidopsis#24561	AT4G33890	hypothetical protein	584	-1.53001	0.346274	-2.88789	7.98288	-9.36911	0.000108772	0.0154364	2.02859
22	1	22	1	NM_119081_1	mwgarabidopsis#00101	AT4G29360	beta-1	22	-1.52704	0.346988	-2.88194	7.87372	-7.45579	0.000369604	0.0191681	0.791403
1161	2	9	2	NM_117903_1	mwgarabidopsis#24353	AT4G17930	hypothetical protein	12957	-1.52579	0.347289	-2.87945	7.7449	-12.3173	2.41698e-05	0.0154364	3.44515
25282	23	34	21	NM_104573_1	mwgarabidopsis#12464	AT1G57780	hypothetical protein	11986	-1.52533	0.347401	-2.87852	7.28331	-6.74233	0.00320817	0.0346445	-0.992591
1187	2	35	2	NM_117701_1	mwgarabidopsis#24297	AT4G16080	hypothetical protein	12982	-1.5238	0.34777	-2.87547	7.613	-13.2652	1.59961e-05	0.0154364	3.80771
249	1	9	6	NM_113716_1	mwgarabidopsis#23625	**** No hits found ****	hypothetical protein	2889	-1.52322	0.347909	-2.87432	7.55832	-10.4617	0.000188	0.016045	1.55449
63	1	15	2	NM_119764_1	mwgarabidopsis#24577	AT4G35980	expressed protein	583	-1.52308	0.347942	-2.87405	8.12434	-10.6189	0.000175607	0.0160005	1.61264
1139	2	35	1	NM_103246_1	mwgarabidopsis#00025	**** No hits found ****	unknown protein	12410	-1.52277	0.348018	-2.87342	7.68673	-9.87476	8.16989e-05	0.0154364	2.30829
1474	2	34	8	NM_112879_1	mwgarabidopsis#23205	AT3G19890	hypothetical protein	16373	-1.52181	0.348249	-2.8715	7.76862	-9.50978	0.000290282	0.0178403	1.1733
1429	2	37	7	NM_103536_1	mwgarabidopsis#01437	AT1G44100	amino acid permease	15805	-1.51923	0.348873	-2.86637	7.68983	-6.15258	0.0019952	0.0290177	-0.701962
26	1	26	1	NM_100384_1	mwgarabidopsis#00357	AT1G05055	putative transcription factor	26	-1.51892	0.348947	-2.86577	7.97854	-9.21402	0.000119083	0.0154364	1.93922
1207	2	7	3	NM_100826_1	mwgarabidopsis#00525	AT1G09550	putative pectinacetylesterase precursor	13522	-1.51801	0.349167	-2.86396	7.7202	-6.75867	0.000617273	0.0205584	0.256501
244	1	4	6	NM_114065_1	mwgarabidopsis#23801	AT3G32960	hypothetical protein	2884	-1.51725	0.349352	-2.86245	8.16511	-8.14815	0.000582199	0.0202973	0.527158
75	1	27	2	NM_119784_1	mwgarabidopsis#24581	AT4G36170	hypothetical protein	595	-1.5151	0.349872	-2.85819	7.73571	-12.8864	1.87998e-05	0.0154364	3.66736
730	1	10	16	NM_129272_1	mwgarabidopsis#21709	AT2G37160	unknown protein	8586	-1.51014	0.351078	-2.84837	7.40148	-6.67519	0.00332254	0.0350954	-1.02301
869	1	5	19	NM_128342_1	mwgarabidopsis#03613	AT2G27820	putative chorismate mutase/prephenate dehydratase	10289	-1.50893	0.351371	-2.84599	7.84666	-10.1529	0.000215555	0.0162603	1.43646
721	1	1	16	NM_129834_1	mwgarabidopsis#21977	AT2G42730	hypothetical protein	8577	-1.50865	0.35144	-2.84544	7.76096	-10.6579	5.37819e-05	0.0154364	2.70887
1460	2	20	8	NM_112994_1	mwgarabidopsis#23265	**** No hits found ****	unknown protein	16359	-1.50856	0.351461	-2.84526	7.78871	-9.96674	7.7665e-05	0.0154364	2.35732
45	1	45	1	NM_123267_1	mwgarabidopsis#00125	AT5G39050	acyltransferase - like protein	45	-1.50849	0.351478	-2.84513	8.02238	-9.00052	0.000135197	0.0154364	1.81332
723	1	3	16	NM_129699_1	mwgarabidopsis#21913	AT2G41360	hypothetical protein	8579	-1.50804	0.351587	-2.84424	7.68398	-4.51179	0.00452632	0.0395122	-1.87333
114	1	18	3	NM_101010_1	mwgarabidopsis#00605	AT1G11370	pectin methylesterase	1158	-1.50701	0.351839	-2.84221	7.45488	-9.34379	0.000314401	0.018264	1.10132
34	1	34	1	NM_124861_1	mwgarabidopsis#00105	AT5G54800	glucose-6-phosphate/phosphate translocator	34	-1.50496	0.35234	-2.83817	8.04281	-5.93241	0.00233127	0.0306345	-0.863367
396	1	12	9	NM_103760_1	mwgarabidopsis#01505	AT1G48640	lysine and histidine specific transporter	4596	-1.50349	0.352698	-2.83528	7.65471	-8.22982	0.000218784	0.0163887	1.32924
61	1	13	2	NM_120604_1	mwgarabidopsis#24641	AT5G05220	expressed protein	581	-1.50179	0.353115	-2.83194	7.81013	-8.27501	0.000212469	0.0162603	1.35897
1114	2	10	1	NM_126445_1	mwgarabidopsis#00065	AT2G04060	predicted protein	12385	-1.50147	0.353193	-2.83131	7.65755	-9.39323	0.000306973	0.0181753	1.12294
73	1	25	2	NM_120615_1	mwgarabidopsis#24645	AT5G05330	unknown protein	593	-1.50016	0.353513	-2.82875	7.77453	-12.5323	2.19538e-05	0.0154364	3.53074
1344	2	48	5	NM_101500_1	mwgarabidopsis#00773	AT1G16340	putative 3-deoxy-d-manno-2-octulosonate-8-phosphate synthase	14694	-1.49926	0.353736	-2.82697	8.01397	-12.3048	2.43068e-05	0.0154364	3.4401
128	1	32	3	NM_100895_1	mwgarabidopsis#00549	AT1G10210	putative mitogen-activated protein kinase	1172	-1.49774	0.354108	-2.82399	8.05374	-4.9936	0.0047871	0.0404592	-1.62204
1192	2	40	2	NM_119290_1	mwgarabidopsis#24537	AT4G31410	expressed protein	12987	-1.49308	0.355253	-2.81489	7.85277	-11.0999	4.30004e-05	0.0154364	2.91899
250	1	10	6	NM_113681_1	mwgarabidopsis#23609	AT3G27650	expressed protein	2890	-1.4924	0.355421	-2.81357	7.86423	-4.23663	0.00603643	0.044393	-2.18425
100	1	4	3	NM_101170_1	mwgarabidopsis#00665	AT1G12990	putative beta-1	1144	-1.4921	0.355494	-2.81298	8.11854	-10.107	7.19496e-05	0.0154364	2.43108
1289	2	41	4	NM_116647_1	mwgarabidopsis#24113	AT4G04090	hypothetical protein	14125	-1.49122	0.355712	-2.81126	7.92096	-5.53945	0.00169175	0.0277568	-0.813968
1292	2	44	4	NM_116389_1	mwgarabidopsis#24033	AT4G01580	hypothetical protein	14128	-1.48984	0.356051	-2.80859	8.03106	-4.944	0.0029423	0.0335993	-1.40868
6446	6	14	20	NM_127965_1	mwgarabidopsis#21175	AT2G24030	hypothetical protein	23290	-1.48701	0.356752	-2.80306	7.63273	-4.87346	0.0031511	0.034416	-1.48256
1485	2	45	8	NM_112927_1	mwgarabidopsis#23225	AT3G20360	unknown protein	16384	-1.4859	0.357027	-2.80091	7.66354	-7.07754	0.000485685	0.0199076	0.507525
47	1	47	1	NM_125859_1	mwgarabidopsis#00061	AT5G64630	fas2 (dbj|baa77766.1)	47	-1.48481	0.357296	-2.7988	8.17958	-8.83328	0.000149609	0.0154364	1.7123
25258	23	10	21	NM_105376_1	mwgarabidopsis#12852	AT1G67060	hypothetical protein	11962	-1.4847	0.357323	-2.79859	7.03802	-6.56276	0.0035257	0.0358472	-1.07493
2305	3	1	3	NM_101405_1	mwgarabidopsis#00746	AT1G15360	putative ethylene responsive element	1189	-1.4844	0.357397	-2.79801	7.83897	-9.13378	0.000124861	0.0154364	1.8923
1238	2	38	3	NM_101304_1	mwgarabidopsis#00709	AT1G14370	protein kinase	13553	-1.48187	0.358023	-2.79311	7.98405	-5.49393	0.00176215	0.0281479	-0.857647
26384	24	32	21	NM_104684_1	mwgarabidopsis#12508	AT1G59920	hypothetical protein	24301	-1.4812	0.358192	-2.7918	7.93329	-6.94876	0.000534485	0.0199911	0.407476
1202	2	2	3	NM_101272_1	mwgarabidopsis#00697	AT1G14070	xyloglucan fucosyltransferase	13518	-1.4812	0.358192	-2.7918	7.71487	-8.8186	0.000150957	0.0154364	1.70333
25135	23	31	18	NM_102384_1	mwgarabidopsis#11416	AT1G26190	hypothetical protein	10268	-1.48011	0.358462	-2.78969	7.46896	-6.54245	0.00356403	0.0358676	-1.08444
1250	2	2	4	NM_117448_1	mwgarabidopsis#24213	AT4G13740	hypothetical protein	14086	-1.47913	0.358704	-2.78781	7.79045	-6.38686	0.000826054	0.0218908	-0.0505951
71	1	23	2	NM_117804_1	mwgarabidopsis#24325	AT4G17000	hypothetical protein	591	-1.47828	0.358916	-2.78617	7.75395	-12.4014	2.32725e-05	0.0154364	3.4789
146	1	2	4	NM_117544_1	mwgarabidopsis#24245	**** No hits found ****	hypothetical protein	1717	-1.47819	0.358939	-2.78599	8.42352	-7.48013	0.000363311	0.0191681	0.809172
55	1	7	2	NM_118592_1	mwgarabidopsis#24449	**** No hits found ****	hypothetical protein	575	-1.47702	0.359229	-2.78374	8.01694	-7.95001	0.000263112	0.0174658	1.14115
38	1	38	1	NM_100394_1	mwgarabidopsis#00361	AT1G05160	putative cytochrome p450	38	-1.4735	0.360107	-2.77695	7.80684	-10.9685	4.59161e-05	0.0154364	2.8577
1195	2	43	2	NM_118429_1	mwgarabidopsis#24429	AT4G23000	hypothetical protein	12990	-1.47276	0.360292	-2.77553	7.66616	-13.3161	1.56579e-05	0.0154364	3.82613
483	1	3	11	NM_105500_1	mwgarabidopsis#02153	AT1G68290	putative bifunctional nuclease	5727	-1.47139	0.360636	-2.77288	7.76996	-6.05989	0.00107938	0.0239108	-0.334273
1466	2	26	8	NM_113361_1	mwgarabidopsis#23461	AT3G24510	unknown protein	16365	-1.46965	0.361071	-2.76954	7.74605	-5.2862	0.00212922	0.0296744	-1.06069
7825	8	1	3	NM_101325_1	mwgarabidopsis#00716	AT1G14580	zinc finger protein	13658	-1.46932	0.361153	-2.76891	8.08321	-6.37887	0.000831366	0.0219498	-0.0573749
1138	2	34	1	NM_102310_1	mwgarabidopsis#00073	AT1G24735	f5a9.20	12409	-1.46854	0.361349	-2.76741	7.72489	-10.5159	5.78927e-05	0.0154364	2.63903
14	1	14	1	NM_100379_1	mwgarabidopsis#00353	AT1G05000	unkown protein	14	-1.46817	0.36144	-2.76671	7.83532	-7.3178	0.000407772	0.0192661	0.68953
238	1	46	5	NM_101733_1	mwgarabidopsis#00869	AT1G18750	homeodomain transcription factor	2372	-1.46667	0.361817	-2.76383	7.72314	-8.90056	0.000143606	0.0154364	1.7532
24913	23	1	14	NM_101253_1	mwgarabidopsis#10840	AT1G13870	hypothetical protein	7961	-1.46641	0.361882	-2.76333	7.92551	-7.25716	0.000425979	0.0194096	0.644149
1232	2	32	3	NM_100813_1	mwgarabidopsis#00517	AT1G09420	putative glucose-6-phosphate dehydrogenase	13547	-1.46625	0.361922	-2.76303	7.62425	-5.64566	0.00153968	0.0269537	-0.71314
1141	2	37	1	NM_100351_1	mwgarabidopsis#00345	AT1G04710	putative acetyl-coa acyltransferase	12412	-1.46578	0.36204	-2.76213	8.27538	-8.25844	0.000548228	0.0201084	0.584544
490	1	10	11	NM_104967_1	mwgarabidopsis#01949	AT1G62890	non-ltr reverse transcriptase	5734	-1.46487	0.362268	-2.76038	7.57699	-5.04849	0.00266135	0.0321938	-1.30059
29	1	29	1	NM_100028_1	mwgarabidopsis#00245	AT1G01460	4	29	-1.46436	0.362396	-2.75941	7.74022	-9.31865	0.000112008	0.0154364	1.9997
437	1	5	10	NM_112547_1	mwgarabidopsis#22993	AT3G16740	expressed protein	5157	-1.46364	0.362578	-2.75803	7.62096	-6.32994	0.00176578	0.0281502	-0.576121
1363	2	19	6	NM_113783_1	mwgarabidopsis#23661	AT3G28630	hypothetical protein	15215	-1.46338	0.362643	-2.75753	7.66619	-9.50679	0.000100482	0.0154364	2.10648
385	1	1	9	NM_104667_1	mwgarabidopsis#01837	AT1G59740	oligopeptide transporter	4585	-1.46264	0.362828	-2.75613	8.31708	-5.97085	0.00226802	0.0303583	-0.834764
1136	2	32	1	NM_121025_1	mwgarabidopsis#00137	AT5G09880	splicing factor-like protein	12407	-1.46106	0.363227	-2.7531	7.95172	-10.73	5.18251e-05	0.0154364	2.74389
6560	6	32	22	NM_126369_1	mwgarabidopsis#20611	AT2G03180	hypothetical protein	24412	-1.45674	0.364316	-2.74487	7.75358	-7.3475	0.000399187	0.0192639	0.711614
20703	19	15	18	NM_102620_1	mwgarabidopsis#11538	AT1G28520	unknown protein	10158	-1.45622	0.364447	-2.74389	7.79227	-10.2476	0.000206613	0.0162603	1.47322
442	1	10	10	NM_112229_1	mwgarabidopsis#22849	AT3G13780	hypothetical protein	5162	-1.45557	0.364611	-2.74265	7.92983	-6.48657	0.000762981	0.021319	0.0333326
1156	2	4	2	NM_119231_1	mwgarabidopsis#24525	AT4G30840	expressed protein	12952	-1.45526	0.364688	-2.74207	7.88958	-13.1555	1.67543e-05	0.0154364	3.76767
110	1	14	3	NM_101359_1	mwgarabidopsis#00733	AT1G14900	linker histone protein	1154	-1.45434	0.364923	-2.74031	8.10733	-8.30039	0.000209015	0.0162603	1.37559
1243	2	43	3	NM_100851_1	mwgarabidopsis#00537	AT1G09790	putative phytochelatin synthetase	13558	-1.45291	0.365285	-2.73759	7.56974	-11.7221	3.18101e-05	0.0154364	3.19707
1343	2	47	5	NM_106541_1	mwgarabidopsis#00789	AT1G16780	vacuolar-type h+-translocating inorganic pyrophosphatase	14693	-1.45058	0.365873	-2.73319	8.02433	-11.556	3.44253e-05	0.0154364	3.12476
1134	2	30	1	NM_116242_1	mwgarabidopsis#00197	AT4G00232	predicted protein	12405	-1.44997	0.366028	-2.73203	7.67898	-10.3855	6.19978e-05	0.0154364	2.57378
26256	24	48	18	NM_105979_1	mwgarabidopsis#13136	AT1G73200	hypothetical protein	22612	-1.44779	0.366582	-2.7279	7.98672	-6.98237	0.000521222	0.0199911	0.433758
1203	2	3	3	NM_101131_1	mwgarabidopsis#00649	AT1G12610	transcriptional activator cbf1	13519	-1.44749	0.366659	-2.72733	7.74002	-6.52871	0.000738007	0.0209607	0.0684533
294	1	6	7	NM_103096_1	mwgarabidopsis#01317	AT1G33770	protein kinase	3454	-1.44749	0.366659	-2.72733	7.77457	-8.32227	0.00020609	0.0162603	1.38988
390	1	6	9	NM_104271_1	mwgarabidopsis#01697	AT1G53930	polyubiquitin	4590	-1.44669	0.366863	-2.72582	7.80881	-9.60158	9.52006e-05	0.0154364	2.15935
492	1	12	11	NM_104792_1	mwgarabidopsis#01885	AT1G61110	nam protein	5736	-1.44493	0.367311	-2.72249	7.9044	-4.08994	0.00706993	0.0473088	-2.35491
1155	2	3	2	NM_119361_1	mwgarabidopsis#24541	AT4G32090	hypothetical protein	12951	-1.44373	0.367615	-2.72024	8.11769	-9.03398	0.000366195	0.0191681	0.9622
5566	6	46	1	NM_115887_1	mwgarabidopsis#00079	AT3G60240	protein synthesis initiation factor - like	12515	-1.4436	0.367648	-2.71999	7.77031	-8.98894	0.000136141	0.0154364	1.8064
16941	16	45	8	NM_125790_1	mwgarabidopsis#19172	AT5G63940	putative protein	16717	-1.4419	0.368083	-2.71678	7.50618	-7.54975	0.000817363	0.0217577	0.198301
1131	2	27	1	NM_100133_1	mwgarabidopsis#00277	AT1G02520	p-glycoprotein	12402	-1.44105	0.368299	-2.71518	7.73384	-10.9175	4.71113e-05	0.0154364	2.83361
88	1	40	2	NM_119596_1	mwgarabidopsis#24569	AT4G34310	hypothetical protein	608	-1.44076	0.368373	-2.71464	7.81605	-11.0216	4.47119e-05	0.0154364	2.88256
1168	2	16	2	NM_119245_1	mwgarabidopsis#24529	AT4G30970	hypothetical protein	12964	-1.43799	0.369082	-2.70943	7.64735	-11.9168	2.90362e-05	0.0154364	3.28005
42	1	42	1	NM_100002_1	mwgarabidopsis#00233	**** No hits found ****	gtp-binding protein	42	-1.43411	0.370076	-2.70215	7.70201	-8.46269	0.000188411	0.016045	1.4806
493	1	13	11	NM_105659_1	mwgarabidopsis#02221	AT1G69910	putative protein kinase	5737	-1.4332	0.370308	-2.70046	7.62095	-6.53065	0.00154297	0.0269932	-0.438045
583	1	7	13	NM_106094_1	mwgarabidopsis#02409	AT1G74340	putative dolichyl-phosphate mannosyltransferase polypeptide 2	6874	-1.43295	0.370374	-2.69998	8.26346	-5.19934	0.00405496	0.0376341	-1.44541
1	1	1	1	NM_100398_1	mwgarabidopsis#00365	AT1G05200	putative ligand-gated ion channel protein	1	-1.43293	0.370377	-2.69995	7.84665	-5.5756	0.00163814	0.0274516	-0.779481
1248	2	48	3	NM_100494_1	mwgarabidopsis#00393	AT1G06130	glyoxalase ii isozyme	13563	-1.43252	0.370484	-2.69917	7.81129	-11.7864	3.0861e-05	0.0154364	3.22468
1144	2	40	1	NM_100093_1	mwgarabidopsis#00265	AT1G02130	gtp-binding protein	12415	-1.43058	0.370981	-2.69556	8.21504	-10.4817	5.89388e-05	0.0154364	2.622
18	1	18	1	NM_099985_1	mwgarabidopsis#00225	AT1G01030	dna-binding protein	18	-1.42758	0.371754	-2.68995	7.74738	-8.62515	0.000170114	0.01589	1.58353
156	1	12	4	NM_116233_1	mwgarabidopsis#23925	AT3G52680	expressed protein	1727	-1.42747	0.371781	-2.68975	7.76185	-10.4506	5.99082e-05	0.0154364	2.60647
1198	2	46	2	NM_117889_1	mwgarabidopsis#24349	AT4G17790	expressed protein	12993	-1.42644	0.372048	-2.68782	8.09692	-10.4378	6.03117e-05	0.0154364	2.60007
342	1	6	8	NM_113156_1	mwgarabidopsis#23357	AT3G22570	expressed protein	4023	-1.42572	0.372234	-2.68648	7.64634	-8.95005	0.000139369	0.0154364	1.78306
1176	2	24	2	NM_117652_1	mwgarabidopsis#24277	AT4G15610	expressed protein	12971	-1.42426	0.372611	-2.68376	7.78613	-9.58137	9.62992e-05	0.0154364	2.14813
1146	2	42	1	NM_120926_1	mwgarabidopsis#00201	AT5G08415	lipoic acid synthase - like protein	12417	-1.42364	0.372771	-2.68261	8.26975	-9.32881	0.000111347	0.0154364	2.00553
8541	8	45	17	NM_127137_1	mwgarabidopsis#03088	AT2G15750	putative non-ltr retroelement reverse transcriptase	21657	-1.42296	0.372946	-2.68136	7.70287	-5.07905	0.00258508	0.0318939	-1.26929
1115	2	11	1	NM_116557_1	mwgarabidopsis#00017	AT4G03205	expressed protein; supported by cdna: gi_16323207_gb_ay057708 1_	12386	-1.42209	0.373171	-2.67974	7.82008	-10.248	6.66948e-05	0.0154364	2.50393
1126	2	22	1	NM_117622_1	mwgarabidopsis#00069	AT4G15340	lupeol synthase like protein	12397	-1.42189	0.373222	-2.67937	7.68363	-9.24915	0.000116651	0.0154364	1.95962
1775	2	47	14	NM_129958_1	mwgarabidopsis#22021	AT2G43960	hypothetical protein	19803	-1.42156	0.373309	-2.67874	7.69527	-6.47845	0.000767906	0.0214334	0.0265394
103	1	7	3	NM_100915_1	mwgarabidopsis#00557	AT1G10400	puative glucosyl transferase	1147	-1.4211	0.373427	-2.6779	8.08675	-9.02384	0.000133318	0.0154364	1.82724
243	1	3	6	NM_114239_1	mwgarabidopsis#23817	AT3G43710	hypothetical protein	2883	-1.42093	0.373471	-2.67759	7.76286	-9.52197	9.96134e-05	0.0154364	2.11499
578	1	2	13	NM_106486_1	mwgarabidopsis#02581	AT1G78390	neoxanthin cleavage enzyme	6870	-1.41959	0.373819	-2.67509	8.0011	-9.00711	0.000371153	0.0191681	0.949833
1293	2	45	4	NM_116229_1	mwgarabidopsis#23985	AT4G00120	hypothetical protein	14129	-1.41206	0.375776	-2.66116	8.01917	-7.65416	0.000769105	0.0214438	0.257895
1132	2	28	1	NM_100070_1	mwgarabidopsis#00261	AT1G01900	subtilisin-like serine protease	12403	-1.41177	0.375849	-2.66064	7.78802	-10.5997	5.54248e-05	0.0154364	2.68037
116	1	20	3	NM_100881_1	mwgarabidopsis#00545	AT1G10070	tat-binding protein	1160	-1.41146	0.375932	-2.66006	8.34947	-8.42597	0.000192858	0.016045	1.45704
1123	2	19	1	NM_104430_1	mwgarabidopsis#00149	AT1G55545	awaiting functional assignment	12394	-1.41142	0.375942	-2.65998	7.83957	-8.48626	0.00018562	0.016045	1.49567
259	1	19	6	NM_113846_1	mwgarabidopsis#23693	AT3G29220	hypothetical protein	2899	-1.40967	0.376397	-2.65677	7.75934	-6.76304	0.00132548	0.0257087	-0.283682
8400	8	48	14	NM_129908_1	mwgarabidopsis#22008	AT2G43470	hypothetical protein	19948	-1.40919	0.376523	-2.65588	7.78724	-4.87876	0.00313483	0.0343684	-1.47698
1296	2	48	4	NM_115084_1	mwgarabidopsis#23905	AT3G52240	hypothetical protein	14132	-1.40615	0.377318	-2.65029	7.88585	-11.6206	3.33797e-05	0.0154364	3.15304
771	1	3	17	NM_127594_1	mwgarabidopsis#03297	AT2G20350	putative ap2 domain transcription factor	9147	-1.40452	0.377744	-2.64729	7.78573	-6.90821	0.00055101	0.0201084	0.375601
26330	24	26	20	NM_103528_1	mwgarabidopsis#11940	AT1G44020	unknown protein	23727	-1.40267	0.378228	-2.64391	7.13846	-7.58956	0.000798547	0.0216473	0.221138
1125	2	21	1	NM_113912_1	mwgarabidopsis#00085	AT3G29970	gene_id:k17e7.15~unknown protein	12396	-1.40198	0.378409	-2.64264	7.87068	-9.41932	0.000303139	0.0180724	1.13429
1200	2	48	2	NM_117668_1	mwgarabidopsis#24285	AT4G15770	hypothetical protein	12995	-1.40168	0.378489	-2.64208	8.25426	-6.61088	0.00146338	0.0265248	-0.384093
484	1	4	11	NM_105463_1	mwgarabidopsis#02137	AT1G67930	putative golgi transport complex protein	5728	-1.401	0.378666	-2.64085	7.88261	-7.42339	0.000880703	0.0223186	0.124867
1122	2	18	1	NM_127657_1	mwgarabidopsis#00193	AT2G20875	predicted protein	12393	-1.40098	0.378671	-2.64081	7.8094	-9.31563	0.000112205	0.0154364	1.99797
40	1	40	1	NM_100188_1	mwgarabidopsis#00297	AT1G03060	putataive transport protein	40	-1.4007	0.378746	-2.64029	8.23129	-4.84849	0.00322903	0.0346677	-1.5089
538	1	10	12	NM_111466_1	mwgarabidopsis#22469	AT3G05920	expressed protein	6305	-1.39593	0.38	-2.63158	7.19411	-5.73888	0.00268349	0.0322343	-1.01018
32	1	32	1	NM_123272_1	mwgarabidopsis#00169	AT5G39100	germin - like protein glp6	32	-1.39325	0.380707	-2.62669	7.67152	-9.50017	0.000100863	0.0154364	2.10277
376	1	40	8	NM_113293_1	mwgarabidopsis#23433	AT3G23880	hypothetical protein	4057	-1.39154	0.381156	-2.62359	7.72699	-7.35989	0.000395667	0.0192639	0.720803
1259	2	11	4	NM_115092_1	mwgarabidopsis#23909	AT3G52320	hypothetical protein	14095	-1.3905	0.381434	-2.62169	7.66039	-6.55869	0.000720812	0.0208626	0.0933153
291	1	3	7	NM_103337_1	mwgarabidopsis#01393	**** No hits found ****	ty1/copia-element polyprotein	3452	-1.3903	0.381485	-2.62133	7.72149	-9.64547	0.000272203	0.0175199	1.23086
1303	2	7	5	NM_101867_1	mwgarabidopsis#00905	AT1G20130	anter-specific proline-rich protein apg precursor	14653	-1.38958	0.381675	-2.62003	8.39961	-11.4212	3.6732e-05	0.0154364	3.06509
74	1	26	2	NM_120474_1	mwgarabidopsis#24629	AT5G03920	hypothetical protein	594	-1.38885	0.381869	-2.6187	7.96009	-9.46055	0.000297196	0.0179297	1.15213
2981	3	5	17	NM_127455_1	mwgarabidopsis#03234	AT2G18980	peroxidase (atp22a)	9197	-1.38876	0.381892	-2.61854	7.36665	-6.13868	0.00444668	0.0392266	-1.28227
46	1	46	1	NM_117613_1	mwgarabidopsis#00109	AT4G15250	constans like protein	46	-1.38626	0.382555	-2.614	7.91367	-10.3369	6.36106e-05	0.0154364	2.54925
354	1	18	8	NM_113160_1	mwgarabidopsis#23361	AT3G22620	expressed protein	4035	-1.38574	0.382694	-2.61305	7.68139	-6.30843	0.000879924	0.0223186	-0.117456
1221	2	21	3	NM_100661_1	mwgarabidopsis#00465	AT1G07870	protein kinase	13536	-1.38404	0.383145	-2.60998	7.82887	-5.1243	0.00247667	0.0314228	-1.22319
1218	2	18	3	NM_100962_1	mwgarabidopsis#00577	AT1G10870	brca1-associated ring domain protein isolog	13533	-1.38389	0.383184	-2.60971	7.71007	-4.561	0.00690193	0.0469085	-2.01399
1352	2	8	6	NM_113743_1	mwgarabidopsis#23641	AT3G28240	hypothetical protein	15204	-1.38266	0.383511	-2.60749	7.7342	-10.3387	6.35529e-05	0.0154364	2.55012
1120	2	16	1	NM_100061_1	mwgarabidopsis#00257	AT1G01780	lim domain protein	12391	-1.38178	0.383745	-2.6059	7.87541	-8.35454	0.000201863	0.0162509	1.41088
20	1	20	1	NM_125706_1	mwgarabidopsis#00165	AT5G63120	atp-dependent rna helicase-like protein	20	-1.38153	0.383813	-2.60544	7.92119	-6.95023	0.000533896	0.0199911	0.408628
1390	2	46	6	NM_113652_1	mwgarabidopsis#23589	AT3G27370	hypothetical protein	15242	-1.37907	0.384465	-2.60101	7.46238	-8.82085	0.000407832	0.0192661	0.862736
1591	2	7	11	NM_105094_1	mwgarabidopsis#01997	AT1G64200	h+-transporting atpase protein	18058	-1.37806	0.384737	-2.59918	7.69027	-5.36724	0.00197647	0.0289717	-0.980751
1279	2	31	4	NM_116441_1	mwgarabidopsis#24045	AT4G02090	hypothetical protein	14115	-1.37784	0.384794	-2.59879	7.49511	-7.71174	0.000743953	0.0210602	0.290346
25280	23	32	21	NM_104743_1	mwgarabidopsis#12540	AT1G60600	hypothetical protein	11984	-1.37489	0.385583	-2.59347	8.2013	-6.07735	0.00460367	0.0398178	-1.31384
1157	2	5	2	NM_118830_1	mwgarabidopsis#24477	**** No hits found ****	hypothetical protein	12953	-1.37413	0.385784	-2.59212	7.76883	-9.42609	0.000302154	0.0180724	1.13722
151	1	7	4	NM_116522_1	mwgarabidopsis#24069	AT4G02880	hypothetical protein	1722	-1.37114	0.386586	-2.58675	7.77994	-11.4109	3.69165e-05	0.0154364	3.06047
1373	2	29	6	NM_113923_1	mwgarabidopsis#23729	**** No hits found ****	hypothetical protein	15225	-1.36884	0.387202	-2.58263	7.44784	-7.57188	0.000340675	0.018637	0.875649
1197	2	45	2	NM_117968_1	mwgarabidopsis#24365	AT4G18540	hypothetical protein	12992	-1.36791	0.387453	-2.58096	7.74744	-8.30315	0.000208643	0.0162603	1.3774
109	1	13	3	NM_101422_1	mwgarabidopsis#00749	AT1G15530	receptor lectin kinase	1153	-1.36708	0.387675	-2.57948	7.7521	-9.65973	9.21211e-05	0.0154364	2.19147
1258	2	10	4	NM_115647_1	mwgarabidopsis#23957	AT3G57850	hypothetical protein	14094	-1.36521	0.388179	-2.57613	7.61258	-8.56823	0.000176278	0.0160036	1.54772
262	1	22	6	NM_113688_1	mwgarabidopsis#23613	AT3G27720	hypothetical protein	2902	-1.36484	0.388278	-2.57547	7.63338	-12.3832	2.3464e-05	0.0154364	3.4716
1678	2	46	12	NM_111418_1	mwgarabidopsis#22449	AT3G05450	hypothetical protein	18666	-1.36233	0.388954	-2.571	7.54847	-6.25632	0.00091795	0.0225342	-0.162281
149	1	5	4	NM_116807_1	mwgarabidopsis#24133	AT4G07350	hypothetical protein	1720	-1.36082	0.38936	-2.56832	7.69638	-9.55556	9.77233e-05	0.0154364	2.13376
1127	2	23	1	NM_125877_1	mwgarabidopsis#00021	AT5G64810	predicted protein	12398	-1.35991	0.389606	-2.5667	7.71949	-12.1301	2.63155e-05	0.0154364	3.36889
292	1	4	7	NM_103302_1	mwgarabidopsis#01377	AT1G36060	ap2 domain transcription factor	3453	-1.35958	0.389696	-2.5661	8.01944	-6.14629	0.00100465	0.0232794	-0.258028
1294	2	46	4	NM_116045_1	mwgarabidopsis#23969	AT3G61800	hypothetical protein	14130	-1.35954	0.389705	-2.56604	7.72198	-11.1408	4.2135e-05	0.0154364	2.93793
1916	2	44	17	NM_127249_1	mwgarabidopsis#03133	AT2G16960	putative importin	21515	-1.35939	0.389746	-2.56578	7.53575	-8.96634	0.000138006	0.0154364	1.79285
123	1	27	3	NM_101255_1	mwgarabidopsis#00689	AT1G13890	synaptosomal associated protein (snap25a)	1167	-1.35836	0.390025	-2.56394	7.65098	-7.40191	0.000383994	0.0192639	0.751849
289	1	1	7	NM_103599_1	mwgarabidopsis#01457	AT1G45616	disease resistance protein	3450	-1.35817	0.390078	-2.56359	8.12637	-5.27997	0.00214151	0.0298061	-1.06687
1476	2	36	8	NM_112780_1	mwgarabidopsis#23141	AT3G18940	expressed protein	16375	-1.3575	0.390259	-2.5624	7.88	-7.17384	0.000452552	0.0197013	0.581187
17	1	17	1	NM_100016_1	mwgarabidopsis#00241	AT1G01340	cyclic nucleotide and calmodulin-regulated ion channel	17	-1.35656	0.390512	-2.56074	7.74362	-8.03275	0.000620477	0.0205584	0.466078
94	1	46	2	NM_118048_1	mwgarabidopsis#24381	AT4G19280	hypothetical protein	614	-1.35451	0.391069	-2.55709	7.65817	-11.1712	4.15073e-05	0.0154364	2.9519
1270	2	22	4	NM_115716_1	mwgarabidopsis#23961	AT3G58540	expressed protein	14106	-1.35399	0.391208	-2.55618	7.55256	-5.74626	0.00140995	0.0261026	-0.61905
1158	2	6	2	NM_118692_1	mwgarabidopsis#24465	AT4G25600	hypothetical protein	12954	-1.35392	0.391228	-2.55606	7.77292	-11.6262	3.32909e-05	0.0154364	3.15548
182	1	38	4	NM_117572_1	mwgarabidopsis#24257	AT4G14860	hypothetical protein	1753	-1.35249	0.391617	-2.55352	7.58326	-6.79815	0.000598922	0.0205524	0.288189
1188	2	36	2	NM_117664_1	mwgarabidopsis#24281	AT4G15730	hypothetical protein	12983	-1.35184	0.391793	-2.55237	7.74332	-12.1326	2.62843e-05	0.0154364	3.36996
1328	2	32	5	NM_101840_1	mwgarabidopsis#00897	AT1G19850	transcription factor	14678	-1.35182	0.391798	-2.55234	7.48533	-5.97539	0.00488024	0.0406864	-1.36726
500	1	20	11	NM_105141_1	mwgarabidopsis#02017	AT1G64660	methionine/cystathionine gamma lyase	5744	-1.35117	0.391973	-2.5512	7.82577	-6.73675	0.00134816	0.025942	-0.300855
1113	2	9	1	NM_128098_1	mwgarabidopsis#00081	AT2G25410	predicted protein	12384	-1.3509	0.392048	-2.55071	7.71393	-9.46718	0.000102789	0.0154364	2.08421
1111	2	7	1	NM_121746_1	mwgarabidopsis#00145	AT5G17400	adp/atp translocase-like protein	12382	-1.34882	0.392614	-2.54703	7.6805	-9.08827	0.000128284	0.0154364	1.86548
1249	2	1	4	NM_117502_1	mwgarabidopsis#24229	AT4G14250	hypothetical protein	14085	-1.34815	0.392794	-2.54586	7.90618	-8.13195	0.000587397	0.0202973	0.518651
1469	2	29	8	NM_113144_1	mwgarabidopsis#23349	AT3G22450	hypothetical protein	16368	-1.34762	0.39294	-2.54492	7.57414	-8.8591	0.000147271	0.0154364	1.72804
1472	2	32	8	NM_112998_1	mwgarabidopsis#23269	**** No hits found ****	hypothetical protein	16371	-1.34738	0.393006	-2.54449	7.35388	-9.47528	0.000295107	0.0178858	1.15848
1184	2	32	2	NM_118294_1	mwgarabidopsis#24409	AT4G21740	hypothetical protein	12979	-1.34718	0.39306	-2.54414	7.84003	-9.2639	0.000115647	0.0154364	1.96815
1577	2	41	10	NM_112492_1	mwgarabidopsis#22973	AT3G16210	hypothetical protein	17524	-1.34477	0.393717	-2.5399	7.70219	-8.2577	0.000214862	0.0162603	1.3476
127	1	31	3	NM_100932_1	mwgarabidopsis#00565	AT1G10570	putative protein-tyrosine phosphatase 2	1171	-1.34426	0.393857	-2.53899	7.91937	-8.35498	0.000201806	0.0162509	1.41116
1410	2	18	7	NM_103028_1	mwgarabidopsis#01289	**** No hits found ****	subtilisin-like serine protease	15786	-1.34308	0.394178	-2.53692	7.51519	-8.0738	0.000242325	0.0169457	1.22521
1177	2	25	2	NM_120102_1	mwgarabidopsis#24613	AT4G39420	hypothetical protein	12972	-1.34215	0.394432	-2.53529	7.59761	-12.6536	2.08076e-05	0.0154364	3.57818
16771	16	19	5	NM_113294_1	mwgarabidopsis#05164	AT3G23890	topoisomerase ii	14980	-1.34096	0.394758	-2.5332	7.24524	-5.06321	0.00452317	0.0395022	-1.5616
1404	2	12	7	NM_102470_1	mwgarabidopsis#01093	AT1G27080	peptide transporter	15780	-1.34093	0.394766	-2.53315	7.63086	-9.50487	0.000100592	0.0154364	2.1054
185	1	41	4	NM_116882_1	mwgarabidopsis#24145	**** No hits found ****	hypothetical protein	1756	-1.34083	0.394792	-2.53298	7.62964	-5.92683	0.00501921	0.0412116	-1.3931
153	1	9	4	NM_116303_1	mwgarabidopsis#24005	AT4G00770	expressed protein	1724	-1.33999	0.395023	-2.5315	7.97803	-7.8445	0.000689611	0.0208176	0.364081
5567	6	47	1	NM_116241_1	mwgarabidopsis#00031	AT4G00231	predicted protein	12516	-1.33912	0.395261	-2.52997	7.79886	-5.66384	0.00151526	0.0268465	-0.696039
79	1	31	2	NM_118634_1	mwgarabidopsis#24457	AT4G25020	expressed protein	599	-1.33851	0.395428	-2.5289	7.62819	-8.31528	0.00053165	0.0199911	0.613744
21792	20	48	17	NM_102776_1	mwgarabidopsis#11614	**** No hits found ****	hypothetical protein	21948	-1.33825	0.395501	-2.52844	6.85626	-5.9154	0.00505266	0.0413756	-1.39923
1280	2	32	4	NM_116369_1	mwgarabidopsis#24029	AT4G01390	hypothetical protein	14116	-1.33773	0.395643	-2.52753	7.44574	-6.25292	0.00186133	0.028536	-0.630321
161	1	17	4	NM_116823_1	mwgarabidopsis#24137	AT4G07510	hypothetical protein	1732	-1.33657	0.395962	-2.5255	7.78526	-8.26465	0.000213898	0.0162603	1.35217
26342	24	38	20	NM_105057_1	mwgarabidopsis#12688	**** No hits found ****	hypothetical protein	23738	-1.33647	0.395989	-2.52532	7.58994	-7.79104	0.000292919	0.0178858	1.03116
2061	2	45	20	NM_127378_1	mwgarabidopsis#20945	AT2G18210	unknown protein	23225	-1.33592	0.39614	-2.52436	7.42651	-4.05477	0.0109298	0.0579503	-2.51015
1484	2	44	8	NM_113004_1	mwgarabidopsis#23273	AT3G21100	unknown protein	16383	-1.3349	0.39642	-2.52258	7.68995	-8.63307	0.000169276	0.015869	1.5885
1151	2	47	1	NM_120977_1	mwgarabidopsis#00029	AT5G09400	potassium transport protein-like; supported by cdna: gi_15810448_gb_ay056263 1_	12422	-1.33424	0.396601	-2.52143	7.73383	-8.46761	0.000490103	0.0199076	0.690767
8579	8	35	18	NM_128168_1	mwgarabidopsis#21260	AT2G26100	unknown protein	22219	-1.33412	0.396635	-2.52121	7.12603	-5.89714	0.00510665	0.0415371	-1.40905
27	1	27	1	NM_100234_1	mwgarabidopsis#00309	AT1G03520	putative glycosylation enzyme	27	-1.33365	0.396764	-2.52039	7.89788	-6.73891	0.000626702	0.0205773	0.240576
1246	2	46	3	NM_100638_1	mwgarabidopsis#00457	AT1G07650	receptor-like serine/threonine kinase	13561	-1.33271	0.397022	-2.51875	8.18938	-10.4674	5.93832e-05	0.0154364	2.61485
1413	2	21	7	NM_102739_1	mwgarabidopsis#01177	AT1G29990	hydrophilic protein	15789	-1.33206	0.397201	-2.51762	7.73023	-6.61702	0.000688671	0.0208176	0.141383
1112	2	8	1	NM_121378_1	mwgarabidopsis#00129	AT5G13750	transporter-like protein	12383	-1.33189	0.397248	-2.51732	7.79191	-9.09614	0.000127684	0.0154364	1.87013
108	1	12	3	NM_100539_1	mwgarabidopsis#00413	AT1G06620	oxidoreductase	1152	-1.33149	0.397357	-2.51663	7.60533	-8.85481	0.000400831	0.0192661	0.878795
235	1	43	5	NM_102029_1	mwgarabidopsis#00949	AT1G21810	myosin-like protein	2369	-1.33146	0.397367	-2.51657	7.62708	-10.7442	5.14486e-05	0.0154364	2.75077
1190	2	38	2	NM_119973_1	mwgarabidopsis#24601	AT4G38120	hypothetical protein	12985	-1.3305	0.397632	-2.51489	7.45709	-8.29945	0.000536208	0.0199911	0.605633
12620	12	44	10	NM_124989_1	mwgarabidopsis#18834	AT5G56070	putative protein	17762	-1.33024	0.397703	-2.51444	7.57571	-11.6238	3.33285e-05	0.0154364	3.15444
1723	2	43	13	NM_106060_1	mwgarabidopsis#02389	AT1G74010	putative strictosidine synthase	19231	-1.3298	0.397825	-2.51367	7.66044	-5.8215	0.00132112	0.0257013	-0.549568
8495	8	47	16	NM_129103_1	mwgarabidopsis#21644	AT2G35510	expressed protein	21087	-1.32877	0.398109	-2.51188	7.77369	-4.10984	0.00691872	0.0469302	-2.33156
1210	2	10	3	NM_100620_1	mwgarabidopsis#00445	AT1G07460	lectin	13525	-1.32668	0.398684	-2.50825	7.72847	-4.34954	0.00535667	0.0423629	-2.05522
1133	2	29	1	NM_118996_1	mwgarabidopsis#00213	AT4G28540	protein kinase adk1-like protein	12404	-1.3235	0.399565	-2.50272	8.05609	-8.87432	0.000145913	0.0154364	1.73729
1230	2	30	3	NM_100968_1	mwgarabidopsis#00581	AT1G10930	dna helicase isolog	13545	-1.32151	0.400116	-2.49927	7.67406	-4.90848	0.00304541	0.0342149	-1.44579
1216	2	16	3	NM_101073_1	mwgarabidopsis#00637	AT1G12010	putative amino-cyclopropane-carboxylic acid oxidase (acc oxidase)	13531	-1.32058	0.400375	-2.49766	7.65155	-5.57054	0.00164553	0.0275195	-0.784298
1288	2	40	4	NM_116960_1	mwgarabidopsis#24161	AT4G08910	hypothetical protein	14124	-1.32035	0.400436	-2.49728	7.6547	-9.24876	0.000329295	0.0183984	1.05931
1541	2	5	10	NM_112462_1	mwgarabidopsis#22961	AT3G15920	hypothetical protein	17488	-1.31986	0.400572	-2.49643	7.76738	-10.0135	7.57031e-05	0.0154364	2.38204
171	1	27	4	NM_117406_1	mwgarabidopsis#24205	AT4G13330	hypothetical protein	1742	-1.3183	0.401008	-2.49371	7.63264	-7.67102	0.000318032	0.018264	0.946563
1463	2	23	8	NM_112793_1	mwgarabidopsis#23153	AT3G19070	hypothetical protein	16362	-1.31783	0.401139	-2.4929	7.58546	-6.81761	0.000590111	0.0203309	0.30374
1165	2	13	2	NM_120092_1	mwgarabidopsis#24609	AT4G39320	expressed protein	12961	-1.31779	0.40115	-2.49284	7.62703	-10.7796	5.05267e-05	0.0154364	2.76781
87	1	39	2	NM_119819_1	mwgarabidopsis#24585	AT4G36560	hypothetical protein	607	-1.31759	0.401206	-2.49249	7.57795	-10.3986	6.15696e-05	0.0154364	2.5804
1140	2	36	1	NM_102309_1	mwgarabidopsis#00009	AT1G24706	f5a9.21	12411	-1.3166	0.401479	-2.49079	8.19147	-8.70961	0.000161421	0.0154364	1.6362
408	1	24	9	NM_115834_1	mwgarabidopsis#01509	**** No hits found ****	copia-type reverse transcriptase-like protein	4608	-1.31576	0.401715	-2.48933	7.41461	-5.19096	0.00408206	0.0377435	-1.45249
1336	2	40	5	NM_102187_1	mwgarabidopsis#01005	AT1G23380	knotted-like homeobox protein	14686	-1.31512	0.401892	-2.48823	7.71639	-11.4809	3.5689e-05	0.0154364	3.09163
631	1	7	14	NM_130289_1	mwgarabidopsis#22169	AT2G47210	hypothetical protein	7446	-1.31511	0.401895	-2.48821	8.00483	-4.60558	0.00663925	0.0460918	-1.97227
5315	5	35	19	NM_127915_1	mwgarabidopsis#03431	AT2G23510	putative anthranilate n-hydroxycinnamoyl/benzoyltransferase	10415	-1.31441	0.402089	-2.48701	6.97939	-4.89626	0.00518733	0.0416953	-1.70777
339	1	3	8	NM_113301_1	mwgarabidopsis#23437	AT3G23960	hypothetical protein	4020	-1.31429	0.402124	-2.48679	7.95917	-10.2872	6.53142e-05	0.0154364	2.52397
290	1	2	7	NM_103542_1	mwgarabidopsis#01441	AT1G44180	aminoacylase	3451	-1.31406	0.402188	-2.4864	8.08054	-7.13555	0.000465403	0.0199076	0.552012
1269	2	21	4	NM_116127_1	mwgarabidopsis#23977	AT3G62620	hypothetical protein	14105	-1.31389	0.402234	-2.48612	7.75168	-6.42643	0.000800333	0.0216473	-0.017153
1276	2	28	4	NM_116943_1	mwgarabidopsis#24157	AT4G08730	hypothetical protein	14112	-1.3135	0.402343	-2.48544	7.49839	-9.61921	9.42546e-05	0.0154364	2.16911
7846	8	22	3	NM_100631_1	mwgarabidopsis#00452	AT1G07570	protein kinase apk1a	13678	-1.3132	0.402426	-2.48493	7.10404	-5.8047	0.00539119	0.0424938	-1.45933
1342	2	46	5	NM_101658_1	mwgarabidopsis#00837	AT1G17950	myb-like protein	14692	-1.31218	0.402713	-2.48316	7.5783	-10.0714	7.33549e-05	0.0154364	2.41244
1266	2	18	4	NM_116587_1	mwgarabidopsis#24089	AT4G03490	hypothetical protein	14102	-1.3113	0.402957	-2.48166	7.67549	-5.6062	0.00159427	0.0271247	-0.750419
37	1	37	1	NM_100443_1	mwgarabidopsis#00377	AT1G05630	putative inositol 1	37	-1.30824	0.403814	-2.47638	7.78678	-8.32568	0.000205638	0.0162603	1.3921
35	1	35	1	NM_125782_1	mwgarabidopsis#00057	AT5G63870	ser/thr protein phosphatase catalytic subunit-like protein	35	-1.30813	0.403843	-2.47621	7.92754	-6.69248	0.000649514	0.020794	0.202992
1968	2	48	18	NM_128138_1	mwgarabidopsis#21245	AT2G25780	hypothetical protein	22091	-1.30741	0.404044	-2.47498	7.6981	-9.56256	9.73343e-05	0.0154364	2.13766
167	1	23	4	NM_115546_1	mwgarabidopsis#23945	AT3G56870	hypothetical protein	1738	-1.3049	0.40475	-2.47066	7.71288	-4.93368	0.00297184	0.0337931	-1.41944
25185	23	33	19	NM_103832_1	mwgarabidopsis#12100	AT1G49420	hypothetical protein	10845	-1.30433	0.40491	-2.46968	7.12907	-5.76546	0.00551794	0.0428485	-1.48098
227	1	35	5	NM_101612_1	mwgarabidopsis#00817	AT1G17500	p-type atpase	2361	-1.30336	0.405182	-2.46802	7.81805	-9.58114	9.63118e-05	0.0154364	2.148
1530	2	42	9	NM_104204_1	mwgarabidopsis#01677	AT1G53260	plastid protein	16953	-1.30171	0.405646	-2.4652	7.46635	-5.28944	0.00212285	0.0296744	-1.05747
25488	24	48	2	NM_119255_1	mwgarabidopsis#16176	AT4G31050	putative protein	13516	-1.30064	0.405946	-2.46338	7.77167	-6.73373	0.000629199	0.0205842	0.236398
1278	2	30	4	NM_116596_1	mwgarabidopsis#24093	AT4G03580	hypothetical protein	14114	-1.30052	0.405978	-2.46318	7.64774	-6.97973	0.000522253	0.0199911	0.431692
1174	2	22	2	NM_117847_1	mwgarabidopsis#24341	AT4G17440	hypothetical protein	12969	-1.30037	0.406022	-2.46292	7.70998	-9.31945	0.000111956	0.0154364	2.00016
86	1	38	2	NM_120566_1	mwgarabidopsis#24633	AT5G04840	unknown protein	606	-1.3002	0.40607	-2.46263	7.76444	-9.82573	8.39488e-05	0.0154364	2.28192
2218	3	10	1	NM_127448_1	mwgarabidopsis#00098	AT2G18915	f-box protein lkp2/ado2	58	-1.29965	0.406225	-2.46169	7.8943	-4.14538	0.00665751	0.0461711	-2.29001
2063	2	47	20	NM_127198_1	mwgarabidopsis#20881	AT2G16450	hypothetical protein	23227	-1.29958	0.406246	-2.46157	7.29346	-4.59268	0.00671405	0.0462758	-1.98431
1208	2	8	3	NM_100787_1	mwgarabidopsis#00509	AT1G09170	putative kinesin	13523	-1.29934	0.406311	-2.46117	7.62482	-8.61171	0.000171547	0.015909	1.5751
165	1	21	4	NM_116315_1	mwgarabidopsis#24009	**** No hits found ****	hypothetical protein	1736	-1.29844	0.406566	-2.45963	7.54239	-5.55197	0.00167296	0.0276265	-0.802004
530	1	2	12	NM_111993_1	mwgarabidopsis#22721	AT3G11600	expressed protein	6298	-1.29714	0.406932	-2.45741	7.87152	-6.35477	0.00084762	0.0221082	-0.0778594
26471	24	23	23	U11861	d196brosche10#1		H. sapiens G10 homolog (edg-2)	25871	-1.29675	0.407042	-2.45675	7.60133	-6.88156	0.00056219	0.0202546	0.354559
486	1	6	11	NM_105317_1	mwgarabidopsis#02077	AT1G66460	protein kinase	5730	-1.29586	0.407292	-2.45524	7.60395	-4.2832	0.0057449	0.0436417	-2.13079
1739	2	11	14	NM_129910_1	mwgarabidopsis#22009	AT2G43490	hypothetical protein	19767	-1.29555	0.40738	-2.45471	7.85306	-9.25547	0.000116219	0.0154364	1.96328
2692	3	4	11	NM_105464_1	mwgarabidopsis#02138	AT1G67940	putative abc transporter	5776	-1.29532	0.407446	-2.45431	7.22316	-5.72565	0.00565036	0.0433606	-1.50314
1241	2	41	3	NM_100997_1	mwgarabidopsis#00597	AT1G11250	syntaxin-related protein at-syr1	13556	-1.29296	0.408113	-2.4503	7.67288	-12.107	2.65949e-05	0.0154364	3.35939
20704	19	16	18	NM_102582_1	mwgarabidopsis#11522	AT1G28160	hypothetical protein	10159	-1.29271	0.408182	-2.44988	7.57052	-6.46867	0.000773884	0.0214549	0.0183507
6357	6	21	18	NM_128318_1	mwgarabidopsis#21319	AT2G27590	expressed protein	22158	-1.29256	0.408227	-2.44962	7.88226	-3.70112	0.0109193	0.0579303	-2.82369
546	1	18	12	NM_111730_1	mwgarabidopsis#22601	AT3G08960	hypothetical protein	6313	-1.29251	0.408241	-2.44953	7.54858	-6.87818	0.000563629	0.0202546	0.351881
1281	2	33	4	NM_116188_1	mwgarabidopsis#23981	AT3G63230	hypothetical protein	14117	-1.29215	0.408343	-2.44892	7.58261	-6.56903	0.000714994	0.0208626	0.10186
540	1	12	12	NM_111339_1	mwgarabidopsis#22405	AT3G04670	expressed protein	6307	-1.2921	0.408355	-2.44885	7.73705	-5.98005	0.00115418	0.0247212	-0.405565
67	1	19	2	NM_118606_1	mwgarabidopsis#24453	AT4G24730	hypothetical protein	587	-1.29201	0.408381	-2.44869	8.03676	-8.84807	0.000148264	0.0154364	1.72132
916	1	4	20	NM_127853_1	mwgarabidopsis#21137	AT2G22880	hypothetical protein	10864	-1.28924	0.409167	-2.44399	7.49214	-4.85788	0.00319946	0.0346115	-1.49898
1471	2	31	8	NM_113026_1	mwgarabidopsis#23285	AT3G21310	expressed protein	16370	-1.28871	0.409316	-2.4431	7.51383	-8.47831	0.000186556	0.016045	1.4906
1108	2	4	1	NM_100053_1	mwgarabidopsis#00253	AT1G01710	acyl coa thioesterase	12380	-1.28862	0.409343	-2.44294	8.12005	-8.50603	0.000183315	0.016045	1.50828
268	1	28	6	NM_114218_1	mwgarabidopsis#23809	AT3G43500	hypothetical protein	2908	-1.28813	0.409481	-2.44212	7.60007	-3.98963	0.00789144	0.0499979	-2.47356
1253	2	5	4	NM_116609_1	mwgarabidopsis#24101	**** No hits found ****	hypothetical protein	14089	-1.28806	0.409503	-2.44199	7.54421	-12.0496	2.73056e-05	0.0154364	3.33562
1286	2	38	4	NM_117495_1	mwgarabidopsis#24225	AT4G14180	hypothetical protein	14122	-1.28773	0.409595	-2.44143	7.64225	-9.17243	0.000122038	0.0154364	1.91496
4025	4	41	15	NM_126506_1	mwgarabidopsis#02834	**** No hits found ****	putative non-ltr retroelement reverse transcriptase	20417	-1.28753	0.409652	-2.4411	7.30097	-7.86072	0.000683302	0.0208176	0.372986
1520	2	32	9	NM_104065_1	mwgarabidopsis#01609	AT1G51820	light repressible receptor protein kinase	16943	-1.28553	0.41022	-2.43772	7.68493	-7.12382	0.00105591	0.0237078	-0.0551736
819	1	3	18	NM_128869_1	mwgarabidopsis#21533	AT2G33090	hypothetical protein	9715	-1.2855	0.410228	-2.43767	7.40376	-6.68381	0.00139525	0.0260477	-0.33566
1285	2	37	4	NM_117532_1	mwgarabidopsis#24241	AT4G14520	hypothetical protein	14121	-1.28463	0.410475	-2.4362	7.90129	-5.52452	0.00171448	0.0279582	-0.828263
357	1	21	8	NM_112967_1	mwgarabidopsis#23249	AT3G20760	hypothetical protein	4038	-1.28431	0.410566	-2.43566	7.75269	-8.8452	0.000148524	0.0154364	1.71957
1958	2	38	18	NM_128935_1	mwgarabidopsis#21561	AT2G33760	hypothetical protein	22081	-1.28366	0.410752	-2.43456	7.10305	-5.68255	0.00279763	0.0329051	-1.0538
6527	6	47	21	NM_128708_1	mwgarabidopsis#03783	**** No hits found ****	putative ring zinc finger protein	23891	-1.2831	0.410912	-2.43361	7.79845	-7.97428	0.000258878	0.0173529	1.15774
1630	2	46	11	NM_104920_1	mwgarabidopsis#01929	AT1G62400	protein kinase	18097	-1.28183	0.411274	-2.43147	7.61223	-5.16484	0.00238393	0.0308821	-1.18214
26015	24	47	13	NM_101311_1	mwgarabidopsis#10868	AT1G14440	hypothetical protein	19755	-1.28163	0.411332	-2.43113	8.00622	-7.62179	0.000329051	0.0183984	0.911464
700	1	28	15	NM_126699_1	mwgarabidopsis#02909	AT2G07300	putative replication protein a1	8035	-1.28117	0.411461	-2.43036	6.91647	-5.66311	0.00586642	0.044026	-1.53833
344	1	8	8	NM_113037_1	mwgarabidopsis#23293	AT3G21420	expressed protein	4025	-1.27977	0.41186	-2.42801	7.49426	-11.6561	3.28206e-05	0.0154364	3.1685
1206	2	6	3	NM_100951_1	mwgarabidopsis#00573	AT1G10750	putative carboxyl-terminal peptidase	13521	-1.27898	0.412087	-2.42667	7.75839	-7.63515	0.000326018	0.0183777	0.921011
6421	6	37	19	NM_128564_1	mwgarabidopsis#03719	AT2G30090	hookless1-like protein	22742	-1.27745	0.412523	-2.4241	8.39741	-4.57507	0.00681774	0.0466303	-2.00079
91	1	43	2	NM_118665_1	mwgarabidopsis#24461	AT4G25330	hypothetical protein	611	-1.27558	0.41306	-2.42096	7.56587	-11.0795	4.3438e-05	0.0154364	2.90955
1351	2	7	6	NM_113776_1	mwgarabidopsis#23657	AT3G28560	hypothetical protein	15203	-1.27522	0.413161	-2.42036	7.70858	-5.52431	0.0017148	0.0279582	-0.82846
26318	24	14	20	NM_103523_1	mwgarabidopsis#11936	AT1G43970	hypothetical protein	23715	-1.27521	0.413166	-2.42033	7.37887	-7.48955	0.000846834	0.0221082	0.163497
224	1	32	5	NM_101949_1	mwgarabidopsis#00929	AT1G20960	putative atp-dependent rna helicase	2358	-1.27361	0.413625	-2.41765	7.96379	-7.46817	0.000366387	0.0191681	0.80045
465	1	33	10	NM_112280_1	mwgarabidopsis#22873	AT3G14225	unknown protein	5185	-1.27345	0.413671	-2.41738	7.50607	-9.01704	0.000133863	0.0154364	1.82319
1181	2	29	2	NM_118897_1	mwgarabidopsis#24485	AT4G27610	hypothetical protein	12976	-1.27326	0.413722	-2.41708	7.71124	-11.0782	4.34668e-05	0.0154364	2.90893
2110	2	46	21	NM_128799_1	mwgarabidopsis#03829	AT2G32400	putative ligand-gated ion channel subunit	23794	-1.27259	0.413915	-2.41595	7.46782	-8.79204	0.000413887	0.01935	0.849047
81	1	33	2	NM_118138_1	mwgarabidopsis#24393	AT4G20190	hypothetical protein	601	-1.27175	0.414158	-2.41454	7.66079	-7.37308	0.000391959	0.0192639	0.730568
1387	2	43	6	NM_113797_1	mwgarabidopsis#23669	AT3G28760	hypothetical protein	15239	-1.271	0.414372	-2.41329	8.03284	-4.97815	0.00284691	0.0331556	-1.37317
288	1	48	6	NM_113592_1	mwgarabidopsis#23557	AT3G26800	hypothetical protein	2928	-1.27092	0.414397	-2.41315	7.55036	-7.85284	0.000686359	0.0208176	0.368662
488	1	8	11	NM_105131_1	mwgarabidopsis#02013	**** No hits found ****	unknown protein	5732	-1.27037	0.414552	-2.41224	7.89276	-3.71577	0.0107374	0.0574327	-2.80559
1242	2	42	3	NM_100972_1	mwgarabidopsis#00585	AT1G10970	zip4	13557	-1.26987	0.414697	-2.4114	7.89832	-8.67163	0.000440388	0.0196693	0.791202
1217	2	17	3	NM_100978_1	mwgarabidopsis#00589	AT1G11050	ser/thr protein kinase isolog	13532	-1.26904	0.414937	-2.41	7.72421	-6.27818	0.00090177	0.0224431	-0.143434
1313	2	17	5	NM_102084_1	mwgarabidopsis#00965	AT1G22335	glycine-rich rna-binding protein	14663	-1.26799	0.415237	-2.40826	8.04166	-6.07477	0.00106606	0.0237787	-0.321075
1225	2	25	3	NM_101333_1	mwgarabidopsis#00721	AT1G14660	na+ h+ antiporter	13540	-1.26629	0.415726	-2.40543	7.20974	-5.59734	0.00610482	0.044499	-1.57586
1163	2	11	2	NM_117676_1	mwgarabidopsis#24289	AT4G15840	hypothetical protein	12959	-1.26537	0.415992	-2.40389	7.59463	-8.65752	0.000443627	0.0196693	0.78435
1395	2	3	7	NM_103230_1	mwgarabidopsis#01361	AT1G35330	ring zinc finger protein	15771	-1.26492	0.416122	-2.40314	7.62423	-4.89249	0.00309316	0.0342779	-1.46256
89	1	41	2	NM_119187_1	mwgarabidopsis#24521	AT4G30410	hypothetical protein	609	-1.26428	0.416306	-2.40208	7.73283	-11.0555	4.39595e-05	0.0154364	2.89841
1204	2	4	3	NM_101065_1	mwgarabidopsis#00633	AT1G11930	putative proline synthetase associated protein	13520	-1.26387	0.416425	-2.40139	8.30368	-4.33583	0.00543444	0.0426003	-2.07079
93	1	45	2	NM_118193_1	mwgarabidopsis#24397	**** No hits found ****	hypothetical protein	613	-1.26371	0.416472	-2.40112	7.50271	-8.6977	0.000434481	0.0196192	0.803815
1320	2	24	5	NM_101467_1	mwgarabidopsis#00765	AT1G15990	cyclic nucleotide and calmodulin-regulated ion channel protein	14670	-1.26218	0.416913	-2.39858	7.66667	-7.16515	0.000455431	0.0197715	0.574581
69	1	21	2	NM_118120_1	mwgarabidopsis#24389	AT4G20010	expressed protein	589	-1.26176	0.417035	-2.39788	8.35434	-9.37261	0.000108552	0.0154364	2.03058
626	1	2	14	NM_111215_1	mwgarabidopsis#22341	AT3G03440	unknown protein	7442	-1.26132	0.417163	-2.39715	7.994	-8.61727	0.000453018	0.0197013	0.764742
677	1	5	15	NM_126876_1	mwgarabidopsis#02853	**** No hits found ****	mutator-like transposase	8012	-1.26131	0.417164	-2.39714	7.86121	-3.66812	0.0113419	0.058965	-2.86457
25319	23	23	22	NM_104502_1	mwgarabidopsis#12432	AT1G56230	unknown protein	12367	-1.26113	0.417217	-2.39684	7.77463	-6.98785	0.000519097	0.0199911	0.438029
65	1	17	2	NM_119123_1	mwgarabidopsis#24513	AT4G29770	expressed protein	585	-1.26081	0.41731	-2.3963	7.98577	-8.76271	0.000156221	0.0154364	1.66902
1392	2	48	6	NM_113504_1	mwgarabidopsis#23525	AT3G26000	expressed protein	15244	-1.26061	0.417369	-2.39596	8.04159	-9.24197	0.000117143	0.0154364	1.95546
295	1	7	7	NM_102979_1	mwgarabidopsis#01269	AT1G32440	pyruvate kinase	3455	-1.2603	0.417457	-2.39546	8.2429	-9.69464	9.03284e-05	0.0154364	2.21064
164	1	20	4	NM_116481_1	mwgarabidopsis#24057	AT4G02480	contains a short region of similarity to another arabidopsis hypothetical protein f19k23.8 (gb:ac000375)	1735	-1.26003	0.417534	-2.39501	8.16358	-6.64007	0.000676429	0.0208176	0.160268
8062	8	46	7	NM_103211_1	mwgarabidopsis#01172	AT1G35143	hypothetical protein	15958	-1.25801	0.41812	-2.39166	7.93268	-8.71922	0.000429678	0.0194361	0.814189
122	1	26	3	NM_101366_1	mwgarabidopsis#00737	AT1G14970	auxin-independent growth promoter	1166	-1.25774	0.418197	-2.39122	8.15733	-7.37206	0.000392243	0.0192639	0.729817
1185	2	33	2	NM_117948_1	mwgarabidopsis#24361	AT4G18375	hypothetical protein	12980	-1.25768	0.418216	-2.39111	7.59997	-6.63537	0.000678904	0.0208176	0.156424
6148	6	4	14	NM_111033_1	mwgarabidopsis#22251	AT3G01670	expressed protein	19856	-1.25761	0.418235	-2.391	7.65182	-8.33628	0.000525678	0.0199911	0.624469
1159	2	7	2	NM_118351_1	mwgarabidopsis#24417	AT4G22250	hypothetical protein	12955	-1.25725	0.418341	-2.39039	7.78161	-7.59469	0.00079616	0.0216473	0.22407
1430	2	38	7	NM_103474_1	mwgarabidopsis#01421	**** No hits found ****	mutator-like transposase	15806	-1.25698	0.418418	-2.38996	7.44507	-10.6439	5.4171e-05	0.0154364	2.70205
380	1	44	8	NM_113054_1	mwgarabidopsis#23305	AT3G21590	hypothetical protein	4061	-1.2563	0.418615	-2.38883	7.47988	-4.73141	0.00362498	0.0360464	-1.63365
5988	6	36	10	NM_112077_1	mwgarabidopsis#22763	**** No hits found ****	hypothetical protein	17613	-1.25628	0.418622	-2.38879	6.8182	-5.55308	0.0062721	0.0448483	-1.60142
1674	2	42	12	NM_111672_1	mwgarabidopsis#22577	AT3G07930	expressed protein	18662	-1.2549	0.419022	-2.38651	7.71936	-8.75779	0.000156694	0.0154364	1.66599
627	1	3	14	NM_111111_1	mwgarabidopsis#22293	AT3G02440	hypothetical protein	7443	-1.25463	0.4191	-2.38606	7.27277	-8.77252	0.000418051	0.01935	0.83974
137	1	41	3	NM_101058_1	mwgarabidopsis#00629	AT1G11870	putative seryl-trna synthetase	1181	-1.25411	0.419252	-2.3852	8.11273	-6.4032	0.000815317	0.0217577	-0.0367606
1109	2	5	1	NM_127648_1	mwgarabidopsis#00205	AT2G20815	unknown protein	12381	-1.25385	0.419328	-2.38477	7.81552	-5.01869	0.00273824	0.0325146	-1.33126
1381	2	37	6	NM_114724_1	mwgarabidopsis#23861	**** No hits found ****	hypothetical protein	15233	-1.25306	0.419558	-2.38346	7.63001	-6.91231	0.000549313	0.0201084	0.37883
25225	23	25	20	NM_103625_1	mwgarabidopsis#11988	AT1G47310	expressed protein	11405	-1.25148	0.420016	-2.38086	7.11097	-5.53188	0.00635421	0.0451924	-1.61375
6383	6	47	18	NM_128171_1	mwgarabidopsis#21263	AT2G26135	hypothetical protein	22184	-1.25142	0.420035	-2.38075	7.34833	-8.21475	0.000561393	0.0202546	0.561926
229	1	37	5	NM_102460_1	mwgarabidopsis#01089	AT1G26960	putative dna-binding protein	2363	-1.2507	0.420243	-2.37957	7.91397	-10.9509	4.63254e-05	0.0154364	2.84938
1583	2	47	10	NM_112106_1	mwgarabidopsis#22781	AT3G12700	hypothetical protein	17530	-1.25044	0.420319	-2.37914	8.06562	-4.66817	0.00386167	0.036782	-1.7019
391	1	7	9	NM_104157_1	mwgarabidopsis#01649	AT1G52790	putative oxidoreductase	4591	-1.24845	0.420899	-2.37587	7.50037	-8.28149	0.000211581	0.0162603	1.36322
386	1	2	9	NM_104630_1	mwgarabidopsis#01821	**** No hits found ****	polyprotein	4586	-1.24735	0.421222	-2.37404	7.84575	-8.9326	0.000140846	0.0154364	1.77255
1182	2	30	2	NM_118708_1	mwgarabidopsis#24469	AT4G25760	expressed protein	12977	-1.24562	0.421726	-2.37121	7.48832	-7.87513	0.000677755	0.0208176	0.38088
388	1	4	9	NM_104470_1	mwgarabidopsis#01757	AT1G55920	serine acetyltransferase	4588	-1.24559	0.421736	-2.37115	8.29591	-6.56826	0.000715426	0.0208626	0.101223
272	1	32	6	NM_113821_1	mwgarabidopsis#23681	AT3G29000	unknown protein	2912	-1.24548	0.421767	-2.37098	7.62083	-7.06379	0.000490644	0.0199076	0.496922
1263	2	15	4	NM_117054_1	mwgarabidopsis#24169	AT4G09860	hypothetical protein	14099	-1.24548	0.421769	-2.37097	7.50529	-7.87478	0.000276755	0.0175864	1.08939
77	1	29	2	NM_119151_1	mwgarabidopsis#24517	AT4G30050	hypothetical protein	597	-1.2453	0.421819	-2.37068	7.98293	-6.59585	0.000700139	0.0208458	0.123986
176	1	32	4	NM_116508_1	mwgarabidopsis#24061	**** No hits found ****	hypothetical protein	1747	-1.24348	0.422352	-2.3677	7.5381	-6.29758	0.000887684	0.0223941	-0.126755
126	1	30	3	NM_101017_1	mwgarabidopsis#00609	AT1G11440	similar to serine/threonine protein kinase emb|caa69216	1170	-1.24135	0.422978	-2.36419	8.05859	-6.57655	0.00071079	0.0208626	0.108076
24865	23	1	13	NM_114882_1	mwgarabidopsis#14256	AT3G50220	putative protein	7393	-1.23981	0.423428	-2.36168	7.62043	-4.52723	0.00710912	0.0474893	-2.04581
1416	2	24	7	NM_102479_1	mwgarabidopsis#01097	AT1G27170	disease resistance protein	15792	-1.2395	0.423519	-2.36117	7.56142	-8.57414	0.000175626	0.0160005	1.55145
1675	2	43	12	NM_111583_1	mwgarabidopsis#22529	**** No hits found ****	unknown protein	18663	-1.23935	0.423564	-2.36092	7.99664	-4.88634	0.00311176	0.0342779	-1.46902
548	1	20	12	NM_111601_1	mwgarabidopsis#22537	AT3G07210	expressed protein	6315	-1.23925	0.423592	-2.36076	7.45307	-7.3603	0.000914523	0.0225044	0.0876504
1124	2	20	1	NM_125077_1	mwgarabidopsis#00133	AT5G56950	nucleosome assembly protein	12395	-1.23909	0.423641	-2.36049	8.03869	-11.2701	3.95365e-05	0.0154364	2.99707
1194	2	42	2	NM_118771_1	mwgarabidopsis#24473	AT4G26380	hypothetical protein	12989	-1.2386	0.423784	-2.35969	7.789	-6.36675	0.000839499	0.0220818	-0.0676741
3590	4	38	6	NM_114632_1	mwgarabidopsis#23846	AT3G47640	hypothetical protein	15282	-1.23842	0.423836	-2.3594	7.63719	-4.19951	0.00628085	0.0448815	-2.22712
1175	2	23	2	NM_117693_1	mwgarabidopsis#24293	AT4G16000	expressed protein	12970	-1.23815	0.423916	-2.35896	7.85114	-11.41	3.69319e-05	0.0154364	3.06008
19088	18	32	7	NM_116715_1	mwgarabidopsis#15165	AT4G04770	putative abc transporter	16184	-1.23724	0.424183	-2.35747	8.32528	-5.46893	0.00660605	0.0459599	-1.65069
1372	2	28	6	NM_114013_1	mwgarabidopsis#23777	AT3G31915	hypothetical protein	15224	-1.23608	0.424526	-2.35557	7.49527	-5.05676	0.00264045	0.032129	-1.2921
1162	2	10	2	NM_117834_1	mwgarabidopsis#24337	AT4G17280	hypothetical protein	12958	-1.23586	0.424589	-2.35522	7.28636	-5.46282	0.00663116	0.046076	-1.65431
439	1	7	10	NM_112397_1	mwgarabidopsis#22929	AT3G15340	hypothetical protein	5159	-1.23549	0.424699	-2.35461	7.77452	-7.32942	0.000404389	0.0192661	0.698179
1870	2	46	16	NM_129211_1	mwgarabidopsis#21689	AT2G36550	hypothetical protein	20945	-1.23548	0.424701	-2.3546	7.52601	-6.63841	0.000677301	0.0208176	0.158913
1813	2	37	15	NM_126838_1	mwgarabidopsis#02957	**** No hits found ****	putative replication protein a1	20365	-1.23539	0.424727	-2.35445	7.51851	-8.45906	0.000188846	0.016045	1.47828
25439	24	47	1	NM_124907_1	mwgarabidopsis#08592	AT5G55250	s-adenosyl-l-methionine:salicylic acid carboxyl methyltransferase-like protein	12947	-1.23499	0.424846	-2.35379	7.31173	-5.45897	0.00664704	0.0461335	-1.65659
25632	24	48	5	NM_120110_1	mwgarabidopsis#09332	AT4G39500	cytochrome p450 -like protein	15196	-1.23414	0.425096	-2.35241	7.58312	-7.52211	0.000352744	0.0189716	0.83969
1227	2	27	3	NM_101152_1	mwgarabidopsis#00657	AT1G12820	transport inhibitor response 1 (tir1)	13542	-1.23406	0.425121	-2.35227	7.99033	-4.49357	0.0073229	0.0482049	-2.0777
1688	2	8	13	NM_105994_1	mwgarabidopsis#02361	AT1G73340	steroid 22-alpha-hydroxylase	19196	-1.23326	0.425354	-2.35098	7.63215	-10.3082	6.45881e-05	0.0154364	2.53467
7917	8	45	4	NM_116238_1	mwgarabidopsis#23988	AT4G00210	hypothetical protein	14273	-1.23321	0.425369	-2.3509	7.22727	-8.60134	0.000456803	0.0197979	0.756943
1118	2	14	1	NM_100292_1	mwgarabidopsis#00321	AT1G04110	subtilisin-like serine protease	12389	-1.23159	0.425849	-2.34825	8.15763	-7.60225	0.000792659	0.0216473	0.228386
1167	2	15	2	NM_119375_1	mwgarabidopsis#24545	AT4G32230	hypothetical protein	12963	-1.23153	0.425864	-2.34817	7.5856	-11.5425	3.46475e-05	0.0154364	3.11885
1374	2	30	6	NM_113879_1	mwgarabidopsis#23713	AT3G29580	hypothetical protein	15226	-1.23062	0.426134	-2.34668	7.29848	-7.21826	0.000438152	0.0196693	0.614846
236	1	44	5	NM_101986_1	mwgarabidopsis#00933	AT1G21340	dna-binding protein	2370	-1.23005	0.426303	-2.34575	7.91676	-8.22702	0.000557657	0.0202154	0.568295
7818	8	42	2	NM_118816_1	mwgarabidopsis#24476	AT4G26820	hypothetical protein	13130	-1.22973	0.426399	-2.34522	7.79679	-4.33709	0.00542723	0.042585	-2.06935
1785	2	9	15	NM_126181_1	mwgarabidopsis#02693	**** No hits found ****	putative auxin-induced protein	20337	-1.2296	0.426437	-2.34501	7.36321	-7.28495	0.00095697	0.0227933	0.0427185
1148	2	44	1	NM_125147_1	mwgarabidopsis#00141	AT5G57655	expressed protein; supported by full length cdna: ceres: 122798	12419	-1.22791	0.426934	-2.34228	8.29133	-6.34192	0.00085644	0.0222435	-0.0888148
2217	3	9	1	NM_104211_1	mwgarabidopsis#00114	AT1G53325	predicted protein	57	-1.22729	0.42712	-2.34126	7.64955	-5.16996	0.00237252	0.030863	-1.17698
1917	2	45	17	NM_127132_1	mwgarabidopsis#03085	**** No hits found ****	copia-like retroelement pol polyprotein	21516	-1.22553	0.42764	-2.33842	7.30609	-6.57272	0.00150061	0.0267856	-0.409666
33	1	33	1	NM_100081_1	mwgarabidopsis#00121	AT1G02010	predicted protein	33	-1.22473	0.427878	-2.33712	8.19444	-6.98126	0.000521655	0.0199911	0.43289
25328	23	32	22	NM_103945_1	mwgarabidopsis#12160	AT1G50630	expressed protein	12376	-1.22361	0.428211	-2.3353	7.90927	-8.48101	0.000486637	0.0199076	0.697459
7819	8	43	2	NM_118440_1	mwgarabidopsis#24432	AT4G23110	hypothetical protein	13131	-1.22272	0.428474	-2.33387	7.61165	-5.76193	0.0013909	0.0260477	-0.604519
1669	2	37	12	NM_111988_1	mwgarabidopsis#22717	AT3G11550	unknown protein	18657	-1.22159	0.428809	-2.33204	7.37309	-10.4531	5.98301e-05	0.0154364	2.60771
26319	24	15	20	NM_114170_1	mwgarabidopsis#11888	**** No hits found ****	putative protein	23716	-1.22054	0.429121	-2.33034	7.30594	-5.6832	0.00148973	0.0267119	-0.67787
913	1	1	20	NM_128083_1	mwgarabidopsis#21217	AT2G25260	unknown protein	10861	-1.22049	0.429136	-2.33026	7.59201	-8.8083	0.000151911	0.0154364	1.69703
179	1	35	4	NM_115588_1	mwgarabidopsis#23949	AT3G57280	expressed protein	1750	-1.22016	0.429236	-2.32972	8.22465	-4.85528	0.00536752	0.0424	-1.74428
1135	2	31	1	NM_119112_1	mwgarabidopsis#00153	AT4G29670	thioredoxin - like protein	12406	-1.2199	0.429311	-2.32931	8.26201	-10.6717	5.33986e-05	0.0154364	2.71563
774	1	6	17	NM_127416_1	mwgarabidopsis#03217	AT2G18600	rub1-conjugating enzyme	9150	-1.21968	0.429379	-2.32895	7.82845	-4.95792	0.00492944	0.040917	-1.6533
1117	2	13	1	NM_100334_1	mwgarabidopsis#00337	AT1G04550	putative auxin-induced protein	12388	-1.21953	0.429424	-2.3287	7.83155	-8.65523	0.000166956	0.0157658	1.60236
124	1	28	3	NM_101188_1	mwgarabidopsis#00673	AT1G13180	actin-like protein	1168	-1.21927	0.429501	-2.32828	7.95593	-6.2429	0.000928047	0.022541	-0.173878
1487	2	47	8	NM_112807_1	mwgarabidopsis#23161	AT3G19200	hypothetical protein	16386	-1.21922	0.429516	-2.3282	7.73722	-5.91086	0.00122385	0.0249731	-0.468001
1180	2	28	2	NM_119276_1	mwgarabidopsis#24533	AT4G31270	hypothetical protein	12975	-1.21759	0.430001	-2.32558	7.64708	-7.75228	0.000726832	0.0208626	0.313022
41	1	41	1	NM_100036_1	mwgarabidopsis#00249	AT1G01540	protein serine/threonine kinase	41	-1.2167	0.430265	-2.32415	7.96308	-8.99948	0.000135281	0.0154364	1.8127
2258	3	2	2	NM_120215_1	mwgarabidopsis#24622	AT5G01370	hypothetical protein	618	-1.21637	0.430365	-2.32361	7.67353	-8.44968	0.000494786	0.0199911	0.681793
1824	2	48	15	NM_106612_1	mwgarabidopsis#02625	AT1G79630	protein phosphatase-2c	20376	-1.21636	0.430368	-2.32359	7.36483	-8.55874	0.000467107	0.0199076	0.736009
1332	2	36	5	NM_101493_1	mwgarabidopsis#00769	AT1G16270	putative ser/thr protein kinase	14682	-1.21404	0.431059	-2.31987	7.82993	-8.04891	0.000246346	0.0170102	1.20843
1254	2	6	4	NM_116582_1	mwgarabidopsis#24085	AT4G03440	hypothetical protein	14090	-1.21312	0.431335	-2.31839	7.59637	-11.3598	3.78425e-05	0.0154364	3.0376
173	1	29	4	NM_116852_1	mwgarabidopsis#24141	AT4G07800	hypothetical protein	1744	-1.21299	0.431375	-2.31817	7.57292	-7.37134	0.000392445	0.0192639	0.729283
1214	2	14	3	NM_101278_1	mwgarabidopsis#00701	AT1G14130	dioxygenase-like protein	13529	-1.2127	0.431461	-2.31771	7.93333	-5.78836	0.00135943	0.025942	-0.580076
18813	18	45	1	NM_125104_1	mwgarabidopsis#08653	AT5G57220	cytochrome p450	12801	-1.21123	0.4319	-2.31535	7.55603	-6.12388	0.00203556	0.0292439	-0.722666
7775	8	47	1	NM_117775_1	mwgarabidopsis#00032	AT4G16740	limonene cyclase like protein	12563	-1.21014	0.432226	-2.3136	7.25583	-8.42442	0.000501475	0.0199911	0.669108
7012	7	4	9	NM_104475_1	mwgarabidopsis#01760	AT1G55970	creb-binding protein	4732	-1.20974	0.432347	-2.31295	7.55884	-4.71851	0.00602459	0.0443863	-1.86797
423	1	39	9	NM_104548_1	mwgarabidopsis#01785	AT1G56710	polygalacturonase	4623	-1.20836	0.43276	-2.31075	7.38489	-5.46215	0.0018133	0.0283882	-0.888322
26388	24	36	21	NM_104395_1	mwgarabidopsis#12372	AT1G55220	hypothetical protein	24304	-1.20749	0.433022	-2.30935	7.15599	-5.01746	0.00469463	0.0400359	-1.60124
14715	14	27	8	NM_125338_1	mwgarabidopsis#18971	AT5G59470	putative protein	16651	-1.20703	0.43316	-2.30862	7.61051	-5.23153	0.0022399	0.0302427	-1.11513
1106	2	2	1	NM_100277_1	mwgarabidopsis#00317	AT1G03960	putative protein phosphatase 2a	12378	-1.20625	0.433394	-2.30737	7.72799	-8.32772	0.000528103	0.0199911	0.620101
1929	2	9	18	NM_128299_1	mwgarabidopsis#21313	AT2G27390	hypothetical protein	22052	-1.20492	0.433792	-2.30525	7.58939	-7.81762	0.000700219	0.0208458	0.349274
15079	14	7	16	NM_120545_1	mwgarabidopsis#07079	AT5G04630	cytochrome p450 - like protein	21191	-1.20398	0.434076	-2.30375	7.51974	-5.45243	0.00182928	0.0284535	-0.897729
111	1	15	3	NM_101228_1	mwgarabidopsis#00685	AT1G13580	longevity assurance protein	1155	-1.20369	0.434164	-2.30328	7.74513	-7.06612	0.00109428	0.0240965	-0.0908422
491	1	11	11	NM_104831_1	mwgarabidopsis#01901	AT1G61500	receptor kinase	5735	-1.2033	0.434281	-2.30266	7.52981	-5.74346	0.00141339	0.0261031	-0.621651
1364	2	20	6	NM_113752_1	mwgarabidopsis#23645	AT3G28330	hypothetical protein	15216	-1.20329	0.434283	-2.30265	7.49646	-9.00102	0.000135156	0.0154364	1.81362
1290	2	42	4	NM_116602_1	mwgarabidopsis#24097	AT4G03640	hypothetical protein	14126	-1.20322	0.434306	-2.30253	7.57409	-7.76028	0.000723509	0.0208626	0.31748
21120	20	48	3	NM_125795_1	mwgarabidopsis#08950	**** No hits found ****	3(2)	13988	-1.20303	0.434361	-2.30223	7.69746	-3.94541	0.00828736	0.0509652	-2.52639
26381	24	29	21	NM_104855_1	mwgarabidopsis#12588	AT1G61730	expressed protein	24298	-1.20224	0.4346	-2.30097	7.62237	-8.44198	0.000496813	0.0199911	0.677933
78	1	30	2	NM_119001_1	mwgarabidopsis#24501	AT4G28590	hypothetical protein	598	-1.20203	0.434662	-2.30064	8.14568	-7.60318	0.000792227	0.0216473	0.22892
1267	2	19	4	NM_116429_1	mwgarabidopsis#24041	AT4G01980	hypothetical protein	14103	-1.20084	0.435021	-2.29874	7.47648	-9.63253	9.35469e-05	0.0154364	2.17647
25191	23	39	19	NM_103476_1	mwgarabidopsis#11912	**** No hits found ****	hypothetical protein	10851	-1.20044	0.435142	-2.2981	6.69335	-5.30626	0.00731661	0.0482049	-1.74855
1369	2	25	6	NM_114707_1	mwgarabidopsis#23857	AT3G48490	hypothetical protein	15221	-1.20008	0.43525	-2.29753	7.88251	-9.20176	0.000119945	0.0154364	1.93209
8637	8	45	19	NM_127997_1	mwgarabidopsis#03468	AT2G24350	putative poly(a) binding protein	22797	-1.19972	0.435358	-2.29696	7.54228	-8.03132	0.000249235	0.0170151	1.19653
1394	2	2	7	NM_103428_1	mwgarabidopsis#01409	AT5G28980	hypothetical protein	15770	-1.19959	0.435399	-2.29674	9.10234	-7.16198	0.00103141	0.0235126	-0.0317657
425	1	41	9	NM_104360_1	mwgarabidopsis#01725	AT1G54870	dormancy related protein	4625	-1.1994	0.435457	-2.29644	6.96675	-6.03428	0.00216802	0.0298622	-0.787953
107	1	11	3	NM_100573_1	mwgarabidopsis#00429	AT1G07000	leucine zipper protein	1151	-1.19926	0.435499	-2.29621	7.98206	-9.07845	0.000129037	0.0154364	1.85967
26347	24	43	20	NM_104698_1	mwgarabidopsis#12512	AT1G60060	expressed protein	23743	-1.1991	0.435546	-2.29597	7.17029	-4.15892	0.00991424	0.0555235	-2.40465
26286	24	30	19	NM_105593_1	mwgarabidopsis#12952	AT1G69260	expressed protein	23162	-1.19909	0.435551	-2.29594	7.57954	-8.34015	0.000524587	0.0199911	0.62644
2016	2	48	19	NM_127820_1	mwgarabidopsis#03385	**** No hits found ****	putative mads-box protein	22659	-1.19849	0.435731	-2.295	7.55436	-8.42627	0.000192821	0.016045	1.45723
14895	14	15	12	NM_117122_1	mwgarabidopsis#06063	AT4G10540	subtilisin-like serine protease	18921	-1.19751	0.436027	-2.29343	7.65195	-4.35103	0.00534832	0.0423629	-2.05354
1670	2	38	12	NM_111951_1	mwgarabidopsis#22701	AT3G11150	hypothetical protein	18658	-1.19289	0.437426	-2.2861	7.37073	-7.39763	0.000894329	0.0223941	0.109715
1215	2	15	3	NM_101144_1	mwgarabidopsis#00653	AT1G12740	cytochrome p450	13530	-1.19211	0.437664	-2.28486	7.49171	-4.93398	0.00297097	0.0337931	-1.41912
1515	2	27	9	NM_104448_1	mwgarabidopsis#01749	AT1G55720	h+/ca2+ antiporter	16938	-1.19199	0.437698	-2.28468	7.43232	-9.2947	0.000113584	0.0154364	1.98593
8110	8	46	8	NM_112894_1	mwgarabidopsis#23212	AT3G20030	hypothetical protein	16526	-1.19121	0.437934	-2.28345	7.32052	-8.26081	0.000547526	0.0201084	0.585764
300	1	12	7	NM_102578_1	mwgarabidopsis#01125	AT1G28130	auxin-regulated gh3 protein	3460	-1.19081	0.438057	-2.28281	7.68669	-8.87631	0.000145737	0.0154364	1.7385
258	1	18	6	NM_113943_1	mwgarabidopsis#23741	AT3G30430	hypothetical protein	2898	-1.19046	0.438162	-2.28226	7.48035	-8.26024	0.000214509	0.0162603	1.34927
25317	23	21	22	NM_104645_1	mwgarabidopsis#12492	AT1G59520	expressed protein	12365	-1.18996	0.438315	-2.28146	7.8131	-10.2811	6.55277e-05	0.0154364	2.52085
115	1	19	3	NM_100926_1	mwgarabidopsis#00561	AT1G10520	putative dna polymerase beta	1159	-1.18932	0.438509	-2.28045	7.6519	-8.72935	0.000159465	0.0154364	1.64843
1367	2	23	6	NM_113517_1	mwgarabidopsis#23533	AT3G26115	hypothetical protein	15219	-1.18911	0.438575	-2.28011	7.96135	-7.2955	0.000950883	0.0227386	0.0490454
7862	8	38	3	NM_101318_1	mwgarabidopsis#00712	AT1G14510	nucleic acid binding protein (alfin-1)	13694	-1.18827	0.438828	-2.2788	7.98719	-4.08509	0.00710737	0.0474893	-2.36061
1186	2	34	2	NM_117876_1	mwgarabidopsis#24345	AT4G17680	hypothetical protein	12981	-1.18773	0.438994	-2.27794	8.00377	-5.25006	0.00758395	0.04902	-1.78317
1189	2	37	2	NM_120144_1	mwgarabidopsis#24617	AT4G39810	hypothetical protein	12984	-1.18655	0.439353	-2.27607	7.63478	-8.4547	0.000189369	0.016045	1.47549
269	1	29	6	NM_113989_1	mwgarabidopsis#23761	AT3G30843	hypothetical protein	2909	-1.18644	0.439385	-2.27591	7.45371	-8.44701	0.000190295	0.016045	1.47056
26325	24	21	20	NM_103802_1	mwgarabidopsis#12080	AT1G49120	hypothetical protein	23722	-1.1861	0.439491	-2.27536	7.32375	-5.94359	0.00231266	0.0305297	-0.855028
1433	2	41	7	NM_103088_1	mwgarabidopsis#01313	**** No hits found ****	single-strand nucleic acid-binding protein	15809	-1.18508	0.4398	-2.27376	7.80597	-8.28603	0.000540105	0.0200984	0.598749
1473	2	33	8	NM_112921_1	mwgarabidopsis#23221	AT3G20300	expressed protein	16372	-1.18484	0.439874	-2.27338	7.75386	-7.65795	0.000320916	0.018264	0.937263
14536	14	40	4	NM_128752_1	mwgarabidopsis#19719	AT2G31940	hypothetical protein	14409	-1.18458	0.439954	-2.27297	7.6201	-5.92868	0.00120545	0.0249212	-0.451865
579	1	3	13	NM_106393_1	mwgarabidopsis#02533	AT1G77440	putative 20s proteasome beta subunit pbc2	6871	-1.18391	0.440158	-2.27191	8.46491	-7.67863	0.000316367	0.018264	0.951969
1573	2	37	10	NM_112721_1	mwgarabidopsis#23097	AT3G18360	hypothetical protein	17520	-1.18355	0.440268	-2.27135	7.42395	-9.55174	9.7936e-05	0.0154364	2.13163
12906	12	42	16	NM_122578_1	mwgarabidopsis#17762	AT5G26960	putative protein	21178	-1.18345	0.440299	-2.27118	7.27428	-8.06165	0.000610615	0.0205584	0.481474
92	1	44	2	NM_118574_1	mwgarabidopsis#24445	AT4G24410	hypothetical protein	612	-1.18321	0.440371	-2.27081	7.63223	-8.32439	0.000529052	0.0199911	0.618397
1013	1	5	22	NM_126616_1	mwgarabidopsis#20709	AT2G06020	hypothetical protein	12005	-1.1828	0.440496	-2.27017	7.82301	-4.38847	0.00514272	0.0415962	-2.0112
1455	2	15	8	NM_113245_1	mwgarabidopsis#23409	AT3G23420	hypothetical protein	16354	-1.18164	0.440851	-2.26834	7.26252	-7.58091	0.00080259	0.0216512	0.216189
10680	10	24	16	NM_122113_1	mwgarabidopsis#17561	AT5G21050	putative protein	21112	-1.17918	0.441604	-2.26447	7.61118	-5.2281	0.00224707	0.0302658	-1.11857
422	1	38	9	NM_104660_1	mwgarabidopsis#01833	AT1G59670	glutathione s-transferase	4622	-1.17909	0.44163	-2.26434	7.3374	-7.00094	0.00113965	0.0245019	-0.131528
8542	8	46	17	NM_127101_1	mwgarabidopsis#03072	**** No hits found ****	putative retroelement pol polyprotein	21658	-1.17657	0.442402	-2.26039	7.34406	-7.16267	0.00103098	0.0235126	-0.0313423
820	1	4	18	NM_128829_1	mwgarabidopsis#21517	AT2G32700	expressed protein	9716	-1.17637	0.442465	-2.26007	8.85334	-5.85574	0.00128284	0.0253957	-0.518193
8395	8	43	14	NM_130242_1	mwgarabidopsis#22152	AT2G46760	unknown protein	19943	-1.17615	0.442532	-2.25972	7.49676	-7.46354	0.000367588	0.0191681	0.797064
207	1	15	5	NM_102263_1	mwgarabidopsis#01033	AT1G24170	putative glycosyl transferase	2342	-1.17552	0.442725	-2.25874	8.27182	-5.85119	0.00128785	0.0254145	-0.522354
1451	2	11	8	NM_112788_1	mwgarabidopsis#23149	AT3G19020	hypothetical protein	16350	-1.17536	0.442772	-2.2585	7.52381	-10.7866	5.03458e-05	0.0154364	2.77119
84	1	36	2	NM_117752_1	mwgarabidopsis#24313	AT4G16530	hypothetical protein	604	-1.17485	0.442928	-2.2577	7.49707	-9.30209	0.000113095	0.0154364	1.99018
1727	2	47	13	NM_105779_1	mwgarabidopsis#02261	AT1G71100	putative ribose 5-phosphate isomerase	19235	-1.17436	0.443081	-2.25692	7.94932	-4.3483	0.00536363	0.0423881	-2.05663
21360	20	48	8	NM_116410_1	mwgarabidopsis#15030	AT4G01800	putative seca-type chloroplast protein transport factor	16816	-1.17411	0.443158	-2.25653	7.82447	-5.33971	0.00363094	0.0360779	-1.32837
1432	2	40	7	NM_103210_1	mwgarabidopsis#01357	AT1G35140	phosphate-induced (phi-1) protein	15808	-1.1741	0.44316	-2.25652	7.35238	-8.2627	0.000546966	0.0201084	0.586738
8537	8	41	17	NM_127414_1	mwgarabidopsis#03216	**** No hits found ****	ac-like transposase	21653	-1.174	0.44319	-2.25637	7.49383	-7.35631	0.00039668	0.0192639	0.718151
1142	2	38	1	NM_100306_1	mwgarabidopsis#00329	AT1G04250	putative auxin-induced protein	12413	-1.17359	0.443316	-2.25573	8.43514	-7.18539	0.00101673	0.0233704	-0.0174763
1339	2	43	5	NM_101910_1	mwgarabidopsis#00917	AT1G20590	hypothetical protein	14689	-1.17311	0.443464	-2.25498	7.49277	-10.8083	4.97925e-05	0.0154364	2.7816
355	1	19	8	NM_113077_1	mwgarabidopsis#23313	AT3G21820	unknown protein	4036	-1.17282	0.443555	-2.25451	7.85355	-4.66472	0.00387509	0.036782	-1.70564
10585	10	25	14	NM_122790_1	mwgarabidopsis#17893	**** No hits found ****	putative protein	19973	-1.17259	0.443625	-2.25415	7.50876	-4.59275	0.00416725	0.0381406	-1.78409
3818	4	26	11	NM_105562_1	mwgarabidopsis#02178	AT1G68880	putative bzip transcription factor	18124	-1.17237	0.443691	-2.25382	7.49234	-5.05064	0.00265592	0.0321657	-1.29839
1385	2	41	6	NM_113933_1	mwgarabidopsis#23733	AT3G30340	hypothetical protein	15237	-1.17216	0.443756	-2.25349	7.3633	-6.55366	0.00151963	0.0268465	-0.422501
389	1	5	9	NM_104311_1	mwgarabidopsis#01713	AT1G54330	nam protein	4589	-1.17179	0.443869	-2.25291	7.65922	-7.88427	0.000674267	0.0208176	0.385875
25927	24	7	12	NM_100075_1	mwgarabidopsis#10236	AT1G01950	unknown protein	19148	-1.17169	0.4439	-2.25276	7.36847	-7.77556	0.00071721	0.0208626	0.325984
82	1	34	2	NM_118026_1	mwgarabidopsis#24377	AT4G19080	hypothetical protein	602	-1.17141	0.443986	-2.25232	7.48489	-7.22081	0.000994968	0.0231575	0.00404794
1453	2	13	8	NM_113375_1	mwgarabidopsis#23469	AT3G24640	hypothetical protein	16352	-1.17097	0.444123	-2.25163	7.52231	-9.1421	0.000124248	0.0154364	1.89719
8392	8	40	14	NM_111053_1	mwgarabidopsis#22264	AT3G01870	hypothetical protein	19940	-1.16988	0.444459	-2.24992	7.44057	-5.1201	0.0024865	0.0314446	-1.22745
1422	2	30	7	NM_103036_1	mwgarabidopsis#01293	AT1G33030	catechol o-methyltransferase	15798	-1.16981	0.444481	-2.24982	7.55757	-6.27069	0.00090728	0.0224856	-0.149889
1489	2	1	9	NM_104598_1	mwgarabidopsis#01805	AT1G58170	dirigent protein	16913	-1.16862	0.444846	-2.24797	7.49833	-5.04234	0.00267703	0.0322343	-1.30691
12890	12	26	16	NM_121964_1	mwgarabidopsis#17498	AT5G19590	putative protein	21162	-1.1668	0.445408	-2.24513	7.59568	-6.88181	0.000562087	0.0202546	0.354751
4800	5	48	8	NM_112837_1	mwgarabidopsis#23179	AT3G19500	expressed protein	4161	-1.16629	0.445565	-2.24434	7.86388	-4.60601	0.00663675	0.0460867	-1.97187
1137	2	33	1	NM_125575_1	mwgarabidopsis#00089	AT5G61810	peroxisomal ca-dependent solute carrier - like protein	12408	-1.16598	0.445662	-2.24385	7.92682	-5.13324	0.00427476	0.0386206	-1.50149
83	1	35	2	NM_117811_1	mwgarabidopsis#24329	AT4G17070	expressed protein	603	-1.16544	0.445827	-2.24302	7.93417	-9.62042	9.41901e-05	0.0154364	2.16978
1365	2	21	6	NM_113665_1	mwgarabidopsis#23597	AT3G27490	hypothetical protein	15217	-1.1652	0.445903	-2.24264	7.51327	-6.08354	0.0010583	0.0237078	-0.313309
12206	12	14	2	NM_129711_1	mwgarabidopsis#04210	AT2G41480	putative peroxidase	13197	-1.16477	0.446036	-2.24197	7.70701	-3.9891	0.0078961	0.0499979	-2.4742
20951	19	23	23	U11861	d196brosche10#1		H. sapiens G10 homolog (edg-2)	25857	-1.16452	0.446113	-2.24159	7.7281	-5.77397	0.00137647	0.0259904	-0.593378
3401	4	41	2	NM_118919_1	mwgarabidopsis#24490	**** No hits found ****	hypothetical protein	13035	-1.16425	0.446195	-2.24117	7.43597	-10.5876	5.57736e-05	0.0154364	2.67443
1274	2	26	4	NM_117477_1	mwgarabidopsis#24221	AT4G14020	expressed protein	14110	-1.16354	0.446417	-2.24006	7.7568	-6.75152	0.000620664	0.0205584	0.250747
1212	2	12	3	NM_100450_1	mwgarabidopsis#00381	AT1G05700	putative light repressible receptor protein kinase	13527	-1.16286	0.446626	-2.23901	7.36134	-7.86493	0.000681675	0.0208176	0.375296
1334	2	38	5	NM_102343_1	mwgarabidopsis#01053	AT1G25330	helix-loop-helix protein homolog	14684	-1.16249	0.44674	-2.23844	7.5074	-7.81253	0.000702247	0.0208458	0.346466
1231	2	31	3	NM_100846_1	mwgarabidopsis#00533	AT1G09740	putative er6 protein	13546	-1.16099	0.447206	-2.23611	8.159	-5.97073	0.00116328	0.0247853	-0.413935
7962	8	42	5	NM_102079_1	mwgarabidopsis#00964	AT1G22280	protein phosphatase type 2c	14814	-1.16099	0.447206	-2.2361	7.12875	-5.13186	0.00818681	0.0506881	-1.8574
2263	3	7	2	NM_118593_1	mwgarabidopsis#24450	AT4G24600	hypothetical protein	623	-1.16034	0.447408	-2.23509	7.58681	-6.94043	0.0011838	0.0248211	-0.169685
85	1	37	2	NM_120634_1	mwgarabidopsis#24649	AT5G05520	expressed protein	605	-1.16021	0.447449	-2.23489	7.94301	-8.97972	0.000136898	0.0154364	1.80088
1918	2	46	17	NM_127091_1	mwgarabidopsis#03069	AT2G15310	putative adp-ribosylation factor	21517	-1.1598	0.447574	-2.23427	7.77141	-4.63274	0.00648495	0.0455878	-1.94701
1330	2	34	5	NM_101648_1	mwgarabidopsis#00833	AT1G17850	rhodanese-like family protein	14680	-1.15857	0.447957	-2.23236	7.97439	-6.25452	0.00185928	0.028536	-0.629187
6333	6	45	17	NM_127136_1	mwgarabidopsis#03087	AT2G15740	putative c2h2-type zinc finger protein	21610	-1.15843	0.447999	-2.23215	7.19319	-5.12057	0.0082475	0.0509161	-1.86459
1295	2	47	4	NM_115123_1	mwgarabidopsis#23921	AT3G52630	hypothetical protein	14131	-1.1582	0.448072	-2.23179	8.13802	-7.08002	0.000484797	0.0199076	0.509433
25296	23	48	21	NM_104454_1	mwgarabidopsis#12408	AT1G55780	hypothetical protein	12000	-1.15709	0.448416	-2.23007	7.45561	-4.94026	0.00500172	0.0411581	-1.66884
777	1	9	17	NM_127195_1	mwgarabidopsis#03105	AT2G16410	putative ta11-like non-ltr retroelement protein	9153	-1.15613	0.448716	-2.22858	7.48424	-9.49782	0.000100999	0.0154364	2.10145
267	1	27	6	NM_114349_1	mwgarabidopsis#23825	AT3G44800	hypothetical protein	2907	-1.1558	0.448818	-2.22808	7.52929	-8.1196	0.000235122	0.0166672	1.25597
102	1	6	3	NM_101004_1	mwgarabidopsis#00601	AT1G11310	mlo protein	1146	-1.15566	0.448861	-2.22786	8.22382	-7.84548	0.000689226	0.0208176	0.364622
26105	24	41	15	NM_101685_1	mwgarabidopsis#11056	AT1G18270	unknown protein	20893	-1.15364	0.449489	-2.22475	7.48005	-6.06208	0.00212585	0.0296744	-0.767593
26390	24	38	21	NM_104258_1	mwgarabidopsis#12308	**** No hits found ****	hypothetical protein	24306	-1.15331	0.449592	-2.22424	7.60559	-8.1668	0.000227958	0.0163887	1.28748
1306	2	10	5	NM_101624_1	mwgarabidopsis#00825	AT1G17615	disease resistance protein rpp1-wsa	14656	-1.15295	0.449703	-2.22369	7.79479	-4.35231	0.00534112	0.0423629	-2.05208
1659	2	27	12	NM_111839_1	mwgarabidopsis#22653	AT3G10040	unknown protein	18647	-1.15184	0.450052	-2.22196	7.26844	-5.79439	0.00257637	0.0318641	-0.967586
775	1	7	17	NM_127330_1	mwgarabidopsis#03169	AT2G17760	putative chloroplast nucleoid dna-binding protein	9151	-1.15047	0.450477	-2.21987	8.00158	-9.50216	0.000100748	0.0154364	2.10388
270	1	30	6	NM_113963_1	mwgarabidopsis#23745	AT3G30610	hypothetical protein	2910	-1.15022	0.450558	-2.21947	7.6417	-9.77311	8.64445e-05	0.0154364	2.25345
1291	2	43	4	NM_116449_1	mwgarabidopsis#24049	AT4G02170	hypothetical protein	14127	-1.14972	0.450712	-2.21871	7.39127	-7.52534	0.000829163	0.0219271	0.184228
499	1	19	11	NM_105216_1	mwgarabidopsis#02033	AT1G65420	antigen receptor	5743	-1.14916	0.450887	-2.21785	7.65035	-7.46062	0.000861449	0.0222435	0.146654
1345	2	1	6	NM_114651_1	mwgarabidopsis#23849	AT3G47830	hypothetical protein	15197	-1.14901	0.450936	-2.21761	7.36342	-7.75007	0.000727751	0.0208626	0.311793
18960	18	48	4	NM_118463_1	mwgarabidopsis#15793	AT4G23340	putative protein	14511	-1.14862	0.451058	-2.21701	7.20364	-6.82012	0.00127779	0.0253345	-0.246649
8585	8	41	18	NM_128682_1	mwgarabidopsis#21456	AT2G31260	unknown protein	22225	-1.14819	0.45119	-2.21636	7.11643	-5.07531	0.00849625	0.0515115	-1.8936
6287	6	47	16	NM_129102_1	mwgarabidopsis#21643	AT2G35500	expressed protein	21040	-1.14817	0.451199	-2.21632	7.95613	-9.44083	0.000104358	0.0154364	2.06933
1257	2	9	4	NM_116069_1	mwgarabidopsis#23973	AT3G62040	hypothetical protein	14093	-1.14728	0.451477	-2.21495	7.52702	-7.49782	0.000842715	0.0220908	0.168293
276	1	36	6	NM_113579_1	mwgarabidopsis#23553	AT3G26680	unknown protein	2916	-1.14657	0.451696	-2.21388	7.70385	-6.5898	0.00148381	0.0266797	-0.398202
152	1	8	4	NM_116464_1	mwgarabidopsis#24053	AT4G02310	hypothetical protein	1723	-1.14446	0.45236	-2.21063	7.81003	-9.31043	0.000112546	0.0154364	1.99498
1436	2	44	7	NM_102893_1	mwgarabidopsis#01233	AT1G31540	disease resistance gene	15812	-1.14443	0.452367	-2.21059	7.83874	-8.76821	0.000155694	0.0154364	1.67241
873	1	9	19	NM_128032_1	mwgarabidopsis#03485	AT2G24710	putative ligand-gated ion channel protein	10293	-1.14431	0.452407	-2.2104	7.29328	-5.72083	0.00144153	0.0263963	-0.642712
3686	4	38	8	NM_113372_1	mwgarabidopsis#23466	AT3G24610	hypothetical protein	16424	-1.14429	0.452412	-2.21038	7.42157	-8.22367	0.000219659	0.0163887	1.32518
683	1	11	15	NM_106689_1	mwgarabidopsis#02661	AT1G80400	putative ring zinc finger protein	8018	-1.14363	0.452619	-2.20936	7.629	-6.20405	0.00192515	0.0288395	-0.665065
1397	2	5	7	NM_103062_1	mwgarabidopsis#01301	AT1G33350	ppr-repeat protein	15773	-1.14359	0.452633	-2.2093	7.88314	-9.35704	0.000109536	0.0154364	2.02169
7865	8	41	3	NM_101003_1	mwgarabidopsis#00600	AT1G11300	serine/threonine kinase	13697	-1.14302	0.45281	-2.20843	7.94302	-7.28215	0.000958591	0.0227933	0.0410394
3633	4	33	7	NM_102751_1	mwgarabidopsis#01182	AT1G30120	pyruvate dehydrogenase e1 beta subunit	15849	-1.14276	0.452891	-2.20804	8.82744	-4.5056	0.00455515	0.0396312	-1.88018
1535	2	47	9	NM_103739_1	mwgarabidopsis#01501	AT1G48430	dihydroxyacetone kinase	16958	-1.14197	0.453141	-2.20682	7.81905	-5.0478	0.00865199	0.0520175	-1.91137
1211	2	11	3	NM_100505_1	mwgarabidopsis#00397	AT1G06230	ring3-like bromodomain protein	13526	-1.14147	0.453298	-2.20606	7.98679	-5.7227	0.00143918	0.0263907	-0.640971
230	1	38	5	NM_102419_1	mwgarabidopsis#01077	AT1G26570	udp-glucose dehydrogenase	2364	-1.14132	0.453344	-2.20583	7.46628	-7.91379	0.00066314	0.0208176	0.401968
1446	2	6	8	NM_113101_1	mwgarabidopsis#23325	AT3G22050	hypothetical protein	16345	-1.14074	0.453528	-2.20494	7.96022	-8.53312	0.000180211	0.016045	1.52549
1160	2	8	2	NM_118244_1	mwgarabidopsis#24401	AT4G21250	hypothetical protein	12956	-1.14069	0.453544	-2.20486	7.72481	-8.12659	0.000234044	0.0166364	1.26065
1526	2	38	9	NM_104593_1	mwgarabidopsis#01801	**** No hits found ****	bzip transcriptional activator rsg	16949	-1.139	0.454075	-2.20228	7.97416	-9.00323	0.000134977	0.0154364	1.81494
172	1	28	4	NM_117248_1	mwgarabidopsis#24189	AT4G11790	expressed protein	1743	-1.13825	0.45431	-2.20114	8.00102	-9.2089	0.000119442	0.0154364	1.93624
1384	2	40	6	NM_114017_1	mwgarabidopsis#23781	AT3G31950	hypothetical protein	15236	-1.13798	0.454396	-2.20073	7.23198	-9.10446	0.000127054	0.0154364	1.87504
10674	10	18	16	NM_122563_1	mwgarabidopsis#17753	AT5G26810	putative protein	21106	-1.13687	0.454744	-2.19904	7.51267	-7.35298	0.000397625	0.0192639	0.715683
23804	22	44	13	NM_100770_1	mwgarabidopsis#10595	AT1G08990	unknown protein	19705	-1.13683	0.454758	-2.19897	7.34697	-4.28411	0.00573938	0.0436417	-2.12975
25680	24	48	6	NM_117227_1	mwgarabidopsis#15412	AT4G11580	putative protein	15768	-1.13626	0.454938	-2.1981	7.402	-4.40313	0.00506469	0.0414072	-1.99469
8304	8	48	12	NM_111314_1	mwgarabidopsis#22388	AT3G04430	hypothetical protein	18812	-1.13615	0.454971	-2.19794	7.47968	-6.74682	0.000622908	0.0205584	0.246955
363	1	27	8	NM_113316_1	mwgarabidopsis#23445	AT3G24110	hypothetical protein	4044	-1.13589	0.455054	-2.19754	7.41992	-6.7438	0.00062435	0.0205584	0.244526
1414	2	22	7	NM_102697_1	mwgarabidopsis#01161	AT1G29570	zinc finger protein	15790	-1.13369	0.455749	-2.19419	7.48619	-9.49897	0.000100932	0.0154364	2.1021
436	1	4	10	NM_112627_1	mwgarabidopsis#23041	AT3G17470	hypothetical protein	5156	-1.13354	0.455795	-2.19397	7.54061	-5.01056	0.00886847	0.0527689	-1.9356
348	1	12	8	NM_112817_1	mwgarabidopsis#23165	AT3G19300	unknown protein	4029	-1.13195	0.456298	-2.19155	8.03901	-7.38297	0.000902193	0.0224431	0.101068
5233	5	1	18	NM_129014_1	mwgarabidopsis#21599	AT2G34600	hypothetical protein	9809	-1.13187	0.456324	-2.19142	7.54631	-7.19849	0.000444495	0.0196693	0.599888
1284	2	36	4	NM_115079_1	mwgarabidopsis#23901	AT3G52190	expressed protein	14120	-1.13178	0.456352	-2.19129	7.95807	-5.32266	0.00205888	0.029339	-1.0246
26424	24	24	22	NM_104417_1	mwgarabidopsis#12384	**** No hits found ****	hypothetical protein	24692	-1.13029	0.456823	-2.18903	7.46193	-5.30567	0.00209132	0.0295527	-1.0414
1398	2	6	7	NM_103022_1	mwgarabidopsis#01285	AT1G32880	importin alpha	15774	-1.12982	0.456973	-2.18831	7.75307	-9.69148	9.04887e-05	0.0154364	2.20892
1964	2	44	18	NM_128437_1	mwgarabidopsis#21373	AT2G28780	hypothetical protein	22087	-1.12982	0.456973	-2.18831	7.73838	-6.42172	0.000803343	0.0216512	-0.0211209
1632	2	48	11	NM_104745_1	mwgarabidopsis#01865	AT1G60620	rna polymerase subunit	18099	-1.12966	0.457025	-2.18807	8.13143	-8.03514	0.000248605	0.0170151	1.19911
828	1	12	18	NM_128177_1	mwgarabidopsis#21265	AT2G26190	expressed protein	9724	-1.12901	0.45723	-2.18708	8.46792	-7.47355	0.000364999	0.0191681	0.804376
1536	2	48	9	NM_103696_1	mwgarabidopsis#01485	AT1G48000	myb-related transcription factor (cpm10)	16959	-1.12854	0.457378	-2.18638	8.10754	-4.37701	0.00812363	0.0505508	-2.18952
25291	23	43	21	NM_103953_1	mwgarabidopsis#12164	AT1G50710	unknown protein	11995	-1.12839	0.457425	-2.18615	7.60923	-5.56066	0.00306496	0.0342779	-1.14962
1654	2	22	12	NM_111406_1	mwgarabidopsis#22441	AT3G05327	hypothetical protein	18642	-1.1282	0.457486	-2.18586	7.39418	-8.79897	0.000152782	0.0154364	1.69131
1164	2	12	2	NM_117634_1	mwgarabidopsis#24273	**** No hits found ****	hypothetical protein	12960	-1.12761	0.457675	-2.18496	7.99933	-8.91399	0.000142442	0.0154364	1.76132
1572	2	36	10	NM_112075_1	mwgarabidopsis#22761	AT3G12400	expressed protein	17519	-1.12759	0.457679	-2.18494	7.6449	-7.03272	0.00111725	0.0242655	-0.111638
9794	9	2	21	NM_120438_1	mwgarabidopsis#16777	AT5G03570	putative protein	11618	-1.12703	0.457857	-2.18409	6.877	-7.92709	0.000658201	0.020794	0.409192
343	1	7	8	NM_113066_1	mwgarabidopsis#23309	AT3G21710	hypothetical protein	4024	-1.12678	0.457938	-2.1837	7.58783	-7.91586	0.000269206	0.0175011	1.11772
1018	1	10	22	NM_126253_1	mwgarabidopsis#20569	AT2G01920	hypothetical protein	12009	-1.12563	0.4583	-2.18198	7.09929	-4.62084	0.00655201	0.0457315	-1.95806
2356	3	4	4	NM_117142_1	mwgarabidopsis#24182	**** No hits found ****	hypothetical protein	1766	-1.12535	0.458392	-2.18154	7.52541	-5.26588	0.00216961	0.0298622	-1.08087
8297	8	41	12	NM_111716_1	mwgarabidopsis#22596	AT3G08820	unknown protein	18805	-1.12487	0.458543	-2.18082	7.46301	-9.56741	9.70661e-05	0.0154364	2.14036
5655	6	39	3	NM_101165_1	mwgarabidopsis#00663	AT1G12940	nitrate transporter	13648	-1.12459	0.458633	-2.18039	7.47419	-7.88155	0.000675302	0.0208176	0.38439
1191	2	39	2	NM_119473_1	mwgarabidopsis#24553	AT4G33180	hypothetical protein	12986	-1.12357	0.458957	-2.17885	7.98488	-10.1921	6.87242e-05	0.0154364	2.47518
4127	4	47	17	NM_126969_1	mwgarabidopsis#03022	AT2G13960	putative myb family transcription factor	21565	-1.12245	0.459313	-2.17717	7.62581	-7.87947	0.000676095	0.0208176	0.383255
1428	2	36	7	NM_102498_1	mwgarabidopsis#01101	AT1G27360	putative squamosa-promoter binding protein 2	15804	-1.12168	0.459558	-2.176	7.50317	-7.85636	0.000684992	0.0208176	0.370594
1172	2	20	2	NM_118270_1	mwgarabidopsis#24405	AT4G21500	hypothetical protein	12967	-1.12165	0.459569	-2.17595	7.63817	-7.11088	0.00106437	0.0237615	-0.0631456
113	1	17	3	NM_101044_1	mwgarabidopsis#00621	AT1G11720	putative glycogen synthase	1157	-1.12109	0.459745	-2.17512	7.88728	-9.64458	9.29125e-05	0.0154364	2.18312
349	1	13	8	NM_113447_1	mwgarabidopsis#23501	AT3G25510	unknown protein	4030	-1.11963	0.460213	-2.17291	7.28032	-4.94904	0.00924096	0.0537508	-1.97606
8107	8	43	8	NM_113035_1	mwgarabidopsis#23292	AT3G21400	unknown protein	16523	-1.11949	0.460256	-2.1727	7.41937	-7.84152	0.000690779	0.0208176	0.36244
865	1	1	19	NM_128597_1	mwgarabidopsis#03737	AT2G30440	putative signal peptidase i	10285	-1.11929	0.460321	-2.17239	8.25174	-5.77853	0.00260644	0.0319919	-0.979712
25872	24	48	10	NM_115704_1	mwgarabidopsis#14652	AT3G58420	putative protein	18052	-1.11893	0.460434	-2.17186	7.19918	-6.15911	0.00198614	0.0289717	-0.697263
1277	2	29	4	NM_116627_1	mwgarabidopsis#24109	AT4G03890	hypothetical protein	14113	-1.11842	0.460597	-2.1711	7.47993	-8.25691	0.000214972	0.0162603	1.34708
1439	2	47	7	NM_102568_1	mwgarabidopsis#01121	AT1G28030	oxidoreductase	15815	-1.11655	0.461197	-2.16827	7.87943	-7.91765	0.000268883	0.0175011	1.11895
5808	6	48	6	NM_113508_1	mwgarabidopsis#23527	AT3G26040	hypothetical protein	15340	-1.11608	0.461347	-2.16757	7.4426	-7.28851	0.000416452	0.01935	0.667656
636	1	12	14	NM_129962_1	mwgarabidopsis#22025	AT2G44000	hypothetical protein	7451	-1.11478	0.461763	-2.16561	7.4418	-5.44575	0.00184036	0.0284623	-0.904205
1354	2	10	6	NM_113632_1	mwgarabidopsis#23577	AT3G27180	hypothetical protein	15206	-1.11449	0.461853	-2.16519	8.11284	-4.7637	0.0035105	0.0357624	-1.59903
157	1	13	4	NM_117588_1	mwgarabidopsis#24261	AT4G15010	expressed protein	1728	-1.11438	0.461889	-2.16502	7.87619	-7.81315	0.000288545	0.0177758	1.0466
1371	2	27	6	NM_114043_1	mwgarabidopsis#23793	**** No hits found ****	hypothetical protein	15223	-1.11405	0.461996	-2.16452	7.21651	-4.56346	0.00429331	0.0386383	-1.81627
1625	2	41	11	NM_105308_1	mwgarabidopsis#02073	AT1G66370	myb-related transcription factor	18092	-1.11245	0.462506	-2.16213	7.49149	-8.11471	0.000235879	0.0166752	1.2527
1579	2	43	10	NM_112357_1	mwgarabidopsis#22909	AT3G14950	hypothetical protein	17526	-1.11224	0.462576	-2.16181	7.37388	-8.57841	0.000175157	0.0160005	1.55414
966	1	6	21	NM_129155_1	mwgarabidopsis#03977	AT2G35970	putative harpin-induced protein	11434	-1.11204	0.46264	-2.16151	7.55393	-3.74573	0.0103759	0.0566145	-2.76871
346	1	10	8	NM_112934_1	mwgarabidopsis#23229	AT3G20430	unknown protein	4027	-1.11119	0.462912	-2.16024	7.60165	-6.16908	0.00197241	0.0289637	-0.690095
8590	8	46	18	NM_128298_1	mwgarabidopsis#21312	AT2G27380	hypothetical protein	22230	-1.11008	0.463267	-2.15858	7.54027	-9.58317	9.62009e-05	0.0154364	2.14912
26016	24	48	13	NM_101276_1	mwgarabidopsis#10852	**** No hits found ****	hypothetical protein	19756	-1.11001	0.463289	-2.15848	7.48883	-4.34746	0.00536842	0.0424	-2.05759
1818	2	42	15	NM_126477_1	mwgarabidopsis#02817	AT2G04440	putative mutt domain protein	20370	-1.10919	0.463555	-2.15724	7.34921	-8.29222	0.00021012	0.0162603	1.37025
24625	23	1	8	NM_112046_1	mwgarabidopsis#09696	AT3G12110	actin 11 (act11)	4538	-1.10785	0.463986	-2.15524	8.04935	-4.89697	0.00957148	0.0545971	-2.01074
1574	2	38	10	NM_112693_1	mwgarabidopsis#23081	AT3G18110	hypothetical protein	17521	-1.10749	0.4641	-2.15471	7.6455	-7.63637	0.000777082	0.0214733	0.247808
1576	2	40	10	NM_112597_1	mwgarabidopsis#23021	AT3G17205	hypothetical protein	17523	-1.10686	0.464303	-2.15377	7.94939	-7.09516	0.00047942	0.0199076	0.52107
1393	2	1	7	NM_103490_1	mwgarabidopsis#01425	AT1G43650	nodulin-like protein	15769	-1.10671	0.464351	-2.15354	9.30785	-6.84899	0.00125444	0.0252447	-0.228042
280	1	40	6	NM_114233_1	mwgarabidopsis#23813	**** No hits found ****	hypothetical protein	2920	-1.1067	0.464356	-2.15352	7.38296	-6.35118	0.00174046	0.0279995	-0.561291
8348	8	44	13	NM_106028_1	mwgarabidopsis#02376	AT1G73690	cell division protein kinase	19376	-1.10662	0.464381	-2.1534	7.17072	-7.7845	0.000713558	0.0208626	0.330947
995	1	35	21	NM_128757_1	mwgarabidopsis#03809	AT2G31970	putative rad50 dna repair protein	11462	-1.10519	0.46484	-2.15128	7.41909	-7.77815	0.000716152	0.0208626	0.327421
4531	5	19	3	NM_100930_1	mwgarabidopsis#00563	AT1G10550	putative endoxyloglucan transferase	1255	-1.10478	0.464975	-2.15065	6.91184	-4.88339	0.00966005	0.0549001	-2.01984
14783	14	47	9	NM_115979_1	mwgarabidopsis#05807	AT3G61150	homeobox protein	17243	-1.10432	0.46512	-2.14998	7.71906	-5.06322	0.00262427	0.0320673	-1.28548
1009	1	1	22	NM_127097_1	mwgarabidopsis#20837	AT2G15370	unknown protein	12001	-1.104	0.465224	-2.1495	7.79808	-8.61612	0.000171074	0.015909	1.57787
8739	8	3	22	NM_126780_1	mwgarabidopsis#20744	AT2G09840	hypothetical protein	24415	-1.10388	0.465264	-2.14932	7.5004	-4.06541	0.00726156	0.0479967	-2.38378
1482	2	42	8	NM_113115_1	mwgarabidopsis#23337	AT3G22180	hypothetical protein	16381	-1.10315	0.4655	-2.14823	7.56069	-9.01107	0.000134343	0.0154364	1.81962
14865	14	33	11	NM_117738_1	mwgarabidopsis#06247	AT4G16430	transcription factor like protein	18366	-1.10298	0.465554	-2.14798	7.8204	-4.02306	0.00760634	0.0490912	-2.43385
769	1	1	17	NM_127734_1	mwgarabidopsis#03357	AT2G21630	putative protein transport protein sec23	9145	-1.10265	0.46566	-2.14749	8.11942	-3.82538	0.0094791	0.0543216	-2.67129
3971	4	35	14	NM_129942_1	mwgarabidopsis#22018	AT2G43800	unknown protein	19839	-1.1021	0.465839	-2.14667	8.00987	-5.36611	0.00197851	0.0289717	-0.981859
2451	3	3	6	NM_114255_1	mwgarabidopsis#23818	AT3G43870	hypothetical protein	2930	-1.10149	0.466036	-2.14576	7.40276	-6.93349	0.00054064	0.0200984	0.395493
6048	6	48	11	NM_104748_1	mwgarabidopsis#01867	AT1G60650	rna binding protein	18193	-1.10126	0.46611	-2.14542	7.69718	-6.21623	0.000948502	0.0227176	-0.196997
8109	8	45	8	NM_112931_1	mwgarabidopsis#23228	AT3G20400	hypothetical protein	16525	-1.10116	0.466141	-2.14528	7.51349	-7.38736	0.000899833	0.0224299	0.103655
1865	2	41	16	NM_129521_1	mwgarabidopsis#21833	AT2G39650	unknown protein	20940	-1.09999	0.466519	-2.14354	7.7173	-7.90399	0.000271362	0.0175093	1.10955
286	1	46	6	NM_113710_1	mwgarabidopsis#23621	AT3G27930	expressed protein	2926	-1.09992	0.466543	-2.14342	7.84215	-7.47453	0.000364747	0.0191681	0.805091
23	1	23	1	NM_120106_1	mwgarabidopsis#00053	AT4G39460	mitochondrial carrier - like protein	23	-1.09982	0.466574	-2.14328	8.71343	-6.71592	0.00063788	0.0207343	0.221996
25327	23	31	22	NM_103968_1	mwgarabidopsis#12176	AT1G50880	hypothetical protein	12375	-1.09952	0.466673	-2.14283	7.61081	-6.14931	0.00199975	0.0290181	-0.704317
1255	2	7	4	NM_116403_1	mwgarabidopsis#24037	AT4G01730	hypothetical protein	14091	-1.09924	0.466763	-2.14242	7.51502	-9.23881	0.00011736	0.0154364	1.95362
24369	23	33	2	NM_119456_1	mwgarabidopsis#16280	AT4G33020	putative protein	1126	-1.09849	0.467004	-2.14131	7.87122	-7.29857	0.000949126	0.0227176	0.0508791
3404	4	44	2	NM_118316_1	mwgarabidopsis#24414	AT4G21950	hypothetical protein	13038	-1.09734	0.467378	-2.13959	7.0283	-4.85051	0.00987877	0.0554707	-2.04201
26339	24	35	20	NM_105190_1	mwgarabidopsis#12768	AT1G65170	hypothetical protein	23735	-1.09724	0.467411	-2.13945	7.44738	-5.02014	0.00273444	0.0325039	-1.32976
208	1	16	5	NM_102234_1	mwgarabidopsis#01021	AT1G23860	splicing factor	2343	-1.09689	0.467523	-2.13893	8.12937	-4.56544	0.00428465	0.0386383	-1.81409
14013	13	45	16	NM_122438_1	mwgarabidopsis#17683	AT5G25290	putative protein	8906	-1.09643	0.467671	-2.13826	7.16601	-5.38512	0.00350514	0.0357624	-1.29109
283	1	43	6	NM_113856_1	mwgarabidopsis#23701	AT3G29310	hypothetical protein	2923	-1.09612	0.467772	-2.13779	7.53481	-6.27073	0.00183869	0.0284535	-0.617723
19776	18	48	21	NM_104396_1	mwgarabidopsis#12373	AT1G55230	unknown protein	24175	-1.09564	0.467929	-2.13708	7.57262	-4.77377	0.00347567	0.0356974	-1.58828
792	1	24	17	NM_126988_1	mwgarabidopsis#03029	AT2G14160	putative glycine-rich rna-binding protein	9168	-1.09472	0.468228	-2.13571	7.42719	-4.03135	0.00753743	0.0488707	-2.42403
1920	2	48	17	NM_126932_1	mwgarabidopsis#03005	AT2G13500	putative ta11-like non-ltr retroelement protein	21519	-1.0946	0.468265	-2.13554	7.61329	-10.1856	6.89628e-05	0.0154364	2.47185
1012	1	4	22	NM_126839_1	mwgarabidopsis#20757	**** No hits found ****	hypothetical protein	12004	-1.09448	0.468305	-2.13536	7.16605	-6.11948	0.00204185	0.0292563	-0.725856
26159	24	47	16	NM_112801_1	mwgarabidopsis#13532	AT3G19140	zinc finger protein	21471	-1.09355	0.468606	-2.13399	7.06682	-4.19995	0.00954473	0.0545046	-2.36358
10490	10	26	12	NM_123569_1	mwgarabidopsis#18257	AT5G42040	putative protein	18837	-1.09328	0.468693	-2.13359	7.47423	-5.32036	0.00206325	0.0293482	-1.02688
1179	2	27	2	NM_119428_1	mwgarabidopsis#24549	AT4G32750	expressed protein	12974	-1.09301	0.468783	-2.13319	7.54242	-7.62447	0.000782474	0.0215276	0.241045
15140	14	20	17	NM_121498_1	mwgarabidopsis#07431	AT5G14940	oligopeptide transporter -like protein	21776	-1.09205	0.469093	-2.13177	7.60278	-4.8788	0.00313472	0.0343684	-1.47695
14928	14	48	12	NM_123772_1	mwgarabidopsis#18331	AT5G44050	putative protein	18953	-1.09179	0.469179	-2.13138	8.06612	-7.43109	0.00087668	0.022304	0.129382
1724	2	44	13	NM_106022_1	mwgarabidopsis#02373	AT1G73640	putative ras-related gtp-binding protein	19232	-1.09175	0.469193	-2.13132	7.44197	-6.8449	0.000578006	0.0202973	0.325479
459	1	27	10	NM_112653_1	mwgarabidopsis#23065	AT3G17720	unknown protein	5179	-1.09067	0.469543	-2.12973	7.34717	-5.33317	0.0020391	0.0292563	-1.01424
2365	3	13	4	NM_117593_1	mwgarabidopsis#24262	AT4G15060	hypothetical protein	1775	-1.09065	0.469551	-2.12969	7.41257	-4.63097	0.0040091	0.0373785	-1.74233
527	1	47	11	NM_104862_1	mwgarabidopsis#01913	AT1G61800	glucose-6-phosphate/phosphate-translocator precursor	5771	-1.08982	0.469819	-2.12848	7.62758	-6.86034	0.000571283	0.0202973	0.337745
188	1	44	4	NM_116514_1	mwgarabidopsis#24065	AT4G02800	expressed protein	1759	-1.08795	0.47043	-2.12571	7.61011	-6.58003	0.000708857	0.0208626	0.110945
178	1	34	4	NM_116277_1	mwgarabidopsis#23997	AT4G00530	hypothetical protein	1749	-1.08779	0.470483	-2.12548	7.83758	-9.44521	0.000104095	0.0154364	2.07181
1362	2	18	6	NM_113873_1	mwgarabidopsis#23709	AT3G29470	hypothetical protein	15214	-1.08745	0.470594	-2.12497	7.38764	-7.29113	0.000415667	0.01935	0.669617
3743	4	47	9	NM_103743_1	mwgarabidopsis#01502	AT1G48470	glutamine synthetase	17005	-1.08707	0.470716	-2.12442	7.37344	-7.29876	0.00041339	0.01935	0.675323
1338	2	42	5	NM_102065_1	mwgarabidopsis#00961	AT1G22150	high affinity sulphate transporter	14688	-1.0869	0.470773	-2.12417	7.9547	-7.57274	0.000806432	0.0216512	0.211507
25358	23	14	23	AF126021	d196brosche01#1		H. sapiens B-cell receptor-associated protein	25646	-1.08602	0.471058	-2.12288	7.10518	-4.26022	0.00903058	0.0530447	-2.30375
1539	2	3	10	NM_112604_1	mwgarabidopsis#23025	**** No hits found ****	hypothetical protein	17486	-1.08527	0.471302	-2.12178	7.41882	-8.21602	0.000220755	0.0163887	1.32012
2234	3	26	1	NM_100389_1	mwgarabidopsis#00358	AT1G05100	putative npk1-related map kinase	74	-1.08522	0.47132	-2.1217	7.54322	-4.79695	0.0102483	0.0562743	-2.07847
186	1	42	4	NM_116742_1	mwgarabidopsis#24129	AT4G05030	hypothetical protein	1757	-1.08463	0.471512	-2.12084	7.42141	-10.0763	7.31588e-05	0.0154364	2.41502
129	1	33	3	NM_100768_1	mwgarabidopsis#00501	AT1G08970	putative transcription factor	1173	-1.08402	0.471712	-2.11994	8.14349	-5.64118	0.00154577	0.0270056	-0.717365
1771	2	43	14	NM_130239_1	mwgarabidopsis#22149	AT2G46735	expressed protein	19799	-1.08383	0.471774	-2.11966	7.8984	-4.94915	0.00292769	0.033546	-1.40331
1540	2	4	10	NM_112579_1	mwgarabidopsis#23009	AT3G17030	hypothetical protein	17487	-1.08282	0.472105	-2.11817	7.62822	-8.35161	0.000202242	0.0162509	1.40898
287	1	47	6	NM_113625_1	mwgarabidopsis#23573	AT3G27110	expressed protein	2927	-1.08273	0.472134	-2.11804	7.93646	-7.33948	0.000926021	0.022541	0.0752905
26455	24	7	23	X65316	d196brosche16#1		Luc Luciferase	25496	-1.08223	0.472299	-2.1173	7.5158	-4.15501	0.0099503	0.0555299	-2.40857
154	1	10	4	NM_116247_1	mwgarabidopsis#23989	AT4G00260	hypothetical protein	1725	-1.08205	0.472357	-2.11704	7.21533	-6.15876	0.00198662	0.0289717	-0.697514
552	1	24	12	NM_111347_1	mwgarabidopsis#22409	AT3G04750	hypothetical protein	6319	-1.08191	0.472402	-2.11684	7.11413	-4.78234	0.0103521	0.0565631	-2.08849
8833	9	1	1	NM_126322_1	mwgarabidopsis#20593	**** No hits found ****	hypothetical protein	193	-1.08185	0.472423	-2.11675	7.39076	-5.73097	0.00142884	0.0262943	-0.633268
3501	4	45	4	NM_116230_1	mwgarabidopsis#23986	AT4G00130	hypothetical protein	14177	-1.08114	0.472655	-2.11571	7.45767	-8.06048	0.000244468	0.0170102	1.21623
1532	2	44	9	NM_104069_1	mwgarabidopsis#01613	AT1G51890	light repressible receptor protein kinase	16955	-1.08041	0.472895	-2.11463	7.62721	-9.13872	0.000124497	0.0154364	1.8952
8064	8	48	7	NM_102529_1	mwgarabidopsis#01108	AT1G27640	heat-shock protein 90	15960	-1.07797	0.473697	-2.11106	7.58211	-9.03022	0.00013281	0.0154364	1.83104
303	1	15	7	NM_103359_1	mwgarabidopsis#01397	**** No hits found ****	athila retroelment orf 1	3463	-1.07762	0.473811	-2.11055	7.70511	-5.6248	0.00292069	0.0335278	-1.09896
1260	2	12	4	NM_114961_1	mwgarabidopsis#23893	AT3G51010	expressed protein	14096	-1.07722	0.473942	-2.10996	8.752	-4.05786	0.00732172	0.0482049	-2.39269
1919	2	47	17	NM_126967_1	mwgarabidopsis#03021	**** No hits found ****	putative retroelement pol polyprotein	21518	-1.07676	0.474093	-2.10929	7.40422	-10.0726	7.33071e-05	0.0154364	2.41307
1015	1	7	22	NM_126454_1	mwgarabidopsis#20649	**** No hits found ****	unknown protein	12006	-1.07653	0.474168	-2.10896	7.59665	-6.6675	0.000662184	0.0208176	0.18267
3473	4	17	4	NM_116618_1	mwgarabidopsis#24106	**** No hits found ****	hypothetical protein	14149	-1.07644	0.474197	-2.10883	7.26043	-4.6368	0.00646224	0.0455224	-1.94324
474	1	42	10	NM_112539_1	mwgarabidopsis#22989	**** No hits found ****	unknown protein	5194	-1.07632	0.474236	-2.10866	7.04152	-4.75763	0.0105305	0.0568489	-2.10551
3453	4	45	3	NM_100684_1	mwgarabidopsis#00474	AT1G08090	high-affinity nitrate transporter nrt2	13607	-1.07588	0.474383	-2.108	7.59796	-5.86163	0.00127638	0.0253345	-0.512809
460	1	28	10	NM_112636_1	mwgarabidopsis#23049	AT3G17560	hypothetical protein	5180	-1.07551	0.474505	-2.10746	7.48742	-6.43506	0.000794841	0.0216473	-0.00987612
409	1	25	9	NM_104687_1	mwgarabidopsis#01845	AT1G59950	nadph-dependent codeinone reductase	4609	-1.07389	0.475035	-2.10511	7.76832	-4.90951	0.00513058	0.0415962	-1.69601
2230	3	22	1	NM_102320_1	mwgarabidopsis#00102	AT1G24996	f5a9.10	70	-1.07317	0.475275	-2.10405	7.59136	-5.38538	0.00194402	0.0288395	-0.962983
3356	4	44	1	NM_102308_1	mwgarabidopsis#00142	**** No hits found ****	f5a9.22	12466	-1.073	0.475329	-2.10381	7.12614	-4.74294	0.0106384	0.0571429	-2.11567
24339	23	3	2	NM_124627_1	mwgarabidopsis#08496	AT5G52480	nodulin-like protein	1096	-1.07211	0.475622	-2.10251	6.91112	-4.73901	0.0106675	0.0572035	-2.1184
4320	4	48	21	NM_128660_1	mwgarabidopsis#03766	AT2G31050	putative blue copper-binding protein	23844	-1.07193	0.475684	-2.10224	7.49248	-6.5146	0.0015595	0.0270322	-0.448917
1872	2	48	16	NM_129073_1	mwgarabidopsis#21625	AT2G35200	hypothetical protein	20947	-1.07142	0.475849	-2.10151	7.49428	-9.10781	0.000126802	0.0154364	1.87701
393	1	9	9	NM_104010_1	mwgarabidopsis#01585	AT1G51320	f-box protein family	4593	-1.07064	0.476108	-2.10036	7.3302	-7.07498	0.000486606	0.0199076	0.505548
1528	2	40	9	NM_104393_1	mwgarabidopsis#01737	AT1G55200	protein kinase	16951	-1.07017	0.476262	-2.09969	7.25136	-7.46328	0.000860092	0.0222435	0.148207
681	1	9	15	NM_126249_1	mwgarabidopsis#02725	AT2G01880	putative purple acid phosphatase	8016	-1.06991	0.476349	-2.0993	7.51381	-6.91404	0.000548597	0.0201084	0.380197
202	1	10	5	NM_101697_1	mwgarabidopsis#00857	AT1G18390	wall-associated kinase	2337	-1.06868	0.476756	-2.09751	8.05916	-7.30012	0.000948237	0.0227176	0.0518086
1178	2	26	2	NM_119963_1	mwgarabidopsis#24597	AT4G38020	hypothetical protein	12973	-1.0682	0.476914	-2.09682	7.7909	-6.29084	0.00181354	0.0283882	-0.60355
732	1	12	16	NM_129107_1	mwgarabidopsis#21645	AT2G35550	hypothetical protein	8588	-1.06812	0.476939	-2.09671	7.44424	-7.35856	0.000396042	0.0192639	0.71982
1644	2	12	12	NM_111275_1	mwgarabidopsis#22373	AT3G04040	hypothetical protein	18632	-1.06748	0.477151	-2.09577	7.47317	-9.02069	0.00013357	0.0154364	1.82536
1252	2	4	4	NM_116915_1	mwgarabidopsis#24149	AT4G08460	hypothetical protein	14088	-1.06737	0.477187	-2.09562	8.16994	-9.07965	0.000128945	0.0154364	1.86038
140	1	44	3	NM_100904_1	mwgarabidopsis#00553	AT1G10300	putative gtp-binding protein	1184	-1.0672	0.477244	-2.09536	8.17435	-8.58711	0.000174206	0.0160005	1.55963
1869	2	45	16	NM_129265_1	mwgarabidopsis#21705	AT2G37090	unknown protein	20944	-1.06684	0.477365	-2.09483	7.54093	-7.50698	0.000356511	0.0190586	0.828711
1193	2	41	2	NM_118914_1	mwgarabidopsis#24489	AT4G27750	hypothetical protein	12988	-1.06565	0.477758	-2.09311	8.37035	-9.0214	0.000133513	0.0154364	1.82579
1435	2	43	7	NM_118332_1	mwgarabidopsis#01249	AT4G22110	alcohol dehydrogenase like protein	15811	-1.06542	0.477833	-2.09278	7.87413	-6.95835	0.000530664	0.0199911	0.414982
24	1	24	1	NM_127637_1	mwgarabidopsis#00037	AT2G20725	predicted protein	24	-1.06486	0.478018	-2.09197	8.66513	-5.36117	0.00198746	0.0289717	-0.986704
1268	2	20	4	NM_116359_1	mwgarabidopsis#24025	**** No hits found ****	hypothetical protein	14104	-1.06432	0.478198	-2.09119	7.14239	-4.70457	0.0109266	0.0579455	-2.14237
8639	8	47	19	NM_127860_1	mwgarabidopsis#03404	AT2G22950	putative ca2+-atpase	22799	-1.06384	0.478358	-2.09048	7.14177	-7.45485	0.000864403	0.0222435	0.143282
1546	2	10	10	NM_112169_1	mwgarabidopsis#22817	AT3G13240	hypothetical protein	17493	-1.06339	0.478507	-2.08983	7.36795	-7.43848	0.00087284	0.0222941	0.13371
8589	8	45	18	NM_128334_1	mwgarabidopsis#21328	AT2G27750	hypothetical protein	22229	-1.06332	0.478529	-2.08974	7.54997	-4.93146	0.00297825	0.0338226	-1.42176
1780	2	4	15	NM_126607_1	mwgarabidopsis#02869	AT2G05940	putative protein kinase	20332	-1.06279	0.478705	-2.08897	8.01328	-6.61334	0.00146102	0.0265248	-0.382453
607	1	31	13	NM_106103_1	mwgarabidopsis#02417	AT1G74430	putative myb family transcription factor	6898	-1.06256	0.478781	-2.08864	7.78334	-7.08489	0.000483059	0.0199076	0.513181
1378	2	34	6	NM_113647_1	mwgarabidopsis#23585	AT3G27325	unknown protein	15230	-1.06201	0.478965	-2.08783	7.81322	-8.38522	0.000197937	0.0162038	1.43075
1213	2	13	3	NM_101328_1	mwgarabidopsis#00717	AT1G14610	valyl-trna synthetase	13528	-1.06154	0.47912	-2.08716	8.11322	-6.39454	0.00082099	0.0217897	-0.0440921
160	1	16	4	NM_117172_1	mwgarabidopsis#24185	AT4G11020	hypothetical protein	1731	-1.06006	0.479611	-2.08502	7.88031	-5.95523	0.00229346	0.0304203	-0.84636
1571	2	35	10	NM_112099_1	mwgarabidopsis#22777	AT3G12640	expressed protein	17518	-1.05861	0.480095	-2.08292	7.72095	-8.04776	0.000246534	0.0170102	1.20765
1915	2	43	17	NM_127282_1	mwgarabidopsis#03149	AT2G17270	putative mitochondrial phosphate translocator protein	21514	-1.05786	0.480343	-2.08184	7.63928	-5.71258	0.00273609	0.0325039	-1.0305
213	1	21	5	NM_101779_1	mwgarabidopsis#00877	AT1G19210	ap2 domain transcription factor	2348	-1.0567	0.48073	-2.08017	7.29644	-6.68571	0.00139353	0.0260477	-0.334408
7859	8	35	3	NM_100525_1	mwgarabidopsis#00408	AT1G06450	ccr4-associated factor	13691	-1.05647	0.480808	-2.07983	7.27406	-7.39552	0.000895454	0.0223941	0.108474
24187	22	43	21	NM_103887_1	mwgarabidopsis#12131	AT1G49990	hypothetical protein	24264	-1.05632	0.480856	-2.07963	7.2163	-5.02442	0.00466807	0.0399897	-1.59519
685	1	13	15	NM_126885_1	mwgarabidopsis#02981	AT2G12280	10-formyltetrahydrofolate synthetase	8020	-1.05602	0.480956	-2.07919	8.0116	-6.69204	0.000649736	0.020794	0.202632
1581	2	45	10	NM_112220_1	mwgarabidopsis#22845	AT3G13700	hypothetical protein	17528	-1.05481	0.481362	-2.07744	7.70592	-6.85473	0.000573716	0.0202973	0.33329
17032	16	40	10	NM_124384_1	mwgarabidopsis#18580	AT5G50050	putative protein	17852	-1.05426	0.481544	-2.07665	7.68316	-4.35909	0.00530327	0.0422848	-2.0444
3548	4	44	5	NM_101858_1	mwgarabidopsis#00902	AT1G20030	calreticulin	14732	-1.05331	0.481861	-2.07529	7.95254	-7.26738	0.000422844	0.0194096	0.651827
7771	8	43	1	NM_117766_1	mwgarabidopsis#00160	AT4G16650	growth regulator like protein	12559	-1.05258	0.482107	-2.07423	7.58837	-4.93528	0.00296724	0.0337931	-1.41777
1275	2	27	4	NM_117077_1	mwgarabidopsis#24173	AT4G10090	expressed protein	14111	-1.05233	0.482189	-2.07388	7.6862	-6.77928	0.000607614	0.0205526	0.273064
1359	2	15	6	NM_114035_1	mwgarabidopsis#23789	AT3G32120	hypothetical protein	15211	-1.05134	0.482518	-2.07246	7.48214	-5.35085	0.00200633	0.0290497	-0.996845
6770	7	2	4	NM_117557_1	mwgarabidopsis#24248	**** No hits found ****	hypothetical protein	1858	-1.05131	0.48253	-2.07241	6.9754	-5.25028	0.00389464	0.0368311	-1.40262
1058	1	2	23	U89872	d196brosche11#1		B. thuringiensis cry1Ac delta-endotoxin gene (BT)	25353	-1.0513	0.482534	-2.07239	8.15099	-4.75722	0.00353313	0.0358472	-1.60596
76	1	28	2	NM_119570_1	mwgarabidopsis#24565	AT4G34090	expressed protein	596	-1.05124	0.482554	-2.07231	8.47256	-4.21434	0.00618189	0.0447046	-2.20997
25033	23	25	16	NM_101985_1	mwgarabidopsis#11228	AT1G21330	hypothetical protein	9122	-1.05123	0.482558	-2.07229	7.02909	-6.86262	0.0012436	0.0251972	-0.219288
1814	2	38	15	NM_126802_1	mwgarabidopsis#02941	AT2G10450	14-3-3 protein (grf15)	20366	-1.05041	0.482829	-2.07113	7.3342	-7.04374	0.000497975	0.0199911	0.481438
1801	2	25	15	NM_126825_1	mwgarabidopsis#02953	**** No hits found ****	putative ta11-like non-ltr retroelement protein	20353	-1.05008	0.482942	-2.07064	7.32337	-6.63609	0.000678522	0.0208176	0.157017
338	1	2	8	NM_113398_1	mwgarabidopsis#23481	AT3G24860	unknown protein	4019	-1.04889	0.483341	-2.06893	8.00863	-5.42941	0.00186777	0.0285659	-0.920059
1721	2	41	13	NM_106193_1	mwgarabidopsis#02453	AT1G75390	bzip transcription factor atb2	19229	-1.04781	0.483703	-2.06738	7.58375	-7.48772	0.000361373	0.0191681	0.814705
412	1	28	9	NM_104490_1	mwgarabidopsis#01765	AT1G56120	wall-associated kinase 2	4612	-1.04747	0.483817	-2.0669	7.44255	-4.22107	0.00936075	0.0539926	-2.34255
724	1	4	16	NM_129669_1	mwgarabidopsis#21897	**** No hits found ****	hypothetical protein	8580	-1.04727	0.483883	-2.06661	7.71712	-8.89576	0.000144024	0.0154364	1.7503
2015	2	47	19	NM_127852_1	mwgarabidopsis#03401	AT2G22870	putative nucleotide-binding protein	22658	-1.04675	0.484059	-2.06587	7.77621	-4.52183	0.00714291	0.0475895	-2.05091
4946	5	2	12	NM_111996_1	mwgarabidopsis#22723	AT3G11640	hypothetical protein	6392	-1.04633	0.4842	-2.06526	7.36342	-8.01155	0.00025253	0.0171495	1.18311
3790	4	46	10	NM_112187_1	mwgarabidopsis#22830	**** No hits found ****	hypothetical protein	17576	-1.04509	0.484615	-2.06349	7.41707	-8.95783	0.000138716	0.0154364	1.78774
2064	2	48	20	NM_127162_1	mwgarabidopsis#20865	AT2G16030	hypothetical protein	23228	-1.04466	0.48476	-2.06288	7.3934	-8.82853	0.000150043	0.0154364	1.7094
3407	4	47	2	NM_117718_1	mwgarabidopsis#24302	AT4G16220	hypothetical protein	13041	-1.04397	0.484992	-2.06189	7.85359	-6.41223	0.00167007	0.0276265	-0.518961
2833	3	1	14	NM_111244_1	mwgarabidopsis#22358	AT3G03730	hypothetical protein	7488	-1.04332	0.48521	-2.06096	7.41237	-7.07951	0.000484982	0.0199076	0.509036
448	1	16	10	NM_112631_1	mwgarabidopsis#23045	AT3G17510	expressed protein	5168	-1.04297	0.485328	-2.06046	8.27218	-6.24442	0.000926895	0.022541	-0.17256
1896	2	24	17	NM_126916_1	mwgarabidopsis#02997	**** No hits found ****	putative athila retroelement orf1 protein	21495	-1.04248	0.485494	-2.05976	8.55588	-3.664	0.0113959	0.059026	-2.86968
23746	22	34	12	NM_115035_1	mwgarabidopsis#14331	AT3G51760	putative protein	19128	-1.04206	0.485635	-2.05916	7.61614	-6.17508	0.000981085	0.023091	-0.232834
7871	8	47	3	NM_100534_1	mwgarabidopsis#00412	AT1G06550	3-hydroxyisobutyryl-coenzyme a hydrolase	13703	-1.04134	0.485878	-2.05813	7.53025	-7.0283	0.00050371	0.0199911	0.469477
1954	2	34	18	NM_128285_1	mwgarabidopsis#21305	AT2G27270	hypothetical protein	22077	-1.04126	0.485904	-2.05802	7.30762	-6.56811	0.000715506	0.0208626	0.101106
251	1	11	6	NM_113601_1	mwgarabidopsis#23561	AT3G26890	expressed protein	2891	-1.04102	0.485984	-2.05768	7.67274	-7.57061	0.000340977	0.018637	0.874733
1380	2	36	6	NM_113497_1	mwgarabidopsis#23521	AT3G25930	expressed protein	15232	-1.04063	0.486114	-2.05713	7.2851	-5.83341	0.00250409	0.0314908	-0.937875
1431	2	39	7	NM_103284_1	mwgarabidopsis#01373	AT1G35850	rna-binding protein	15807	-1.0406	0.486126	-2.05708	7.3117	-7.07342	0.000487166	0.0199076	0.504346
3549	4	45	5	NM_101693_1	mwgarabidopsis#00854	AT1G18350	map kinase kinase 5	14733	-1.04049	0.486161	-2.05693	7.3908	-5.70237	0.00146494	0.0265248	-0.659935
25036	23	28	16	NM_101841_1	mwgarabidopsis#11148	AT1G19860	expressed protein	9125	-1.04048	0.486165	-2.05691	7.31396	-5.65887	0.00284733	0.0331556	-1.07226
10456	10	40	11	NM_117014_1	mwgarabidopsis#06037	AT4G09460	dna-binding protein	18279	-1.04014	0.486281	-2.05642	7.55132	-7.65868	0.000320752	0.018264	0.937789
5760	6	48	5	NM_101503_1	mwgarabidopsis#00775	AT1G16370	putative transport protein	14778	-1.03999	0.48633	-2.05622	7.1844	-5.78127	0.00260121	0.0319873	-0.977613
3500	4	44	4	NM_116394_1	mwgarabidopsis#24034	AT4G01640	hypothetical protein	14176	-1.03728	0.487245	-2.05236	7.37934	-9.49456	0.000101188	0.0154364	2.09962
25968	24	48	12	NM_114931_1	mwgarabidopsis#14272	AT3G50710	putative protein	19188	-1.03562	0.487805	-2.05	7.44849	-9.43812	0.000104521	0.0154364	2.0678
125	1	29	3	NM_101050_1	mwgarabidopsis#00625	AT1G11780	alkylation repair-like protein	1169	-1.0355	0.487846	-2.04983	7.74826	-9.25436	0.000116295	0.0154364	1.96263
5708	6	44	4	NM_116395_1	mwgarabidopsis#24035	AT4G01650	hypothetical protein	14224	-1.03512	0.487975	-2.04929	7.66224	-6.75924	0.00132873	0.0257333	-0.286165
1468	2	28	8	NM_113227_1	mwgarabidopsis#23397	AT3G23260	hypothetical protein	16367	-1.03489	0.488054	-2.04896	7.32751	-9.19044	0.000120748	0.0154364	1.92548
187	1	43	4	NM_116569_1	mwgarabidopsis#24081	**** No hits found ****	hypothetical protein	1758	-1.03426	0.488266	-2.04807	7.5031	-8.169	0.00022763	0.0163887	1.28894
1623	2	39	11	NM_105451_1	mwgarabidopsis#02133	AT1G67830	f12a21.4	18090	-1.03417	0.488296	-2.04794	7.76403	-6.68711	0.00139226	0.0260477	-0.333483
26418	24	18	22	NM_103992_1	mwgarabidopsis#12188	AT1G51130	hypothetical protein	24686	-1.03378	0.488427	-2.04739	7.38957	-3.69927	0.0109425	0.0579821	-2.82598
139	1	43	3	NM_100941_1	mwgarabidopsis#00569	AT1G10650	s-ribonuclease binding protein sbp1	1183	-1.03375	0.488439	-2.04734	7.67585	-6.58941	0.000703672	0.0208458	0.118682
296	1	8	7	NM_102933_1	mwgarabidopsis#01253	AT1G31970	p68 rna helicase	3456	-1.03362	0.488484	-2.04715	8.36455	-7.19624	0.00101	0.0233328	-0.0108703
7774	8	46	1	NM_129130_1	mwgarabidopsis#00080	AT2G35733	predicted protein	12562	-1.03361	0.488486	-2.04714	7.45339	-6.46669	0.000775101	0.0214549	0.0166909
1346	2	2	6	NM_114499_1	mwgarabidopsis#23833	AT3G46310	hypothetical protein	15198	-1.03341	0.488554	-2.04686	7.51217	-7.59481	0.000335277	0.0184967	0.89213
180	1	36	4	NM_115197_1	mwgarabidopsis#23933	AT3G53370	expressed protein	1751	-1.03299	0.488696	-2.04626	7.66642	-7.13646	0.00104772	0.0237078	-0.0474025
1821	2	45	15	NM_126199_1	mwgarabidopsis#02705	AT2G01390	predicted by genscan and genefinder	20373	-1.0328	0.488762	-2.04599	7.3845	-9.70106	9.00031e-05	0.0154364	2.21416
672	1	48	14	NM_129986_1	mwgarabidopsis#22037	AT2G44220	hypothetical protein	7487	-1.03275	0.488778	-2.04592	7.42027	-7.1248	0.000469084	0.0199076	0.543799
3888	4	48	12	NM_111308_1	mwgarabidopsis#22386	AT3G04370	hypothetical protein	18716	-1.03088	0.489411	-2.04327	7.324	-7.25193	0.000427591	0.0194096	0.640224
4128	4	48	17	NM_126933_1	mwgarabidopsis#03006	AT2G13510	putative ta11-like non-ltr retroelement protein	21566	-1.03065	0.489491	-2.04294	7.40616	-7.26872	0.000422436	0.0194096	0.652833
1406	2	14	7	NM_103449_1	mwgarabidopsis#01413	AT1G42680	myosin heavy chain atm2	15782	-1.03021	0.489637	-2.04233	7.34157	-7.25022	0.000977324	0.023054	0.0218297
440	1	8	10	NM_112366_1	mwgarabidopsis#22913	AT3G15040	expressed protein	5160	-1.02988	0.48975	-2.04186	8.06652	-4.2252	0.00611058	0.044499	-2.19744
26426	24	26	22	NM_104298_1	mwgarabidopsis#12320	AT1G54200	hypothetical protein	24694	-1.02927	0.489958	-2.04099	7.59797	-5.95005	0.00118381	0.0248211	-0.432563
2111	2	47	21	NM_128702_1	mwgarabidopsis#03781	AT2G31450	putative endonuclease	23795	-1.02873	0.490143	-2.04022	7.81347	-9.36568	0.000108989	0.0154364	2.02663
1561	2	25	10	NM_112715_1	mwgarabidopsis#23093	AT3G18300	hypothetical protein	17508	-1.02677	0.490808	-2.03746	7.47911	-6.89301	0.000557357	0.0202154	0.363604
26299	24	43	19	NM_103083_1	mwgarabidopsis#11752	AT1G33600	hypothetical protein	23175	-1.02665	0.490849	-2.03729	7.82942	-6.77917	0.000607667	0.0205526	0.272973
419	1	35	9	NM_103834_1	mwgarabidopsis#01529	AT1G49450	en/spm-like transposon protein	4619	-1.02663	0.490854	-2.03727	7.42803	-4.86021	0.0031922	0.0346115	-1.49653
1119	2	15	1	NM_100117_1	mwgarabidopsis#00273	AT1G02360	chitinase	12390	-1.0265	0.4909	-2.03708	8.06202	-9.47863	0.000102116	0.0154364	2.09066
80	1	32	2	NM_118541_1	mwgarabidopsis#24441	AT4G24090	hypothetical protein	600	-1.02493	0.491435	-2.03486	8.3584	-6.70872	0.000641426	0.020794	0.216168
8157	8	45	9	NM_103947_1	mwgarabidopsis#01568	AT1G50650	stig1-like protein	17097	-1.02464	0.491533	-2.03445	7.32622	-9.40203	0.00010672	0.0154364	2.04733
26304	24	48	19	NM_103637_1	mwgarabidopsis#11996	AT1G47450	hypothetical protein	23180	-1.02383	0.491808	-2.03331	7.1736	-6.95597	0.00117227	0.0248008	-0.159853
329	1	41	7	NM_103160_1	mwgarabidopsis#01341	AT1G34370	zinc finger protein	3489	-1.02351	0.491916	-2.03287	7.94387	-6.84416	0.00125832	0.0252677	-0.231152
421	1	37	9	NM_104694_1	mwgarabidopsis#01849	**** No hits found ****	polyprotein	4621	-1.02223	0.492354	-2.03106	7.77856	-5.6095	0.00158961	0.0271247	-0.747292
166	1	22	4	NM_116261_1	mwgarabidopsis#23993	AT4G00370	hypothetical protein	1737	-1.02178	0.492507	-2.03043	8.70683	-6.28926	0.000893695	0.0223941	-0.133905
504	1	24	11	NM_104808_1	mwgarabidopsis#01889	AT1G61270	lysine and histidine specific transporter	5748	-1.02143	0.492629	-2.02992	7.30521	-4.72668	0.00364209	0.0361194	-1.63873
1273	2	25	4	NM_117524_1	mwgarabidopsis#24237	AT4G14455	hypothetical protein	14109	-1.02115	0.492725	-2.02953	7.62452	-7.18458	0.00101723	0.0233704	-0.0179677
26383	24	31	21	NM_104718_1	mwgarabidopsis#12524	AT1G60280	hypothetical protein	24300	-1.02108	0.492747	-2.02944	7.4062	-5.55388	0.00167012	0.0276265	-0.800182
7913	8	41	4	NM_116663_1	mwgarabidopsis#24116	**** No hits found ****	hypothetical protein	14269	-1.0194	0.493321	-2.02708	7.37397	-9.60561	9.49837e-05	0.0154364	2.16158
1769	2	41	14	NM_130380_1	mwgarabidopsis#22213	AT2G48130	expressed protein	19797	-1.01889	0.493496	-2.02636	7.41316	-9.41348	0.000106016	0.0154364	2.05384
1437	2	45	7	NM_102771_1	mwgarabidopsis#01185	AT1G30330	auxin response factor 6 (arf6)	15813	-1.01863	0.493585	-2.02599	7.86572	-9.43675	0.000104603	0.0154364	2.06702
131	1	35	3	NM_100599_1	mwgarabidopsis#00437	AT1G07250	udp-glucose glucosyltransferase	1175	-1.0182	0.493731	-2.02539	8.46193	-5.56087	0.00165974	0.0276221	-0.793507
6143	6	47	13	NM_105785_1	mwgarabidopsis#02263	AT1G71160	putative ketoacyl-coa synthase	19331	-1.0177	0.493902	-2.0247	7.43767	-8.43258	0.000192049	0.016045	1.46129
400	1	16	9	NM_104479_1	mwgarabidopsis#01761	AT1G56010	nac1	4600	-1.01747	0.493983	-2.02436	7.90596	-3.72206	0.0106604	0.0571779	-2.79784
26395	24	43	21	NM_103888_1	mwgarabidopsis#12132	**** No hits found ****	hypothetical protein	24311	-1.01728	0.494047	-2.0241	7.51333	-5.32328	0.0020577	0.029339	-1.02399
1774	2	46	14	NM_130052_1	mwgarabidopsis#22069	AT2G44880	hypothetical protein	19802	-1.01721	0.494069	-2.02401	7.53256	-7.8754	0.000276639	0.0175864	1.08982
163	1	19	4	NM_116528_1	mwgarabidopsis#24073	AT4G02940	hypothetical protein	1734	-1.01681	0.494208	-2.02344	7.96702	-7.9519	0.000262779	0.0174658	1.14245
734	1	14	16	NM_129809_1	mwgarabidopsis#21965	AT2G42480	hypothetical protein	8590	-1.01512	0.494786	-2.02107	7.3574	-3.74787	0.0103505	0.0565631	-2.76607
8108	8	44	8	NM_113008_1	mwgarabidopsis#23276	AT3G21140	unknown protein	16524	-1.01464	0.494953	-2.02039	7.39549	-6.51418	0.00155994	0.0270322	-0.449207
15653	15	5	5	NM_128114_1	mwgarabidopsis#20092	AT2G25565	hypothetical protein	2646	-1.01393	0.495195	-2.0194	6.82285	-5.54817	0.00309404	0.0342779	-1.15955
190	1	46	4	NM_116292_1	mwgarabidopsis#24001	AT4G00670	hypothetical protein	1761	-1.01357	0.495321	-2.01889	7.58225	-7.01278	0.00050955	0.0199911	0.457433
1183	2	31	2	NM_118402_1	mwgarabidopsis#24425	AT4G22750	expressed protein	12978	-1.01346	0.495356	-2.01875	8.7149	-5.1784	0.0023538	0.0307254	-1.16846
1499	2	11	9	NM_103706_1	mwgarabidopsis#01489	AT1G48100	polygalacturonase pg1	16922	-1.01341	0.495373	-2.01868	7.61266	-5.37482	0.00196283	0.0289637	-0.973321
1265	2	17	4	NM_116615_1	mwgarabidopsis#24105	**** No hits found ****	hypothetical protein	14101	-1.01253	0.495676	-2.01745	7.33239	-8.82179	0.000150662	0.0154364	1.70528
1965	2	45	18	NM_128326_1	mwgarabidopsis#21325	**** No hits found ****	hypothetical protein	22088	-1.01229	0.49576	-2.01711	7.51691	-6.96663	0.00116443	0.0247853	-0.153117
2213	3	5	1	NM_100011_1	mwgarabidopsis#00238	AT1G01290	molybdopterin biosynthesis cnx3 protein	53	-1.01112	0.49616	-2.01548	8.22145	-5.78396	0.00136462	0.025942	-0.584145
4540	5	28	3	NM_101194_1	mwgarabidopsis#00675	AT1G13220	putative nuclear matrix constituent protein; alternative splicing isoform supported by protein homology and gene predictions	1264	-1.01031	0.496441	-2.01434	7.37118	-4.48218	0.00739688	0.0484126	-2.08852
543	1	15	12	NM_111895_1	mwgarabidopsis#22677	AT3G10590	hypothetical protein	6310	-1.01011	0.496508	-2.01407	7.36522	-3.93589	0.0083755	0.0511827	-2.5378
1517	2	29	9	NM_104248_1	mwgarabidopsis#01689	AT1G53700	auxin-induced protein kinase	16940	-1.00901	0.496887	-2.01253	7.44612	-8.28996	0.000210427	0.0162603	1.36877
1421	2	29	7	NM_103079_1	mwgarabidopsis#01309	AT1G33560	disease resistance protein	15797	-1.00825	0.497148	-2.01147	7.61385	-8.77105	0.000155422	0.0154364	1.67416
25438	24	46	1	NM_125058_1	mwgarabidopsis#08640	AT5G56750	pollen specific protein sf21	12946	-1.0079	0.497269	-2.01098	7.59413	-4.95723	0.00493226	0.040917	-1.65391
362	1	26	8	NM_113417_1	mwgarabidopsis#23489	AT3G25130	unknown protein	4043	-1.00769	0.497343	-2.01069	7.34328	-4.162	0.00653921	0.0457038	-2.27065
181	1	37	4	NM_117607_1	mwgarabidopsis#24269	**** No hits found ****	hypothetical protein	1752	-1.00709	0.497549	-2.00985	7.36873	-8.78881	0.000153737	0.0154364	1.68507
274	1	34	6	NM_113695_1	mwgarabidopsis#23617	AT3G27800	hypothetical protein	2914	-1.0066	0.497717	-2.00918	7.40185	-6.68479	0.000653383	0.020794	0.196745
1237	2	37	3	NM_101342_1	mwgarabidopsis#00725	AT1G14730	cytochrome b561	13552	-1.00568	0.498036	-2.00789	7.56004	-7.92576	0.000267422	0.0175011	1.12452
1448	2	8	8	NM_112989_1	mwgarabidopsis#23261	AT3G20970	expressed protein	16347	-1.00554	0.498083	-2.0077	7.70489	-3.97733	0.00799944	0.0502101	-2.48823
8444	8	44	15	NM_126320_1	mwgarabidopsis#02756	AT2G02650	putative reverse transcriptase	20516	-1.00552	0.49809	-2.00767	7.4288	-8.38569	0.000197877	0.0162038	1.43106
25437	24	45	1	NM_125108_1	mwgarabidopsis#08656	AT5G57260	cytochrome p450	12945	-1.00497	0.498282	-2.00689	7.40292	-4.97625	0.00285213	0.0331669	-1.37514
2093	2	29	21	NM_129132_1	mwgarabidopsis#03969	AT2G35740	putative sugar transporter	23777	-1.00474	0.498359	-2.00659	7.1767	-6.33301	0.00176209	0.0281479	-0.573973
1479	2	39	8	NM_113258_1	mwgarabidopsis#23417	AT3G23550	unknown protein	16378	-1.00473	0.498362	-2.00657	8.04121	-6.68762	0.0013918	0.0260477	-0.333144
4478	5	14	2	NM_120456_1	mwgarabidopsis#24627	AT5G03750	hypothetical protein	678	-1.0045	0.498442	-2.00625	7.39674	-7.7798	0.00029517	0.0178858	1.02329
5654	6	38	3	NM_101309_1	mwgarabidopsis#00711	AT1G14420	pectate lyase	13647	-1.00444	0.498462	-2.00617	7.28029	-9.04298	0.000131799	0.0154364	1.83863
2011	2	43	19	NM_128157_1	mwgarabidopsis#03529	AT2G25980	similar to jasmonate-inducible proteins from brassica napus	22654	-1.00444	0.498464	-2.00616	7.54271	-9.05939	0.000130513	0.0154364	1.84838
26190	24	30	17	NM_106438_1	mwgarabidopsis#13332	AT1G77890	hypothetical protein	22026	-1.00435	0.498493	-2.00604	7.24101	-6.62951	0.00144561	0.0264336	-0.371666
8160	8	48	9	NM_103701_1	mwgarabidopsis#01488	AT1G48050	regulatory protein	17100	-1.00388	0.498657	-2.00539	7.49456	-6.78258	0.000606083	0.0205526	0.275712
1553	2	17	10	NM_112466_1	mwgarabidopsis#22965	AT3G15960	hypothetical protein	17500	-1.00319	0.498896	-2.00443	7.41787	-5.57027	0.00164592	0.0275195	-0.784555
1483	2	43	8	NM_113031_1	mwgarabidopsis#23289	AT3G21360	unknown protein	16382	-1.00292	0.498989	-2.00405	7.6934	-9.20198	0.000119929	0.0154364	1.93221
17328	16	48	16	NM_122136_1	mwgarabidopsis#17572	AT5G22310	putative protein	21280	-1.00283	0.499019	-2.00393	7.39686	-5.74709	0.00266731	0.0321938	-1.00385
23280	22	48	2	NM_119252_1	mwgarabidopsis#16175	AT4G31020	putative protein	13468	-1.00243	0.499159	-2.00337	7.42535	-7.09058	0.000481039	0.0199076	0.517554
1223	2	23	3	NM_100511_1	mwgarabidopsis#00401	AT1G06290	acyl-coa oxidase acx3	13538	-1.00184	0.499364	-2.00255	7.96451	-9.13632	0.000124674	0.0154364	1.8938
1169	2	17	2	NM_118872_1	mwgarabidopsis#24481	AT4G27380	expressed protein	12965	-1.00042	0.499854	-2.00059	7.95387	-9.46103	0.000103153	0.0154364	2.08074
630	1	6	14	NM_110967_1	mwgarabidopsis#22217	AT3G01020	unknown protein	7445	-1.00012	0.49996	-2.00016	7.99647	-6.96736	0.0011639	0.0247853	-0.152658
22272	21	48	4	NM_118510_1	mwgarabidopsis#15823	AT4G23790	putative protein	2237	1.00003	2.00005	2.00005	7.18265	6.14628	0.00100466	0.0232794	-0.258041
20608	19	16	16	NM_101827_1	mwgarabidopsis#11142	AT1G19710	hypothetical protein	9019	1.00108	2.0015	2.0015	6.79722	6.94772	0.00117837	0.0248211	-0.165067
11871	11	15	18	NM_120935_1	mwgarabidopsis#07234	AT5G08500	cleft lip and palate associated transmembrane protein-like	9967	1.00274	2.0038	2.0038	7.31834	6.37668	0.00171064	0.0279582	-0.543559
21996	20	12	22	NM_104406_1	mwgarabidopsis#12378	AT1G55310	expressed protein	24616	1.00457	2.00635	2.00635	7.83846	4.55505	0.00433025	0.0388249	-1.82552
12433	12	1	7	NM_103242_1	mwgarabidopsis#19422	**** No hits found ****	hypothetical protein	16009	1.00812	2.01129	2.01129	7.2715	7.38441	0.000388805	0.0192639	0.738944
21190	20	22	5	NM_118580_1	mwgarabidopsis#15862	AT4G24470	putative protein	15077	1.00915	2.01272	2.01272	7.0367	8.37588	0.000199122	0.0162038	1.42471
20971	19	43	23	At5g59180	d196brosche42#1		DNA-directed RNA polymerase II	26313	1.01051	2.01462	2.01462	7.60676	5.20809	0.00228936	0.0304203	-1.13861
24550	23	22	6	NM_116173_1	mwgarabidopsis#09436	AT3G63080	glutathione peroxidase -like protein	3423	1.01125	2.01565	2.01565	7.64047	5.84674	0.00247996	0.0314233	-0.927774
21964	20	28	21	NM_104931_1	mwgarabidopsis#12634	AT1G62520	hypothetical protein	24203	1.01544	2.02152	2.02152	7.43208	6.9102	0.000550186	0.0201084	0.377168
22354	21	34	6	NM_117380_1	mwgarabidopsis#15503	AT4G13110	putative protein	3387	1.01629	2.02272	2.02272	7.2572	8.12787	0.000233847	0.0166364	1.26151
[truncated: 69 more rows]

## Sheet: Sheet3
Gene expression data 3: GL+j11/GL+WT
[truncated: 1,438 more rows]

[truncated: 4 more sheets: Sheet4, Sheet5, Sheet6, Sheet7]
