# Supplementary material for: Small chloroplast-targeted DnaJ proteins are involved in optimization of photosynthetic reactions in Arabidopsis thaliana
Source: BMC Plant Biol. 2010 Mar 7;10:43. doi: 10.1186/1471-2229-10-43 (PMC2844072; doi:10.1186/1471-2229-10-43)
Supplement: Additional file 4 — Selected groups of genes, their expression changes and the p-values from the microarray experiment. The column designated by WT shows the absolute ratios of gene expression in wild-type after 6 h HL treatment compared to 6 h GL treatment. The columns marked by DnaJ mutant names show the ratios of gene expression in each mutant against WT under both growth light and high light illumination for 6 h. C.fold, change folds of gene expression; p, the p-value of results of the students t-test for each comparison. WT, wild-type; GL, 120 μmol photons m-2 s-1 growth light; HL, 1000 μmol photons m-2 s-1 high light. [file 1471-2229-10-43-S4.XLS]

## Sheet: Sheet1
Additional file 4. Selected groups of genes, their expression changes and p-values from the microarray experiment. The column designated by WT shows the absolute ratios of gene expression in wild-type after 6 h HL treatment compared to 6 h GL treatment. The columns marked by DnaJ mutant names show the ratios of gene expression in each mutant against the wild-type under both growth light and high …
		WT			GL: Mutant/WT							HL: Mutant/WT
		(HL/GL)			J8		J11		J20			J8		J11		J20
Locus number	Description	C. fold	p		C. fold	p	C. fold	p	C. fold	p		C. fold	p	C. fold	p	C. fold	p
Genes that showed large and significant expression changes in three different experiments
AT2G33830	auxin-regulated protein	-11.386	0.000973303		-	-	-	-	-	-		-	-	-	-	-	-
AT3G27690	putative chlorophyll a-b binding protein	-7.98749	0.00103348		-	-	-	-	-	-		-	-	-	-	-	-
AT3G08940	putative chlorophyll a/b-binding protein	-6.993	0.00102697		-	-	-	-	-	-		-	-	-	-	-	-
AT1G75380	wound-responsive protein	-5.96025	0.00102697		-	-	-	-	-	-		-	-	-	-	-	-
AT1G74670	gast1-like protein	-5.71982	0.00757957		-	-	-	-	-	-		-	-	-	-	-	-
AT1G72150	cytosolic factor	-5.57919	0.00243044		-	-	-	-	-	-		-	-	-	-	-	-
AT4G19170	neoxanthin cleavage enzyme-like protein	-5.43476	0.00167317		-	-	-	-	-	-		1.64126	0.0252219	-	-	-	-
AT1G64720	membrane related protein cp5	-5.35812	0.00167317		-	-	-	-	-	-		-	-	-	-	-	-
AT2G23060	similar to hookless1 (hls1)	-5.09505	0.0106		-1.33645	0.0505594	-1.4271	0.0560775	-1.33442	0.0712144		-	-	-	-	-1.34503	0.0591351
AT2G38210	similar to sor1 from the fungus cercospora nicotianae	5.66427	0.00167473		-	-	-	-	-	-		-	-	-	-	-	-
AT5G01410	pyridoxine biosynthesis protein - like	5.93356	0.00160363		-	-	-	-	-	-		-	-	-	-	-	-
AT4G17090	putative beta-amylase	6.12214	0.00102697		-	-	-	-	-	-		-	-	-1.33316	0.00870042	-	-
AT3G22840	early light-induced protein	6.28858	0.00179022		-	-	-	-	-	-		-	-	-	-	-	-
AT3G51240	flavanone 3-hydroxylase (fh3)	7.391	0.00246676		-	-	-	-	-	-		-	-	-	-	-	-
AT3G21560	udp-glucose:indole-3-acetate beta-d-glucosyltransferase	7.68277	0.00179022		-	-	1.4763	0.03547	-	-		-	-	-	-	1.38762	0.0659946
AT5G08640	flavonol synthase (fls) (sp q96330)	9.55715	0.00102697		-	-	-	-	-	-		-	-	-	-	-	-
AT1G61800	glucose-6-phosphate/phosphate-translocator precursor	9.58751	0.00179022		-2.12848	0.0202973	-1.4652	0.0567473	-	-		-	-	-	-	-	-
AT5G13930	naringenin-chalcone synthase (testa 4 protein)	14.8898	0.00102697		-	-	1.56343	0.0405609	-	-		-	-	-	-	-	-
Heat shock proteins
AT1G56410	heat shock protein	-3.1583	0.00353515		-3.01544	0.0220818	-4.11821	0.0109046	-3.60607	0.0348009		-2.95906	0.0267607	-3.64624	0.0314561	-3.46246	0.0287437
AT1G26230	chaperonin precursor	-2.36638	0.010042		-3.23429	0.0227176	-4.46774	0.0109046	-2.62135	0.0272109		-3.18447	0.0138404	-3.25563	0.0232051	-3.05904	0.0356864
AT1G27640	heat-shock protein 90	-2.00244	0.00660201		-2.11106	0.0154364	-2.34197	0.0171743	-2.38494	0.0247561		-2.06307	0.0280417	-2.13274	0.018805	-1.87397	0.0287932
AT1G11660	putative heat-shock protein	-2.2438	0.0236516		-	-	-	-	-1.70316	0.0584546		-1.87768	0.0309763	-2.08099	0.0525668	-1.93299	0.0405212
AT1G71000	heat shock protein dnaj	-2.0117	0.0180049		-1.68779	0.025942	-	-	-1.77516	0.0484494		-1.82367	0.0520148	-1.66901	0.0456255	-	-
AT4G13830	j20-like protein	-1.98069	0.00516351		-	-	-	-	-	-		1.67538	0.0501232	-	-	-	-
AT1G80030	dnaj protein	-2.26154	0.0116697		-1.8673	0.0520175	-2.43307	0.0344769	-2.64063	0.0247561		-	-	-2.0805	0.039303	-1.80555	0.0616095
AT4G36040	j11-like protein	-1.47035	0.0353341		-	-	-2.13637	0.0235172	-	-		-	-	-	-	1.49601	0.048451
AT1G80920	j8-like protein	-2.1215	0.0130329		-1.69851	0.0527996	-	-	-	-		-	-	-	-	-2.40919	0.0297477
AT5G09590	heat shock protein 70 (hsc70-5)	2.01318	0.00557033		-	-	-	-	-	-		-	-	-	-
AT2G04030	putative heat shock protein	2.70905	0.00270713		-	-	-	-	-	-		-	-	-	-	-	-
AT3G13310	dnaj protein	2.24069	0.0151538		-	-	-	-	-	-		-	-	-	-	-	-
AT4G37910	heat shock protein 70 like protein	2.19764	0.00525928		-	-	-	-	-	-		-	-	-	-	-	-
AT1G72070	dnaj protein	1.84688	0.0164059		1.71768	0.0448077	2.19071	0.0220788	2.12176	0.0272627		2.71375	0.0140612	2.10505	0.0497845	2.8735	0.0210715
AT5G52640	heat-shock protein	1.39374	0.0429509		1.88526	0.0308821	1.86176	0.0271629	-	-		2.34863	0.0387019	1.96042	0.0578925	2.09678	0.0228543
AT5G37670	low-molecular-weight heat shock protein - like	-	-		1.77088	0.0410551	1.6784	0.0272575	1.5657	0.0442567				2.06549	0.044636	1.65006	0.0323082
AT5G06910	dnaj homologue (gb|aab91418.1|)	-	-		1.56356	0.0541696	-	-	-	-		1.97403	0.0386692	-	-	-	-
AT4G25200	mitochondrion-localized small heat shock protein (athsp23.6-mito)	-	-		-	-	-	-	-	-		-	-	3.20062	0.05642	-	-
AT2G17880	putative dnaj protein	-	-		-	-	-	-	-	-		-2.85065	0.0141255	-1.71523	0.0634951	-	-
AT2G25560	putative dnaj protein	-	-		-2.91323	0.0342779	-2.15915	0.0395208	-	-		-1.88871	0.0267172	-1.82038	0.0262851	-2.00521	0.0312638
AT2G33210	mitochondrial chaperonin (hsp60)	-	-		-	-	-2.02751	0.0518624	-2.14122	0.0652043		-	-	-	-	-1.34736	0.0658024
Thylakoid membrane associated proteins
AT3G22840	lil1.1 (elip1)	6.28858	0.00179022		-	-	-	-	-	-		-	-	-	-	-	-
AT1G44575	psbS	2.99043	0.00237347		-	-	-	-	-	-		-	-	-	-	-	-
AT2G40100	lhcb4.3	2.89929	0.00332422		-1.4816	0.0386458	-	-	-	-		-	-	-	-	-	-
AT1G60950	ferrodoxin precursor	2.02075	0.00472884		-	-	-	-	-	-		-	-	-	-	-	-
AT2G15620	ferredoxin--nitrite reductase	2.26919	0.00352887		-1.33355	0.0526361	-	-	-	-		-	-	-	-	-	-
AT5G04140	ferredoxin-dependent glutamate synthase	2.80533	0.00237347		-	-	-	-	-	-		-	-	-	-	-	-
AT1G30510	ferrodoxin nadp oxidoreductase	-2.45612	0.00358482		-	-	-	-	-	-		-	-	-	-	-	-
AT3G61470	lhca2	-2.69762	0.00248398		-	-	-	-	-	-		-	-	-	-	-1.40337	0.0633923
AT5G28450	lhca2	-2.36362	0.00645494		-	-	-	-	-	-		-	-	-	-	-	-
AT2G05070	lhcb2.2	-2.65232	0.00645494		-	-	-	-	-	-		-	-	-	-	-	-
AT3G27690	lhcb2.4	-7.98749	0.00103348		-	-	-	-	-	-		-	-	-	-	-	-
AT3G08940	lhcb4.2	-6.993	0.00102697		-	-	-	-	-	-		-	-	-	-	-	-
AT4G10340	lhcb5	-2.11038	0.00542126		-	-	-	-	-	-		-	-	-	-	-	-
AT1G15820	lhcb6	-2.25499	0.0165078		-	-	-	-	-	-		-	-	-	-	-	-
AT1G76100	petE	-3.29814	0.00234838		-	-	-	-	-	-		-	-	-	-	-	-
AT1G03130	psaD2	-4.28871	0.00179022		-	-	-	-	-	-		-	-	-	-	-	-
AT4G28750	psaE	-2.40356	0.00270984		-	-	-	-	-	-		-	-	-	-	-	-
AT2G20260	psaE2	-2.72705	0.00234838		-	-	-	-	-	-		-	-	-	-	-	-
AT3G16140	psaH	-1.85448	0.00762519		-	-	-	-	-	-		-	-	-	-	-	-
AT5G64040	psaN	-2.29149	0.00784029		-	-	-	-	-	-		-	-	-	-	-	-
AT3G50820	psbO	-2.216	0.00342209		-	-	-	-	-	-		-	-	-	-	-	-
AT4G05180	psbQ	-3.48591	0.00220524		-	-	-	-	-	-		-	-	-	-	-	-
AT1G51400	psbT	-4.38574	0.00220524		-	-	-	-	-	-		-	-	-	-	-	-
AT4G27440	porB	-3.55186	0.00234838		-	-	-	-	-	-		-	-	-	-	-	-
AT1G03160	fructokinase	-3.04156	0.00482396				-4.016	0.0118726	-3.60113	0.0348484		-3.46906	0.02285	-4.3551	0.018805	-3.65133	0.0229791
Chloroplast thylakoid lumen proteins
AT3G18590	plastocyanin-like domain-containing protein	-3.23249	0.00234838		-3.10906	0.0154364	-4.76898	0.0109046	-3.93573	0.0247561		-3.73726	0.0138404	-4.24297	0.0137553	-3.62215	0.0124685
AT1G76100	plastocyanin	-3.29814	0.00234838		-	-	-	-	-	-		-	-	-	-	-	-
Antioxidant genes
AT4G35090	cat2	2.85267	0.00237737		-	-	-	-	-	-	-	-	-	-	-	-	-
AT1G60950	ferrodoxin 1	2.02075	0.00472884		-	-	-	-	-	-	-	-	-	-	-	-	-
AT5G01600	ferritin 1 precursor	2.0689	0.00439204		-	-	-	-	-	-	-	-	-	-	-	-	-
AT4G08390	stromal-APX	2.01348	0.00579702		-	-	-	-	-	-	-	-	-	-	-	-	-
AT1G10370	glutathione s-transferase 30 (gst30)	3.77721	0.00220524		-	-	-	-	-	-	-	-	-	-	-	-	-
AT4G31870	glutathione peroxidase 7 (gpx7)	3.14051	0.00811991		-	-	-	-	-	-	-	-	-	-	-	-	-
AT2G25080	glutathione peroxidase 1 (gpx1)	-2.23286	0.00347946		-	-	-	-	-	-	-	-	-	-	-	-	-
AT2G47730	glutathione s-transferase (gst6)	-2.29566	0.00456704		-	-	-	-	-	-	-	-	-	-	-	-	-
AT1G30510	ferrodoxin NADP(H) oxidoreductase	-2.45612	0.00358482		-	-	-	-	-	-	-	-	-	-	-	-	-
AT1G20620	cat3	-3.32713	0.00220524		-	-	-	-	-	-	-	-	-	-	-	-	-
AT4G28365	copper-binding protein-like	-3.11553	0.00237737		-3.7373	0.0154364	-3.50184	0.0123843	-3.15006	0.0247561		-3.88926	0.0138404	-3.94945	0.0238914	-2.62591	0.0416533
AT1G02920	glutathione s-transferase (gst11)	-2.72141	0.00248392		-1.90147	0.0576792	-3.50837	0.0109046	-3.17168	0.025812		-3.62255	0.0159144	-3.59017	0.0154971	-3.24822	0.0124685
AT1G14540	anionic peroxidase (per 4)	-3.01892	0.00389621		-3.09174	0.0154364	-2.19639	0.0222734	-2.42519	0.0247561		-2.67989	0.0259054	-3.06098	0.0208883	-2.32514	0.0276813
AT2G15570	thioredoxin M-type 3	-2.19074	0.00358482		-1.85717	0.0254344	-1.96898	0.0191183	-2.57621	0.0626379		-2.05483	0.0339019	-2.15359	0.0544336	-1.72875	0.0389177
AT1G06620	oxidoreductase	-2.89476	0.0029603		-2.51663	0.0192661	-2.69573	0.0170474	-2.36517	0.0258291		-3.11852	0.0274183	-3.20221	0.0142868	-2.45138	0.0305232
AT1G52790	oxidoreductase,putative	-2.38264	0.0199008		-2.37587	0.0162603	-3.26975	0.0242095	-	-		-2.17408	0.0454646	-2.65354	0.05048	-2.4168	0.0314033
AT1G78340	glutathione s-transferase TAU 22 (gst TAU 22)	-2.62282	0.00659964		-1.60775	0.0574327	-2.04767	0.0200599	-	-		-2.05787	0.0176323	-1.58684	0.0570712	-2.15398	0.0263242
AT1G30400	glutathione s-conjugate transporting atpase (atmrp1)	-2.60139	0.00769145		-1.61394	0.022541	-3.22737	0.0109046	-	-		-2.23628	0.0364871	-2.71681	0.0283552	-1.63231	0.0454082
AT1G30870	putative peroxidase	-1.74837	0.0113075		-1.69802	0.0208626	-2.42399	0.0408964	-	-		-2.4171	0.0481998	-2.41401	0.0444783	-1.98098	0.0430821
AT4G29670	thioredoxin - like protein	-2.01886	0.0181563		-2.32931	0.0154364	-2.02191	0.0134151	-2.26697	0.0247561		-1.97593	0.0230248	-1.95333	0.0336192	-	-
AT1G59670	glutathione s-transferase TAU 15 (gst TAU 15)	-1.87654	0.00890008		-2.26434	0.0245019	-2.05784	0.0345701	-1.73033	0.0538601		-2.07571	0.0279646	-1.71343	0.0651873	-	-
AT1G28030	oxidoreductase	-2.03856	0.0106987		-2.16827	0.0175011	-2.18018	0.0241865	-2.05487	0.0379289		-	-	-1.93763	0.0250995	-2.05541	0.0599161
AT2G31050	putative blue copper-binding protein	-1.64937	0.0151077		-2.10224	0.0270322	-2.02394	0.0134346	-1.81808	0.0356897		-	-	-	-	-1.79786	0.0307737
AT2G18980	peroxidase (atp22a)	-2.11986	0.0288661		-2.61854	0.0392266	-	-	-1.73073	0.0530926		-1.51094	0.0453005	-	-	-1.649	0.0477928
AT1G59950	nadph-dependent codeinone reductase	-1.68564	0.0468865		-2.10511	0.0415962	-1.92104	0.0323163	-	-		-2.47056	0.0321483	-	-	-2.4035	0.0276813
AT1G71695	peroxidase 12 (per12)	-2.83294	0.00234838		-	-	-1.55556	0.0634058	-2.41969	0.067202		-	-	-1.8866	0.0524483	-	-
AT1G49860	glutathione s-transferase 14 (gst14)	-	-		-1.87641	0.0279797	-2.65767	0.0401292	-1.93382	0.0656808		-2.25867	0.0217423	-2.45716	0.0454308	-1.67604	0.0301628
AT1G02930	glutathione s-transferase F3 (gpxf3)	-	-		-1.82768	0.0329887	-1.82342	0.0160291	-2.02964	0.0288465		-	-	-1.59166	0.0479354	-1.52554	0.0657527
AT2G41480	putative peroxidase	-	-		-2.24197	0.0499979	-	-	-	-		-	-	-	-	-	-
AT5G49730	ferric reduction oxidase 6 (FRO 6)	-2.71734	0.00246676		1.48177	0.0359358	-	-	-1.4099	-2.85574	-	-	-4.30157	-5.74741	-	-	-7.19325
AT5G18600	glutaredoxin -like protein	-3.77545	0.00384045		-	-	-	-	-	-		1.64816	0.0233	1.63211	0.0386977	1.32861	0.0616464
AT4G02520	glutathione s transferase (gst 2)	-2.97585	0.00234838		-	-	-	-	-	-		-	-	1.45034	0.0438712	-	-
AT5G17220	glutathione s-transferase 26 (gst26)	4.40138	0.00206017		1.44562	0.036782	2.14311	0.0145584	2.34948	0.0340383		-	-	-	-	-	-
AT5G53100	oxidoreductase;protochlorophyllide reductase	2.11719	0.0489278				1.87744	0.0295001	1.88555	0.0297648		1.83783	0.0225158	1.75646	0.0469579
AT5G63030	glutaredoxin-like protein	-	-		1.87571	0.025942	1.91992	0.0350285	-	-		1.60403	0.0510723	2.23561	0.0294934	1.72531	0.0562027
AT3G27200	blue copper protein	-	-		-	-	1.67246	0.0433714	1.62389	0.0620847		2.916	0.0140612	1.93194	0.0642814	2.15066	0.0314024
AT5G18100	Cu/ZnSOD (CSD3)	-	-		-	-	-	-	-	-		1.87122	0.0218064	1.3954	0.0447571	1.6127	0.0621155
AT5G20230	blue copper binding protein	-	-		1.51685	0.0359358	1.73528	0.0237522	-	-		2.30853	0.0380531	-	-	-	-
AT3G63080	glutathione peroxidase 5 (gpx5)	-	-		2.01565	0.0314233	1.69892	0.0547279	-	-		-	-	1.84091	0.0650515	-	-
AT4G32320	apx6	-	-		-	-	1.46983	0.0611486	-	-		-	-	1.62517	0.0583952	-	-
AT1G20630	cat1	-	-		-	-	1.72281	0.0528789	-	-		-	-	1.38696	0.0650515	-	-
AT5G50160	ferric reductase-like (NADPH oxidase like)	-	-		-	-	-	-	1.72114	0.0432747		-	-			1.9498	0.0315186
Hormone response proteins
AT2G33830	dormancy/auxin associated family protein	-11.386	0.000973303		-	-	-	-	-	-		-	-	-	-	-	-
AT4G19170	9-cis-epoxycarotenoid dioxygenase 4(NCED4)	-5.43476	0.00167317		-	-	-	-	-	-		-	-	-	-	-	-
AT1G74670	gast1-like protein	-5.71982	0.00757957		-	-	-	-	-	-		-	-	-	-	-	-
AT3G11930	ethylene-responsive protein	-3.53903	0.00237737		-	-	-	-	-	-		-	-	-	-	-	-
AT5G18080	auxin-induced protein-like	-3.51193	0.00220524		-	-	-	-	-	-		-	-	-	-	-	-
AT5G18010	auxin-induced protein-like	-3.27968	0.00234838		-	-	-	-	-	-		-	-	-	-	-	-
AT1G29440	auxin-induced protein	-2.83681	0.00588727		-	-	-	-	-	-		-	-	-	-	-	-
AT4G38860	putative auxin-induced protein	-2.52387	0.00248392		-	-	-	-	-	-		-	-	-	-	-	-
AT3G04730	auxin-induced protein	-2.14697	0.0147855		-	-	-	-	-	-		-	-	-	-	-	-
AT5G61590	ethylene response factor subfamily B-3	-2.17468	0.00508818		-	-	-	-	-	-		-	-	-	-	-	-
AT1G29500	auxin-induced protein	-2.10089	0.0455384		-	-	-	-	-	-		-	-	-	-	-	-
AT1G78390	9-cis-epoxycarotenoid dioxygenase 9 (NCED9)	-3.87571	0.00220524		-2.67509	0.0191681	-3.36966	0.0156001	-4.81941	0.0409076		-3.37451	0.0140612	-3.71315	0.0384507	-3.15176	0.0232668
AT1G03410	putative 1-aminocyclopropane-1-carboxylate oxidase	-3.35393	0.00237347		-2.97554	0.022304	-3.90139	0.0109046	-3.27434	0.0316874		-3.23448	0.0140612	-3.75516	0.0127433	-3.46631	0.0124685
AT1G12010	amino-cyclopropane-carboxylic acid oxidase (ACC oxidase)	-3.2425	0.00234838		-2.49766	0.0275195	-3.58364	0.0184635	-2.47254	0.0399134		-2.85454	0.0234783	-3.07193	0.0266237	-3.50257	0.0126258
AT1G30330	auxin response factor 6 (arf6)	-2.64981	0.00700642		-2.02599	0.0154364	-4.35134	0.0109046	-2.71872	0.0421259		-2.59923	0.0140658	-2.51989	0.0473169	-2.96377	0.0164187
AT1G04550	putative auxin-induced protein	-2.17014	0.011826		-2.3287	0.0157658	-2.65301	0.0243001	-2.21524	0.0247561		-2.49175	0.0225007	-2.74669	0.0333326	-2.32132	0.0161674
AT1G15360	putative ethylene responsive element	-2.11074	0.0201502		-2.79801	0.0154364	-3.05403	0.0109046	-2.85281	0.0271813		-2.47619	0.0140612	-3.06482	0.0175924	-2.79175	0.0146712
AT2G25980	jasmonate-inducible protein	-2.04153	0.0210592		-2.00616	0.0154364	-1.83214	0.0215872	-2.14308	0.0298869		-1.99026	0.0242143	-1.77667	0.0336192	-2.04059	0.0530529
AT5G55250	s-adenosyl-l-methionine:salicylic acid carboxyl methyltransferase	-2.64122	0.00282346		-2.35379	0.0461335	-1.94505	0.0599425	-2.631	0.0372435		-2.78045	0.0197165	-3.18412	0.0243711	-2.21694	0.0624343
AT1G53700	auxin-induced protein kinase	-1.51922	0.0458727		-2.01253	0.0162603	-2.04255	0.0391964	-2.14598	0.0697686		-2.28963	0.0212349	-2.17944	0.0567631	-1.63337	0.0517309
AT4G17490	ethylene responsive element binding factor (aterf6)	-1.71276	0.00890008		-1.88556	0.0270548	-2.18173	0.0214051	-	-		-1.99222	0.0210656	-2.10034	0.0197463	-2.091	0.0184549
AT1G80340	gibberellin 3 beta-hydroxylase	-1.43823	0.0277044				-2.00604	0.0451727	-2.27486	0.0247561		-2.37319	0.0199325	-2.04044	0.0575165	-1.70859	0.0554919
AT1G04250	putative auxin-induced protein	-1.78485	0.0458262		-2.25573	0.0233704	-1.81124	0.055588	-2.21654	0.0360997		-1.84166	0.0453916	-1.87447	0.0595422	-	-
AT1G51780	auxin conjugate hydrolase (ill5)	-1.99339	0.0467164		-	-	-2.19478	0.0201932	-	-		-2.08082	0.0204999	-	-	-1.72475	0.0276813
AT1G28360	ethylene responsive element binding factor	-1.77702	0.0195166		-1.80406	0.0394757	-2.1067	0.0118726	-2.04375	0.0288465		-	-	-2.63811	0.0294934	-2.18568	0.0506257
AT1G52100	jasmonate inducible protein	-1.73239	0.044527		-1.84699	0.0295526	-2.0278	0.0236455	-1.99332	0.0348484		-	-	-	-	-2.1248	0.0430343
AT2G06960	1-aminocyclopropane-1-carboxylate oxidase	-1.63326	0.017112		-1.71502	0.0349866	-2.0975	0.0115496	-1.96739	0.0297725		-	-	-	-	-	-
AT1G28130	auxin-regulated gh3 protein	-2.85533	0.00367348		-2.28281	0.0154364	-3.58738	0.0109046	-2.9371	0.0339958		-	-	-	-	-	-
AT1G52830	putative IAA6 protein	-2.15668	0.0369385		-1.88282	0.0259904	-1.62273	0.0240766	-	-		-	-	-	-	-	-
AT1G35240	auxin response factor	-	-		-1.69149	0.0199076	-3.02714	0.0118726	-2.50161	0.0518279		-2.08396	0.0432753	-2.75829	0.0181825	-1.7304	0.0292099
AT1G60980	putative gibberellin 20-oxidase	-	-		-1.85381	0.0296744	-1.96141	0.0406023	-2.07777	0.0271813		-2.06819	0.0518774	-2.26428	0.0370629	-2.0246	0.0616095
AT2G19590	1-aminocyclopropane-1-carboxylate oxidase	-	-		-	-	-2.64554	0.0128718	-2.04032	0.0434614		-2.11341	0.0272641	-1.72301	0.0497845	-	-
AT1G14970	auxin-independent growth promoter	-	-		-2.39122	0.0192639	-2.24616	0.0206544	-3.20124	0.0247561		-	-	-2.85459	0.018805	-2.12382	0.0276813
AT1G75450	cytokinin oxidase	-	-		-4.43634	0.0154364	-3.92087	0.0246424	-	-		-	-	-1.70609	0.0475036	-	-
AT5G43700	auxin-induced protein aux2-11 (sp|p33077)	-	-		2.12375	0.038976	2.32241	0.0174749	1.86864	0.0471189		2.4322	0.0398947	1.7459	0.0483564	1.89501	0.0482577
AT5G66260	auxin-induced protein-like	-	-		1.77472	0.0220908	2.02534	0.0266803	2.63651	0.0294885		-	-	2.27973	0.0344214	2.02892	0.045212
Calvin cycle enzymes
AT1G71100	putative ribose 5-phosphate isomerase	-2.96571	0.0028789		-2.25692	0.0423881	-2.83383	0.0123212	-2.23667	0.0302009		-3.07147	0.0144694	-2.80321	0.0342731	-2.35105	0.0172057
AT2G18600	RUB1-conjugating enzyme	-1.88915	0.00576883		-2.32895	0.040917	-	-	-	-		-	-	-1.80703	0.0454308	-2.0626	0.0299026
AT4G26530	fructose-bisphosphate aldolase	-2.99255	0.00234838		-	-	-	-	-	-		-	-	-	-	-	-
AT4G38970	fructose-bisphosphate aldolase	2.1395	0.00432122		-	-	-	-	-	-		-	-	-	-	-	-
AT1G42970	glyceraldehyde-3-phosphate dehydrogenase	2.13387	0.00469446		-	-	-	-	-	-		-	-	-	-	-	-
At5g38410	ribulose bisphosphate carboxylase small chain 3b precursor	2.24422	0.0427854		-	-	-	-	-	-		-	-	-	-	-	-
AT5G64380	fructose-bisphosphatase	-	-		1.72241	0.036782	1.70864	0.0252174	2.02894	0.0551412		1.62912	0.0245778	-	-	1.9156	0.0523015
Phosphorylation and thr-ser kinase signaling pathway related proteins
AT1G17240	putative receptor protein kinase (ATRLP3)	-3.64979	0.00234838		-3.12393	0.0202834	-2.68029	0.0109046	-3.18081	0.0247561		-3.37235	0.0138404	-3.55923	0.0326974	-3.8276	0.0249921
AT1G33770	protein kinase (F14M2.11)	-3.41424	0.00234838		-2.72733	0.0162603	-4.91097	0.0109046	-2.74968	0.0285361		-4.00352	0.0138404	-4.34765	0.0127433	-3.69723	0.0124685
AT1G05700	putative light repressible receptor protein kinase	-3.38175	0.00925689		-2.23901	0.0208176	-5.83669	0.0118726	-2.85122	0.0247561		-4.26168	0.0138404	-3.42615	0.0416618	-3.45372	0.0276813
AT1G15530	receptor lectin kinase (T16N11.4)	-3.03999	0.00482187		-2.57948	0.0154364	-2.56789	0.0150378	-2.64131	0.0333003		-3.90294	0.0444254	-2.76391	0.0239936	-3.47772	0.0287437
AT1G14370	protein kinase (APK2A)	-2.92838	0.0032884		-2.79311	0.0281479	-1.68193	0.0231318	-1.83507	0.0508572		-2.91362	0.0235546	-2.71828	0.0610487	-3.1887	0.0281005
AT4G08800	casein kinase i (CKL5)	-2.91917	0.00525928		-2.97112	0.0202973	-5.01874	0.0109046	-3.22812	0.0247561		-3.46878	0.0138404	-3.44098	0.0137553	-3.4043	0.0124685
AT1G17750	receptor-like protein kinase (F11A6.9)	-2.72166	0.0168662		-1.63442	0.0208176	-3.52616	0.0313455	-1.75471	0.0710604		-2.06393	0.0331526	-1.76804	0.0330236	-2.08828	0.0319481
AT1G66880	protein kinase (F15H18.25)	-2.50059	0.00729326		-3.55424	0.0276958	-4.2295	0.0109046	-3.12279	0.0298869		-2.88299	0.0140612	-2.18182	0.0334232	-2.08426	0.0454082
AT1G29740	receptor-like serine/threonine kinase (F1N18.20)	-2.53065	0.0109727		-3.08514	0.022541	-1.94887	0.0286226	-2.69798	0.0247561		-3.61314	0.0140612	-3.37304	0.0127433	-3.8103	0.0124685
AT1G10210	putative mitogen-activated protein kinase (ATMPK1)	-2.35297	0.0309276		-2.82399	0.0404592	-3.14385	0.032167	-3.12625	0.037508		-3.20211	0.0289108	-3.95173	0.0127433	-2.51639	0.0302389
AT1G51890	light repressible receptor protein kinase (T14L22.10)	-2.46544	0.0220679		-2.11463	0.0154364	-3.30631	0.0109046	-1.73843	0.0653258		-2.72631	0.0187594	-2.14485	0.0219535	-2.86895	0.0164958
AT1G01540	protein serine/threonine kinase (F22L4.8)	-2.49064	0.00626927		-2.32415	0.0154364	-3.02454	0.0166283	-2.68034	0.025812		-2.66939	0.0138404	-2.16785	0.0386977	-2.35806	0.0167266
AT1G69910	putative protein kinase (T17F3.6)	-2.40126	0.0043903		-	-	-	-	-	-		-1.42544	0.0469826	-1.89875	0.0421048	-2.70046	0.0269932
AT1G29750	receptor-like serine/threonine kinase (F1N18.19)	-2.87426	0.00543111		-1.66281	0.0500448	-	-	-1.52446	0.0690547		-1.87126	0.0448095	-	-	-2.04054	0.0472733
AT1G16670	receptor-like serine/threonine kinase (F19K19.4)	-2.72057	0.00381333		-1.87009	0.018637	-	-	-1.81294	0.0464767		-2.62736	0.0192367	-	-	-2.40413	0.0407996
AT1G08590	putative receptor kinase (F22O13.7)	-2.64763	0.0127871		-1.65588	0.0237078	-1.42131	0.0622183	-	-		-1.63093	0.0337151	-	-	-	-
AT2G21370	putative xylulose kinase (F3K23.13)	-2.67148	0.0328445		-1.48911	0.0388627	-1.65305	0.0552908	-2.00821	0.0396583				-2.05046	0.018805	-2.40592	0.0510858
AT5G63930	receptor-like protein kinase (MBM17.3)	-	-		-3.45958	0.0284394	-	-	-	-		-	-	-	-	-	-
AT2G41890	putative receptor-like protein kinase (T11A7.1)	2.00507	0.0150511		1.5761	0.0572557	1.53055	0.0634699	1.76736	0.0397701		-	-	1.99891	0.039303	2.00321	0.0287932
Protease genes
AT5G42270	ftsH	2.14308	0.00377173		-	-	-	-	-	-	-	-	-	-	-	-	-
AT1G73990	putative protease iv	2.109	0.00456554		-	-	-	-	-	-	-	-	-	-	-	-	-
AT5G26860	lon protease homolog 2 precursor	3.21264	0.00246676		-	-	-	-	-	-	-	-	-	-	-	-	-
AT5G06600	ubiquitin-specific protease 12 (ubp12)	1.72624	0.0214143		1.75752	0.0222941	1.77812	0.0233431	2.03138	0.0399134	-	-	-	-	-	-	-
AT3G19170	metalloprotease	2.77721	0.003845		1.6087	0.0490131	1.76081	0.018347			-	-	-	-	-	-	-
AT4G01320	putative caax prenyl protease	-	-		1.79004	0.0428045	2.08479	0.0134179	1.8348	0.0405232		1.4141	0.0443549	1.76105	0.0373337	2.0757	0.0431676
AT1G26890	f-box family protein	1.78956	0.0212175		2.31945	0.0154364	2.86348	0.0109046	2.90902	0.0247561		3.34449	0.0337681	2.59748	0.0228327	3.22926	0.0228543
AT3G16540	degp protease	-	-		-1.34399	0.0562354	-	-	-2.01536	0.0497223		-1.37924	0.054756	-	-	-	-
AT1G75460	protease	-2.9879	0.00241996		-	-	-	-	-	-		-	-	-	-	-1.71935	0.0280753
AT5G23140	atp-dependent clp protease proteolytic subunit (clpp2)	-1.88091	0.0198778		-1.44721	0.0549333	-2.19351	0.019151	-1.74346	0.053657		-	-	-	-	-1.75598	0.0389177
AT1G09100	putative 26s protease regulatory subunit 6a	-2.42863	0.0117008		-	-	-2.77306	0.0306621	-3.5389	0.0447755		-	-	-2.77561	0.0186597	-2.43547	0.0484204
AT1G62290	aspartic protease	-1.8953	0.0123799		-	-	-	-	-2.16128	0.0367452		-1.87841	0.0316345	-	-	-2.14868	0.0281005
AT1G01900	subtilisin-like serine protease	-2.71375	0.0106987		-2.66064	0.0154364	-2.68552	0.0159905	-2.4588	0.0247561		-2.55377	0.0140612	-3.04098	0.0224012	-2.78241	0.0290635
AT1G04110	subtilisin-like serine protease	-2.64352	0.00374774		-2.34825	0.0216473	-2.98064	0.0271818	-2.4113	0.0247561		-2.75011	0.0145886	-3.24789	0.0154971	-2.75999	0.0127223
AT4G10540	subtilisin-like serine protease	-2.16909	0.00469446		-2.29343	0.0423629	-1.89265	0.0228919	-2.09779	0.0467958		-2.15613	0.0235323	-2.09342	0.0175924	-1.96299	0.0325039
AT1G51320	f-box protein family	-2.93453	0.0124631		-2.10036	0.0199076	-2.52222	0.0114281	-3.97976	0.0301402		-2.49174	0.0353349	-2.40246	0.0382952	-2.24974	0.0504636
AT3G20710	f-box protein-related (F3H11.11)	-3.27343	0.00735137		-5.33102	0.0205584	-4.29909	0.0109046	-2.87476	0.0519411		-2.93921	0.0286579	-2.15967	0.0398016	-1.88457	0.0269752
AT2G18915	f-box protein lkp2/ado2	-1.72678	0.0470323		-2.46169	0.0461711	-2.84657	0.0357625	-2.77032	0.0641041		-2.87852	0.0227044	-2.7368	0.018805	-2.63793	0.0300694
H2O2 induced genes
AT2G37040	phenylalanine ammonia lyase (pal1)	3.66343	0.00266866		-	-	-	-	-	-		-	-	-	-	-	-
AT3G53260	phenylalanine ammonia-lyase	2.72791	0.00267089		-	-	-	-	-	-		-	-	-	-	-	-
AT5G42250	alcohol dehydrogenase	-	-		1.80747	0.0192661			1.57469	0.0559565		-	-	2.32335	0.0383781	1.80073	0.031837
AT3G29250	short-chain alcohol dehydrogenase	-	-		1.7261	0.0496603	1.77255	0.0184549	2.10115	0.0258291		-	-	1.68336	0.0565117
AT4G22110	alcohol dehydrogenase like protein	-1.57732	0.0454176		-2.09278	0.0199911	-2.66798	0.0141316	-2.27671	0.0518279		-2.27392	0.0140612	-2.57027	0.0422488	-2.35615	0.0362719
AT1G09500	putative cinnamyl alcohol dehydrogenase	-3.09233	0.00488716		-	-	-3.17829	0.0112179	-2.49904	0.0284006		-3.45041	0.0210789	-3.58204	0.0243583	-2.76399	0.0131368
AT1G32780	alcohol dehydrogenase	-1.73623	0.0455712		-1.81068	0.0367499	-	-	-2.49213	0.0538466		-2.31368	0.0171362	-1.82051	0.0382952	-2.2381	0.0302389
AT1G52340	short chain alcohol dehydrogenase	-2.18074	0.0199173		-2.5671	0.0247012	-	-	-	-		-1.97515	0.0350081	-	-	-1.51186	0.0427857
AT1G66800	cinnamyl alcohol dehydrogenase	-2.02688	0.0314478		-1.93372	0.0202973	-2.59104	0.0276845	-1.90504	0.057395		-2.00907	0.0349621	-	-	-	-
AT2G21730	putative cinnamyl-alcohol dehydrogenase	-1.93037	0.0485802				-1.75508	0.0389486	-2.03857	0.0591155		-	-	-1.56994	0.0643696	-	-
AT1G51410	cinnamyl alcohol dehydrogenase	-	-		-1.63356	0.0208626	-2.08663	0.0141413	-	-		-	-	-	-	-	-
Carbohydrate metabolic process proteins
AT5G54800	glucose-6-phosphate/phosphate translocator	-2.57299	0.00729243		-2.83817	0.0306345	-3.19151	0.0134091	-2.94015	0.0255241		-2.89033	0.0138404	-3.14982	0.022452	-2.90949	0.0135235
AT1G05530	udp-glucose:indole-3-acetate beta-d-glucosyltransferase	-2.66769	0.00784029		-3.11799	0.0154364	-3.56684	0.0118726	-3.11681	0.0335961		-3.62979	0.0138404	-3.58937	0.0158793	-3.34112	0.0124685
AT1G04920	sucrose-phosphate synthase	-3.13046	0.00466228		-3.03146	0.0208458	-3.9516	0.0193884	-3.92996	0.0247561		-3.79705	0.017481	-4.35809	0.018805	-3.6849	0.0124685
AT1G06130	glyoxalase ii isozyme	-3.02903	0.00267824		-2.69917	0.0154364	-3.65448	0.0133281	-3.07251	0.0279256		-3.05088	0.0166894	-3.37383	0.018805	-2.98028	0.0203905
AT1G03520	putative glycosylation enzyme	-2.6197	0.00432122		-2.52039	0.0205773	-2.98937	0.0207371	-2.75433	0.0275775		-2.52002	0.0143078	-2.59408	0.0389827	-2.57212	0.0389177
AT1G48430	dihydroxyacetone kinase	-2.52807	0.00870074		-2.20682	0.0520175	-1.89063	0.0209919	-1.91804	0.0292181		-3.15309	0.0140612	-2.6502	0.0650515	-2.15225	0.033021
AT1G04710	putative acetylcoa acyltransferase	-2.08913	0.0195343		-2.76213	0.0201084	-2.55841	0.0118726	-2.60685	0.0255241		-2.32065	0.02285	-2.55117	0.0336192	-2.62286	0.0302389
AT1G24170	putative glycosyl transferase	-2.07487	0.0169111		-2.25874	0.0254145	-3.47066	0.0118726	-2.17188	0.0299588		-3.23613	0.0138404	-2.59453	0.0509115	-2.52102	0.0320479
AT1G32440	pyruvate kinase	-2.05456	0.0380918		-2.39546	0.0154364	-2.60774	0.0204528	-2.51047	0.0379676		-2.29065	0.0234565	-2.20305	0.0431732	-1.77629	0.0490288
AT5G47560	sodium-dicarboxylate cotransporter-like	-3.46855	0.00234838		-3.12876	0.0154364	-4.17425	0.0111943	-3.6672	0.0258291		-3.20863	0.0201921	-4.09823	0.0127433	-3.71025	0.0124685
AT1G31070	udp-n-acetylglucosamine pyrophosphorylase	-3.38925	0.00234838		-3.63071	0.0154364	-3.7297	0.015908	-3.08866	0.0302009		-3.50832	0.0138404	-3.97146	0.0137553	-3.45154	0.0124685
AT1G10400	puative glucosyl transferase	-2.75532	0.00358482		-2.6779	0.0154364	-2.9574	0.0109046	-2.55281	0.0297725		-2.54025	0.0140612	-2.84246	0.0259712	-2.35105	0.0172057
AT1G16340	3-deoxy-d-manno-2-octulosonate-8-phosphate synthase	-2.09854	0.00769145		-2.82697	0.0154364	-2.75386	0.0109046	-2.83474	0.0284169		-2.81991	0.0266053	-3.20263	0.0365201	-2.83913	0.0342786
AT1G09420	putative glucose-6-phosphate dehydrogenase	-2.21567	0.0312868		-2.76303	0.0269537	-3.01759	0.031632	-	-		-3.65232	0.0140612	-2.85071	0.0447386	-1.97687	0.0304776
AT1G78090	trehalose-6-phosphate phosphatase (attppb)	-2.1465	0.0165078		-1.6646	0.0539627	-1.63353	0.03547	-1.80799	0.0652651		-1.96691	0.0463821	-	-	-1.94918	0.0305232
AT1G62660	beta-fructosidase	-2.53254	0.0194127		-1.46278	0.0499979	-	-	-1.67948	0.0510354		-1.73836	0.0217378	-	-	-1.58964	0.0367983
AT4G23820	putative polygalacturonase	-3.118	0.00266866		-	-	1.70005	0.041716	-	-		1.64546	0.0389287	1.69534	0.0334232	-	-
AT5G63800	beta-galactosidase (emb|cab64742.1)	-2.49839	0.00817157		-	-	-	-	-	-		-	-	-	-	-	-
AT1G23190	putative phosphoglucomutase	-	-		-1.67603	0.0346668	-	-	-2.44774	0.0272545		-	-	-	-	-	-
AT4G10120	sucrose-phosphate synthase - like protein	2.05104	0.029684		-	-	-	-	-	-		-	-	-	-	-	-
AT5G54060	flavonol 3-o-glucosyltransferase-like	2.04216	0.0332538		1.75228	0.0501238	-	-	1.7214	0.0725073		-	-	-	-	-	-
AT5G20280	sucrose-phosphate synthase-like protein	2.25847	0.00544447		-	-	-	-	-	-		-	-	-	-	-	-
AT1G30530	udp glucose:flavonoid 3-o-glucosyltransferase	2.27911	0.0034048		-	-	-	-	-	-		-	-	-	-	-	-
AT4G39210	glucose-1-phosphate adenylyltransferase (apl3)	2.4257	0.0117299		-	-	-	-	-	-		-	-	-	-	-	-
AT3G03250	putative udp-glucose pyrophosphorylase	2.5272	0.00247792		-	-	-	-	-	-		-	-	-	-	-	-
AT4G17770	trehalose-6-phosphate synthase like protein	2.57961	0.00316234		-	-	-	-	-	-		-	-	-	-	-	-
AT4G27570	udp rhamnose-anthocyanidin-3-glucoside rhamnosyltransferase	2.69805	0.00246676		-	-	-	-	-	-		-	-	-	-	-	-
AT5G60540	imidazoleglycerol-phosphate synthase subunit h - like	3.0797	0.00234838		-	-	-	-	-	-		-	-	-	-	-	-
AT1G73600	phosphoethanolamine n-methyltransferase	3.21934	0.00312285		-	-	-	-	-	-		-	-	-	-	-	-
AT5G42800	dihydroflavonol 4-reductase	3.41746	0.00220524		-	-	-	-	-	-		-	-	-	-	-	-
AT5G17050	udp glucose:flavonoid 3-o-glucosyltransferase	3.77028	0.00220524		-	-	-	-	-	-		-	-	-	-	-	-
AT1G32900	starch synthase	3.90636	0.00206017		-	-	-	-	-	-		-	-	-	-	-	-
AT3G55120	chalcone isomerase	3.9415	0.00220524		-	-	-	-	-	-		-	-	-	-	-	-
AT3G44990	xyloglucan endo-transglycosylase	4.18803	0.00206017		-	-	-	-	-	-		-	-	-	-	-	-
AT3G21560	udp-glucose:indole-3-acetate beta-d-glucosyltransferase	7.68277	0.00179022		-	-	-	-	-	-		-	-	-	-	-	-
AT1G61800	glucose-6-phosphate/phosphate-translocator precursor	9.58751	0.00179022		-	-	-	-	-	-		-	-	-	-	-	-
AT5G13930	naringenin-chalcone synthase (testa 4 protein)	14.8898	0.00102697		-	-	-	-	-	-		-	-	-	-	-	-
AT5G66680	oligosaccharyltransferase-like	-	-		-	-	2.10518	0.0354074	-	-		-	-	-	-	-	-
Transcription and translation related proteins
AT5G62020	heat shock factor 6 (AT-HSFB2A)	-	-		2.78986	0.0358676	2.03354	0.0222734	2.09139	0.026324		1.38187	0.0502251	-	-	-	-
AT2G18390	ARF-like GTPase family (ARF-LIKE 2)	2.00853	0.0160483		1.54245	0.0367499	1.52052	0.0443137	-	-		2.13421	0.0290883	-	-	2.34753	0.0501337
AT2G45030	mitochondrial elongation factor	2.12743	0.012948		1.57039	0.0331669	1.79851	0.0309617	-	-		-	-	-	-	-	-
At5g35620	eukaryotic translation initiation factor 4E 2	1.39003	0.0436215		-	-	2.45468	0.0476711	-	-		-	-	-	-	-	-
AT4G34590	bzip transcription factor atb2 (ATBZIP44)	2.16975	0.00488716		-	-	-	-	-	-		-	-	-	-	-	-
AT5G11260	hy5(bzip transcription factor family) (HYH)	2.41661	0.00657244		-	-	-	-	-	-		-	-	-	-	-	-
AT5G24120	sigma-like factor (ATSIG5)	3.89847	0.00388944		-	-	-	-	-	-		-	-	-	-	-	-
AT1G72150	cytosolic factor (PATL1)	-5.57919	0.00243044		-	-	-	-	-	-		-	-	-	-	-	-
AT1G71030	myb family transcription factor (ATMYBL2)	-2.53506	0.00338106		-	-	-	-	-	-		-	-	-	-	-	-
AT5G61590	ERF (ethylene response factor) subfamily B-3 of ERF/AP2 transcription factor family	-2.17468	0.00508818		-	-	-	-	-	-		-	-	-	-	-	-
AT1G19210	DREB subfamily A-5 of ERF/AP2 transcription factor (T29M8.8)	-3.19165	0.00524476		-2.08017	0.0260477	-3.04708	0.0109046	-3.1786	0.0391279		-2.44364	0.0217423	-2.30596	0.0410286	-2.68231	0.0654083
AT1G04950	putative TBP-associated 59 kDa subunit protein (TAFII59)	-2.96215	0.00597573		-3.12595	0.016045	-3.41104	0.0109046	-2.72321	0.0465839		-3.14757	0.0183177	-3.28987	0.0229761	-3.15846	0.0276813
AT1G03000	putative peroxisome assembly factor-2 (PEX6)	-2.74802	0.0067734		-2.92814	0.016045	-3.74809	0.0135443	-3.01729	0.0258291		-3.36551	0.0138404	-3.42649	0.0154971	-3.056	0.0124685
AT2G13960	myb-family transcription factor (MYB3R-5 )	-2.73573	0.01581		-2.73573	0.0208176	-3.01112	0.0109046	-2.32162	0.0258291		-2.02541	0.0162924	-2.86511	0.0336192	-2.5984	0.0276813
AT1G23860	9G8-like serine-arginine rich (SR) protein (RSZP21)	-2.72856	0.00384045		-2.13893	0.0386383	-3.08644	0.0140621	-1.94981	0.0300742		-2.38053	0.0377182	-2.57308	0.0593133	-1.91315	0.0616095
AT1G02680	transcription factor (TAF13)	-2.68222	0.00269729		-3.03608	0.0323599	-2.36199	0.0123212	-2.46537	0.0255241		-2.76327	0.0140612	-3.11598	0.0196229	-2.75302	0.0184549
AT1G30330	auxin response factor 6 (ARF6)	-2.64981	0.00700642		-2.02599	0.0154364	-4.35134	0.0109046	-2.71872	0.0421259		-2.59923	0.0140658	-2.51989	0.0473169	-2.96377	0.0164187
AT1G05055	transcription factor (ATGTF2H2)	-2.59948	0.0045182		-2.86577	0.0154364	-4.11266	0.0109046	-2.75607	0.0258291		-2.84658	0.0140612	-2.83563	0.0190897	-2.83441	0.0276813
AT1G17440	EER4/TAF12B	-3.09138	0.00266866		-2.89478	0.0191681	-4.75351	0.0109046	-3.5098	0.0258291		-3.1056	0.0153124	-3.32275	0.0137553	-2.85706	0.0276813
AT3G30810	transposable element gene	-3.75726	0.00358482		-2.93922	0.0205584	-4.6797	0.0109046	-3.71361	0.0302009		-2.54672	0.0294503	-3.78603	0.0205482	-3.35177	0.0374547
AT3G30750	transposable element gene (MIF6.12)	-3.11181	0.00729243		-3.13402	0.028519	-6.18405	0.0109046	-4.27178	0.0285361		-2.86296	0.034033	-5.24325	0.0127433	-4.08358	0.0146712
AT1G39430	transposable element gene	-3.80716	0.00237347		-4.03822	0.0154364	-4.22529	0.011145	-3.6198	0.0247561		-3.65889	0.0138404	-3.83667	0.0142407	-3.85797	0.0124685
AT4G19550	transcription activator/ transcription regulator	-3.12768	0.00464753		-3.74885	0.0154364	-5.25803	0.0109046	-3.79669	0.0247561		-3.53882	0.0138404	-3.19459	0.0240058	-3.30679	0.0164958
AT2G15310	putative adp-ribosylation factor (ATARFB1A)	-2.58108	0.00402641		-2.23427	0.0455878	-3.4664	0.0109046	-1.99907	0.0457293		-2.44681	0.017481	-2.76148	0.0313022	-2.55296	0.0247292
AT1G72570	AP2-like ethylene-responsive transcription factor (AIL1)	-2.56928	0.0068856		-1.99138	0.0249406	-2.18913	0.0156067	-1.85446	0.0348009		-2.78197	0.0208662	-2.20465	0.0628933	-2.12921	0.0356864
AT3G60240	protein synthesis initiation factor 4G (EIF4G)	-2.4141	0.00273271		-2.71999	0.0154364	-2.56919	0.0109046	-2.73168	0.0247561		-2.50061	0.0227022	-2.52594	0.014814	-2.53464	0.0226538
AT1G69560	myb-family transcription factor (MYB105)	-2.39636	0.0242279		-3.02346	0.0342779	-3.13743	0.0109046	-2.97745	0.0247561		-3.4416	0.0307888	-3.98574	0.0240058	-3.39066	0.0146712
AT1G36060	DREB subfamily A-6 of ERF/AP2 transcription factor family	-2.2362	0.00432122		-2.5661	0.0232794	-3.37809	0.0240766	-2.13541	0.0489524		-3.27964	0.0268715	-3.29267	0.0262851	-2.46394	0.0276813
AT2G20350	ERF (ethylene response factor) subfamily B-6 of ERF/AP2 transcription factor	-2.31869	0.0252228		-2.64729	0.0201084	-2.87691	0.0260154	-4.23281	0.0292833		-2.47705	0.0384352	-3.7132	0.0388369	-3.1254	0.0131524
AT2G23290	putative myb family transcription factor (ATMYB70)	-2.08164	0.0106987		-1.35391	0.0530786	-1.67227	0.0236455	-1.55475	0.0418148		-1.46921	0.0405422	-1.39408	0.0469014	-1.396	0.062324
AT1G18750	homeodomain transcription factor (AGL65)	-1.90747	0.0182672		-2.76383	0.0154364	-4.69376	0.0118726	-1.71648	0.0419638		-3.35595	0.0140612	-3.07578	0.0574734	-2.27437	0.0276813
AT1G12610	DREB subfamily A-1 of ERF/AP2 transcription factor family (DDF1)	-2.82569	0.00775346		-2.72733	0.0209607	-2.64445	0.0188521	-3.18937	0.0333061		-3.99324	0.0140612	-4.28986	0.0137553	-3.96029	0.0124685
AT1G06070	transcriptional activator rf2a (bZIP69)	-2.84384	0.00421563		-2.95776	0.0431281	-2.47961	0.0324192	-2.5807	0.0569924		-3.42069	0.016516	-3.49136	0.0137553	-3.35482	0.0126493
AT1G01030	dna-binding protein (NGA3)	-2.90817	0.00311193		-2.68995	0.01589	-3.08921	0.0191225	-3.1217	0.0271813		-3.27505	0.0140612	-2.73863	0.0618789	-3.32125	0.0124685
AT2G13570	putative ccaat-box binding trancription factor (NFYB7)	-2.07352	0.00525928		-1.64239	0.0217577	-	-	-	-		-1.85648	0.0490993	-1.63793	0.0534116	-1.55533	0.0605867
AT1G08000	GATA transcription factor 5 (GATA5)	-2.70034	0.00645494		-1.94317	0.0206356	-	-	-2.74554	0.0417769		-3.24103	0.0140612	-3.17117	0.0183782	-3.12405	0.0184549
AT2G14050	putative dna replication licensing factor (MCM9)	-2.59044	0.0029603		-	-	-2.12924	0.0124054	-1.75588	0.0456698		-1.96455	0.0500308	-2.71089	0.0503987	-1.7834	0.0510858
AT1G15920	btg1 binding factor 1	-3.10784	0.0167394		-	-	-1.96026	0.0322528	-2.39552	0.0562816		-2.23076	0.0269401	-2.60152	0.0243583	-1.62103	0.0655246
AT1G53160	squamosa-promoter binding protein-like (SPL4)	-2.04068	0.0205471		-	-	-1.90188	0.0131393	-1.95642	0.0349071		-2.01385	0.0179793	-2.29492	0.0527805	-2.11188	0.0302389
AT1G48000	myb-related transcription factor (MYB112)	-2.26745	0.010775		-2.18638	0.0505508	-2.5131	0.0115496	-2.73267	0.0292181		-3.22028	0.0274183	-3.06275	0.0167839	-	-
AT1G74080	putative transcription factor (ATMYB122)	-2.03821	0.00666124		-3.04148	0.0179567	-2.06989	0.014942	-2.08779	0.0341071		-1.86583	0.0191949	-2.23748	0.0177297	-	-
AT2G17760	putative chloroplast nucleoid dna-binding protein	-2.2759	0.00640371		-2.21987	0.0154364	-2.49139	0.0109046	-3.48997	0.0475511		-	-	-1.93665	0.0575165	-1.70927	0.0486027
AT1G08970	heme activated protein (HAP5c)	-1.93323	0.00776083		-2.11994	0.0270056	-2.20325	0.0350912	-2.21869	0.0255241		-	-	-2.12845	0.0251318	-2.19263	0.0323082
AT3G22950	adp-ribosylation factor (ATARFC1)	-2.2364	0.0107508		-	-	-	-	-	-		-	-	-2.19795	0.0175924	-	-
AT2G35530	putative g-box binding bzip transcription factor	-2.06541	0.00506042		-	-	-	-	-	-		-	-	-2.08306	0.0609753	-	-
AT1G35240	auxin response factor	-	-		-1.69149	0.0199076	-3.02714	0.0118726	-2.50161	0.0518279		-2.08396	0.0432753	-2.75829	0.0181825	-1.7304	0.0292099
AT5G09880	splicing factor-like protein (MYH9.9)	-	-		-2.7531	0.0154364	-2.83752	0.0365354	-2.32047	0.0347239		-2.33119	0.0204598	-2.58922	0.0365201	-2.31896	0.0503068
AT1G19850	auxin response factor 5 (ARF5)	-	-		-2.55234	0.0406864	-2.49689	0.0138633	-1.58428	0.0658826		-2.42962	0.0247604	-1.8099	0.0457672	-2.17592	0.0558385
AT1G68880	putative bzip transcription factor (ATBZIP)	-	-		-2.25382	0.0321657	-2.31584	0.0494415	-2.36186	0.0420689		-1.61015	0.0299233	-1.48633	0.0561347	-1.83125	0.0287932
AT5G27590	mutator-like transposase	-	-		-1.54092	0.0309451	-	-	-5.36619	0.0370718		-	-	-1.95355	0.0524335	-1.56726	0.0510858
AT4G18040	translation initiation factor (eIF4E)	-	-		-3.17448	0.0565117	-	-	-	-		-	-	-	-	-	-
Transcription factors containing zinc finger, MYB, NAC and AP2 domains
AT5G57660	zinc finger (B-box type) family protein	-2.4822	0.00751964		-	-	-	-	-	-		-	-	-	-	-	-
AT1G72310	zinc finger (C3HC4-type RING finger) family protein	-2.29899	0.0246541		-	-	-	-	-	-		-	-	-	-	-	-
AT3G45260	zinc finger (C2H2 type) family protein	-2.2881	0.0120462		-	-	-	-	-	-		-	-	-	-	-	-
AT2G25900	putative Cys3His zinc finger protein	-2.12774	0.0128136		-	-	-	-	-	-		-	-	-	-	-	-
AT1G53820	zinc finger (C3HC4-type RING finger) family protein	-2.39446	0.00374774		-3.25421	0.0154364	-2.00621	0.0513136	-2.24381	0.0446433		-2.30755	0.0170708	-2.00004	0.0240058	-2.62368	0.0279961
AT1G80400	zinc finger (C3HC4-type RING finger) family protein	-2.29702	0.0127756		-2.20936	0.0288395	-	-	-2.14096	0.0530169		-2.71186	0.0516874	-2.32746	0.0593567	-2.26084	0.0354726
AT1G35330	zinc finger (C3HC4-type RING finger) family protein	-2.14531	0.0356872		-2.40314	0.0342779	-2.30629	0.0140911	-	-		-2.26506	0.0357964	-2.5266	0.018805	-2.06847	0.0534962
AT1G14580	zinc finger (C2H2 type) family protein	-2.04568	0.0141898		-2.76891	0.0219498	-2.99801	0.03945	-2.9043	0.0447575		-2.7786	0.0138404	-2.86715	0.0153796	-2.77811	0.0208622
AT2G39100	zinc finger (C3HC4-type RING finger) family protein	-3.67065	0.00234838		-	-	-3.63198	0.0138633	-2.21924	0.0463118		-3.44982	0.0140612	-4.09957	0.0127433	-3.61423	0.0279202
AT1G29570	zinc finger protein-related	-	-		-2.19419	0.0154364	-2.62685	0.018347	-2.10581	0.0709763		-2.06488	0.0362896	-2.30664	0.0470651	-	-
AT2G15740	zinc finger (C2H2 type) family protein	-	-		-2.23215	0.0509161	-	-	-2.03419	0.0258291		-	-	-	-	-	-
AT1G34370	putative nuclear Cys(2)His(2)-type zinc finger protein	-	-		-2.03287	0.0252677	-	-	-2.52243	0.0333003		-	-	-	-	-	-
AT3G19140	Putative RING-H2 finger protein ATL3H	-	-		-2.13399	0.0545046	-	-	-	-		-	-	-	-	-	-
AT1G66140	c2h2-type zinc finger protein 4 (zfp4)	-	-		-	-	-2.3298	0.0154933	-	-		-	-	-	-	-	-
AT1G51700	dof zinc finger protein (adof1)	-	-		-	-	-2.13503	0.0170317	-	-		-	-	-	-	-	-
AT1G67030	zinc finger protein (zfp6)	-	-		-	-	-2.03422	0.0267052	-	-		-	-	-	-	-	-
AT2G27580	zinc finger (AN1-like) family protein	-	-		2.03991	0.0282187	-	-	-	-		2.00921	0.0208662	2.28756	0.0375057	2.16252	0.0618199
AT3G26730	zinc finger (C3HC4-type RING finger) family protein	-	-		2.20322	0.020794	-	-	-	-		-	-	-	-	-	-
AT3G52800	zinc finger (AN1-like) family protein	-	-		2.29044	0.0484327	-	-	-	-		-	-	-	-	-	-
AT1G70790	zinc finger and c2 domain protein	-	-		-	-	-	-	2.02488	0.0298869		-	-	-	-	-	-
AT5G46750	ARF GAP domain (AGD)	-	-		-	-	-	-	2.2268	0.0258291		-	-	-	-	-	-
AT1G17950	R2R3-MYB transcription family	-3.87571	0.00220524		-2.48316	0.0154364	-2.60042	0.0109046	-2.40733	0.0275775		-3.97476	0.0208662	-4.42498	0.0127433	-3.47003	0.0240773
AT2G13960	putative myb family transcription factor (MYB3R-5)	-2.73573	0.01581		-2.17717	0.0208176	-3.01112	0.0109046	-2.32162	0.0258291		-2.02541	0.0162924	-2.86511	0.0336192	-2.5984	0.0276813
AT1G69560	putative transcription factor (MYB105)	-2.39636	0.0242279		-3.02346	0.0342779	-3.13743	0.0109046	-2.97745	0.0247561		-3.4416	0.0307888	-3.98574	0.0240058	-3.39066	0.0146712
AT1G19510	myb family transcription factor	-2.7311	0.00657697		-	-	-3.19137	0.0109046	-2.24681	0.0288951		-2.70513	0.0267172	-2.66192	0.0459756	-2.49158	0.0342618
AT1G48000	putative transcription factor (MYB112)	-2.26745	0.010775		-2.18638	0.0505508	-2.5131	0.0115496	-2.73267	0.0292181		-3.22028	0.0274183	-3.06275	0.0167839	-	-
AT1G19000	myb-related transcription activator	-3.16375	0.00381232		-	-	-	-	-	-		-3.00744	0.0138404	-2.651	0.0386977	-3.00053	0.0186693
AT2G23290	myb domain protein 70 (AtMYB70)	-2.08164	0.0106987		-	-	-	-	-	-		-	-	-	-	-	-
AT1G66370	myb domain protein 113 (AtMYB113)	-	-		-2.16213	0.0166752	-	-	-2.14741	0.0329582		-2.18551	0.0280684	-2.18448	0.0650515	-2.23741	0.0287932
AT1G74430	putative transcription factor (MYB95)	-	-		-2.08864	0.0199076	-	-	-	-		-	-	-	-	-	-
AT5G54230	putative transcription factor (MYB49)	-	-		-	-	-2.26395	0.0556841	-2.84911	0.05638		-	-	-	-	-	-
AT2G36890	putative myb family transcription factor (MYB38)	-	-		-	-	-2.02333	0.0285555	-	-		-	-	-	-	-	-
AT1G17520	myb-related dna-binding protein	-	-		-	-	-	-	-	-		-2.25833	0.0358479	-2.85103	0.0137553	-	-
AT2G38090	putative myb family transcription factor	-	-		-	-	-	-	-	-		-	-	-2.31876	0.0340141	-	-
AT2G26950	myb domain protein 104 (AtMYB104)	-	-		-	-	-	-	-	-		-	-	-	-	-2.2251	0.0431676
AT4G38620	putative transcription factor (AtMYB4)	3.8981	0.00453016		-	-	-	-	2.01727	0.0560215		2.00831	0.0232348	-	-	-	-
AT1G19210	DREB subfamily A-5 of ERF/AP2 transcription factor family	-3.19165	0.00524476		-2.08017	0.0260477	-3.04708	0.0109046	-3.1786	0.0391279		-2.44364	0.0217423	-2.30596	0.0410286	-2.68231	0.0654083
AT2G20350	ERF (ethylene response factor) subfamily B-6 of ERF/AP2 transcription factor family	-2.31869	0.0252228		-2.64729	0.0201084	-2.87691	0.0260154	-4.23281	0.0292833		-2.47705	0.0384352	-3.7132	0.0388369	-3.1254	0.0131524
AT1G36060	DREB subfamily A-6 of ERF/AP2 transcription factor family	-2.2362	0.00432122		-2.5661	0.0232794	-3.37809	0.0240766	-2.13541	0.0489524		-3.27964	0.0268715	-3.29267	0.0262851	-2.46394	0.0276813
AT1G72570	AP2-like ethylene-responsive transcription factor	-2.56928	0.0068856		-	-	-2.18913	0.0156067	-	-		-2.78197	0.0208662	-2.20465	0.0628933	-2.12921	0.0356864
AT1G43160	ERF (ethylene response factor) subfamily B-4 of ERF/AP2 transcription factor family (RAP2.6)	-2.38304	0.0111325		-	-	-	-	-	-		-2.11841	0.0237736	-2.94524	0.0347244	-	-
AT3G16770	ERF (ethylene response factor) subfamily B-2 of the plant specific ERF/AP2 transcription factor family (RAP2.3)	-2.90116	0.00270984		-	-	-	-	-	-		-	-	-	-	-	-
AT2G23340	DREB subfamily A-5 of ERF/AP2 transcription factor	2.03836	0.00606725		1.51275	0.028536	1.51025	0.0456527	1.75191	0.0399134		-	-	-	-	-	-
AT4G23750	ERF (ethylene response factor) subfamily B-5 of ERF/AP2 transcription factor family	2.8056	0.00234838		-	-	-	-	-	-		-	-	-	-	-	-
AT1G56010	nac1; Arabidopsis NAC domain containing protein 22 (ANAC022)	-2.5541	0.00595387		-2.02436	0.0571779	-2.46169	0.0128798	-	-		-	-	-	-	-2.24174	0.041936
AT3G44350	Arabidopsis NAC domain containing protein 61 (anac061)	-	-		-	-	-2.53088	0.0149964	-	-		-	-	-	-	-	-
AT4G10480	putative alpha nac	2.20457	0.0137776		-	-	-	-	-	-		-	-	-	-	-	-
AT5G49480	nacl-inducible ca2+binding protein-like; calmodulin-like	4.75437	0.00179022		-	-	-	-	-	-		-	-	-	-	-	-
Cell wall related proteins
AT3G07010	putative pectate lyase	-2.5123	0.0107834		-	-	-	-	-	-		-	-	-	-	-	-
AT1G18390	wall-associated kinase	-3.7164	0.00278847		-2.09751	0.0227176	-4.25268	0.0109046	-2.9354	0.0304705		-	-	-3.76014	0.0137553	-3.68529	0.0126493
AT3G26140	cellulase	-2.21366	0.00917302		-1.63906	0.0402005	-	-	-	-		-2.38381	0.0547951	-	-	-1.45208	0.0505883
AT4G15160	cell wall protein like	-2.1415	0.00474211		-1.79966	0.0406864	-2.02607	0.0341486	-	-		-1.51039	0.0517805	-1.7087	0.0604101	-1.45757	0.0467708
AT1G11370	pectin methylesterase	-2.5881	0.0102674		-2.84221	0.018264	-2.82005	0.0109046	-	-		-2.3398	0.0315467	-2.24457	0.0480897	-3.20462	0.020998
AT1G09550	putative pectinacetylesterase precursor	-3.12715	0.00246676		-2.86396	0.0205584	-3.20657	0.0323802	-1.88379	0.0577229		-4.00346	0.0138404	-4.28912	0.0127433	-2.70852	0.0534143
AT1G11580	pectin methylesterase	-2.62033	0.011068		-1.80754	0.0192639	-2.53164	0.0170317	-2.40463	0.0258291		-2.72111	0.0264346	-3.44182	0.0324876	-2.49276	0.0470408
AT2G21770	putative cellulose synthase catalytic subunit	-2.91257	0.00237347		-3.05977	0.0222435	-2.60012	0.0147178	-2.57479	0.0247561		-3.28584	0.0138404	-3.10214	0.0350706	-2.94216	0.0126493
AT4G16590	cellulose synthase like protein	-	-		-1.73395	0.0332614	-1.61591	0.0463634	-2.34798	0.0285361		-	-	-	-	-1.57667	0.0410888
AT4G23990	cellulose synthase catalytic subunit - like protein	2.29805	0.0169167		-	-	-	-	-	-		-	-	1.42058	0.0650515	-	-
AT5G23870	pectinacetylesterase	-	-		1.73055	0.0295408	2.61542	0.0420116	1.67842	0.0364982		-	-	1.83204	0.0446884	1.71267	0.0472733
AT3G29090	putative pectinesterase	-	-		-	-	-	-	2.01758	0.0406463		-	-	-	-	-	-
Cytochrome genes
AT1G17060	putative cytochrome p450	-3.15185	0.00456554		-1.98877	0.0260477	-3.10388	0.0193209	-2.21541	0.049087		-2.73375	0.0230248	-3.48442	0.017922	-3.27191	0.0135235
AT1G12740	cytochrome p450	-3.04593	0.00432368		-2.28486	0.0337931	-3.26797	0.0109046	-1.9796	0.0272109		-3.62688	0.0138404	-3.67389	0.014814	-3.41025	0.0126493
AT1G01280	cytochrome p450	-3.00247	0.00283546		-3.23718	0.0191681	-4.72229	0.0109046	-4.13752	0.0247561		-3.58211	0.0191307	-3.34155	0.0399963	-3.73155	0.0228543
AT1G05160	putative cytochrome p450	-2.86827	0.00684975		-2.77695	0.0154364	-3.27502	0.0128718	-2.70403	0.0437734		-3.39688	0.0138404	-3.36408	0.0159253	-2.87361	0.0146712
AT1G14730	cytochrome b561	-2.82539	0.00640371		-2.00789	0.0175011	-2.76261	0.0169832	-1.91814	0.0467163		-3.5783	0.0140612	-3.67187	0.0127433	-2.98028	0.0371434
AT5G04630	cytochrome p450 - like protein	-1.9068	0.00689238		-2.30375	0.0284535	-2.29355	0.0260154	-2.70887	0.0258291		-2.26804	0.0180268	-2.57816	0.0240058	-2.38242	0.0146712
AT2G42850	putative cytochrome p450	-1.60643	0.0386118		-1.84359	0.0208626	-1.88052	0.0190226	-2.03026	0.0406087		-1.72608	0.0506064	-1.88964	0.0205482	-1.87145	0.0463722
AT1G28430	cytochrome p450 (cyp93a1)	-2.30182	0.04453		-1.95946	0.0163887	-2.88787	0.0109046	-2.05734	0.0570771		-2.44364	0.0303305	-2.54935	0.0240058	-2.49774	0.0196614
AT1G13080	putative cytochrome p450 monooxygenase	-2.49614	0.00861882		-	-	-	-	-2.35001	0.039577		-1.68717	0.0227044	-1.67472	0.0474682	-1.77099	0.0342548
AT1G78490	cytochrome p450	-2.02889	0.0203968		-	-	-1.87011	0.0235248	-	-		-1.74297	0.0504021	-1.49969	0.0569725	-1.6885	0.0305232
AT3G28740	cytochrome p450	-2.52635	0.0329192		-	-	-	-	-	-		-	-	-1.6036	0.0424589	-	-
AT5G57260	cytochrome p450	-2.70987	0.00358482		-2.00689	0.0331669	-1.75921	0.0264908	-2.05302	0.0357757		-	-	-	-	-	-
AT5G05690	cytochrome p450 90a1 (sp|q42569)	-2.34904	0.00367348		-	-	-	-	-	-		-	-	-	-	1.48482	0.0582591
AT1G13140	putative cytochrome p450 monooxygenase	-2.53914	0.00453016		-	-	-	-	-	-		-	-	-	-	-	-
AT4G31500	cytochrome p450 monooxygenase	-2.26202	0.00546792		-	-	-	-	-	-		-	-	-	-	-	-
AT2G34500	putative cytochrome p450	-	-		-	-	-1.67708	0.0626689	-2.47774	0.0528797		-2.22918	0.04158			-2.02388	0.0577082
AT4G39500	cytochrome p450 -like protein	-	-		-2.35241	0.0189716	-2.18234	0.0263001	-1.94307	0.0297725		-	-	-	-	-3.36163	0.0254134
AT5G57220	cytochrome p450	-	-		-2.31535	0.0292439	-1.62792	0.0530453	-	-		-	-	-	-	-	-
AT5G25180	cytochrome p450-like protein	1.60417	0.0435798		-	-	2.10421	0.0235016	2.26487	0.0424182		1.6019	0.0379874	1.64866	0.0585899	1.74295	0.0361672
AT4G10040	cytochrome c	2.44261	0.00270984		-	-	1.73374	0.0317443	1.39274	0.0661212		-	-	-	-	-	-
AT4G37370	cytochrome p450 - like protein	-	-		1.53855	0.0506539	1.85564	0.021069	2.07598	0.0298612		1.94835	0.0193819	1.69193	0.0357724	1.87286	0.0481706
Antiporter or transporter proteins
AT1G14660	Na+/H+ antiporter (ATNHX8)	-3.35215	0.00234838		-2.40543	0.044499	-4.07556	0.0174749	-2.12689	0.0299237		-2.66865	0.0230012	-3.19221	0.0469768	-2.74559	0.0311076
AT1G09960	low affinity (10mM) sucrose transporter (ATSUT4)	-3.29414	0.00234838		-3.02225	0.0154364	-3.41445	0.0109046	-2.90499	0.0247561		-3.13853	0.0138404	-3.50123	0.0127433	-3.06521	0.0146712
AT1G69850	nitrate transporter (ATNRT1:2 )	-3.15932	0.0045182		-3.13029	0.0154364	-3.90685	0.0109046	-3.1854	0.0418148		-3.37416	0.0138404	-3.4495	0.0202837	-3.24544	0.0135235
AT1G01340	cyclic nucleotide and calmodulin-regulated ion channel (ATCNGC10)	-2.99809	0.00616924		-2.56074	0.0205584	-3.39217	0.0156001	-3.72112	0.0247561		-3.50059	0.0140612	-3.75809	0.0251149	-3.50981	0.0261043
AT5G09400	potassium transporter 12 (POT12)	-2.99753	0.00234838		-2.52143	0.0199076	-2.87043	0.0109046	-2.06075	0.040823		-2.90155	0.0214803	-3.19226	0.0158793	-2.84208	0.013577
AT1G15210	ABC transporter (ATPDR7/PDR7)	-2.94758	0.00543111		-3.22714	0.0162038	-4.86391	0.0109046	-4.92356	0.0247561		-4.20412	0.0140612	-4.48119	0.0127433	-4.12827	0.0124685
AT1G59740	proton-dependent oligopeptide transport (POT)	-2.80148	0.0057281		-2.75613	0.0303583	-4.96053	0.0109046	-3.41022	0.0255241		-3.11488	0.0197165	-3.59847	0.0142407	-3.18056	0.026328
AT1G03060	putataive transport protein	-2.55233	0.00701458		-2.64029	0.0346677	-3.7671	0.0128798	-3.29056	0.0247561		-3.13282	0.0138404	-2.84152	0.0386977	-2.84365	0.0208622
AT1G22150	high affinity sulphate transporter (SULTR1:3)	-2.44897	0.00387824		-2.12417	0.0216512	-2.62175	0.0154933	-2.81028	0.0255241		-2.65357	0.0204598	-2.97495	0.0233266	-2.61779	0.0199373
AT1G05200	putative ligand-gated ion channel protein (ATGLR3.4)	-2.43838	0.0118068		-2.69995	0.0274516	-3.78002	0.0154861	-3.58836	0.0258291		-3.06068	0.0274516	-3.77177	0.0127433	-3.38294	0.0228543
AT2G21630	putative protein transport protein sec23	-2.31302	0.0186		-2.14749	0.0543216	-3.86562	0.0109046	-3.06284	0.0247561		-3.04368	0.0138404	-2.5339	0.0451288	-3.2175	0.0126258
AT2G23980	cyclic nucleotide and calmodulin-regulated ion channel (ATCNGC6)	-2.26643	0.041753		-1.93059	0.0363459	-2.00953	0.0354923	-2.40598	0.0379289		-1.74196	0.0493414	-1.88842	0.0369292	-2.36623	0.0302865
AT1G05300	putative zinc transporter (ZIP5)	-2.24811	0.014584		-3.01755	0.0154364	-3.74949	0.0109046	-3.76156	0.0247561		-3.39829	0.0138404	-3.74167	0.0127433	-3.03695	0.0146712
AT5G61810	mitochondrial substrate carrier family protein	-2.06569	0.0137625		-2.24385	0.0386206	-2.29438	0.0191634	-2.30023	0.0247561		-2.22414	0.0174578	-2.8186	0.0343159	-2.16304	0.028484
AT1G27080	low-affinity nitrate transporter (NRT1.6)	-2.03599	0.0219962		-2.53315	0.0154364	-2.91121	0.0277592	-2.07319	0.0390135		-3.26148	0.0138404	-2.9788	0.0392334	-1.85753	0.0608377
AT1G15990	cyclic nucleotide and calmodulin-regulated ion channel protein (ATCNGC7)	-2.08525	0.0320869		-2.39858	0.0197715	-2.751	0.0233431	-2.34095	0.0704328		-2.50045	0.0236267	-2.90424	0.0420256	-2.39801	0.0146712
AT1G55720	Low affinity calcium antiporter family (ATCAX6)	-1.79304	0.0123015		-2.28468	0.0154364	-2.33649	0.0141413	-1.87543	0.0643683		-2.00964	0.0362896	-1.93368	0.0497205	-2.36067	0.0228543
AT1G16370	carbohydrate transmembrane transporter (ATOCT6)	-2.17281	0.0169467		-2.05622	0.0319873	-2.21417	0.0118726	-2.32496	0.0349071		-2.04669	0.0175575	-2.05879	0.0243583	-1.99732	0.0276813
AT1G67930	putative golgi transport complex protein	-2.50993	0.0125619		-2.64085	0.0223186	-3.6385	0.0109046	-2.29474	0.0617275		-2.91424	0.0138404	-1.81545	0.0348201	-2.01447	0.0438925
AT1G15520	abc transporter (ATPDR7/PDR7)	-1.9103	0.00861066		-1.97674	0.0342779	-2.16536	0.0215645	-1.7587	0.0490245		-2.14643	0.0234018	-2.29181	0.0249131	-1.8348	0.0606864
AT1G69860	proton-dependent oligopeptide transport (POT)	-3.62709	0.00234838		-3.03401	0.0154364	-2.80393	0.0109046	-1.76277	0.0353207		-3.44393	0.0140612	-3.45886	0.0127433	-2.51449	0.0477483
AT1G30400	glutathione S-conjugate transporting ATPase (AtMRP1)	-2.60139	0.00769145		-1.61394	0.022541	-3.22737	0.0109046	-	-		-2.23628	0.0364871	-2.71681	0.0283552	-1.63231	0.0454082
AT1G66950	abc transporter (ATPDR11/PDR11)	-1.80454	0.0223005		-1.99313	0.0576237	-2.38623	0.0157901	-	-		-1.83505	0.0245778	-1.80521	0.0414636	-2.51545	0.05481
AT1G61270	lysine and histidine specific transporter	-1.95772	0.012948		-2.02992	0.0361194	-	-	-1.78895	0.0424182		-1.9533	0.0164348	-1.99279	0.0232855	-2.13333	0.0591351
AT1G16390	orannic cation/carniting transporter 3 (ATOCT3)	-2.61367	0.00377173		-	-	-	-	-2.50402	0.0643131		-3.08649	0.0138404	-3.07447	0.0386977	-2.59878	0.0536152
AT1G22570	proton-dependent oligopeptide transport (POT)	-2.1184	0.0353341		-	-	-2.08651	0.0490868	-2.30793	0.0449427		-2.29519	0.0299233	-1.76601	0.0420256	-2.46542	0.0405212
AT1G48640	lysine and histidine specific transporter (LHT1)	-2.30188	0.00751964		-2.83528	0.0163887	-	-	-	-		-2.09637	0.0305343	-2.0992	0.0252828	-2.88297	0.0431035
AT3G61940	zinc transporter (ATMTPA1)	-2.60305	0.00266866		-	-	-	-	-	-		1.71951	0.0318898	1.66031	0.0533483	1.64492	0.0470151
AT1G17500	p-type atpase	-2.6046	0.0310223		-2.46802	0.0154364	-2.98451	0.016746	-1.60791	0.042599		-2.60348	0.0227044	-2.11513	0.0386977	-	-
AT2G24710	putative ligand-gated ion channel protein (ATGLR2.3)	-1.97943	0.00894877		-2.2104	0.0263963	-2.88113	0.0174657	-	-		-2.59641	0.0229114	-2.20074	0.0324876	-	-
AT1G33440	proton-dependent oligopeptide transport (POT)	-2.41351	0.00469446		-1.75303	0.0589663	-2.46883	0.0341107	-2.13745	0.0291317		-2.42118	0.0234565	-	-	-1.72475	0.0519077
AT2G29110	putative ligand-gated ion channel protein (ATGLR2.8)	-1.70671	0.0321875		-1.60765	0.0431744	-2.25435	0.0353071	-	-		-1.64955	0.0398445	-	-	-2.27417	0.0395801
AT2G35740	putative sugar transporter (ATINT3)	-1.59955	0.03643		-2.00659	0.0281479	-2.0548	0.0241399	-	-		-1.8569	0.0308578	-	-	-1.85963	0.0558871
AT1G12940	High affinity nitrate transporter family (ATNRT2.5)	-1.82828	0.0266011		-2.18039	0.0208176	-1.85382	0.0148399	-1.64942	0.0505673		-1.8378	0.0188181	-	-	-1.77022	0.0474525
AT2G22950	putative ca2+-atpase (CAC7)	-1.61974	0.041848		-2.09048	0.0222435	-2.09022	0.0147585	-	-		-2.15653	0.0252693	-	-	-1.67694	0.0616789
AT1G68570	proton-dependent oligopeptide transport (POT)	-2.09588	0.00418384		-1.40449	0.0566746	-	-	-	-		-1.58302	0.0466481	-	-	-	-
AT1G11260	glucose transporter (ATSTP1)	-2.88355	0.00234838		-	-	-	-	-	-		-1.47302	0.0531746	-	-	-	-
AT1G64200	hydrogen ion transporting ATPase (VHA-E3 )	-2.46121	0.00299313		-2.59918	0.0289717	-1.75728	0.0478098	-1.80332	0.0399134		-	-	-2.98376	0.031263	-2.62033	0.0335786
AT5G13750	tetracycline:hydrogen antiporter/ transporter (ZIFL1)	-2.03315	0.0189542		-2.51732	0.0154364	-3.6618	0.014714	-2.6955	0.0247561		-	-	-3.13556	0.0158793	-2.53919	0.0254134
AT2G39480	putative abc transporter (PGP6)	-2.18145	0.0207126		-1.63016	0.0549333	-1.90925	0.0394642	-	-		-	-	-2.029	0.0428815	-2.18052	0.0276813
AT1G08090	High-affinity nitrate transporter (ATNRT2:1)	-2.81077	0.00590345		-2.108	0.0253345	-2.24884	0.0109046	-2.44934	0.0284169		-	-	-	-	-2.75381	0.0141018
AT2G01420	putative auxin transport protein (PIN4)	-2.22387	0.00388432		-	-	-	-	-	-		-	-	-	-	-	-
AT4G23400	plasma membrane intrinsic protein (PIP1:5/PIP1D )	-3.1215	0.00234838		-	-	-	-	-	-		-	-	-	-	-	-
AT5G14940	proton-dependent oligopeptide transport (POT)	-	-		-2.13177	0.0343684	-2.16694	0.0627234	-1.92232	0.0560798		-1.68721	0.0446332	-1.9823	0.0458735	-1.54717	0.0448773
AT1G31120	putative potassium transporter	-	-		-1.85085	0.0163887	-2.3786	0.0236397	-	-		-2.25632	0.0262558	-	-	-	-
AT1G17120	putative amino acid transporter (CAT8)	-	-		-1.93478	0.0154364	-2.7554	0.0156157	-	-		-	-	-1.70338	0.0622931	-	-
AT1G67940	putative abc transporter	-	-		-2.45431	0.0433606	-	-	-	-		-	-	-	-	-	-
AT3G51870	mitochondrial substrate carrier family protein (ATEM1.12)	2.06344	0.0127265		1.47594	0.0529551	1.76995	0.0165813	2.49803	0.0648783		-	-	-	-	-	-
AT1G32450	Transmembrane nitrate transporter (NRT1.5)	2.92806	0.0248561		-	-	-	-	-	-		-	-	-	-	-	-
AT5G02270	abc transporter (ATNAP9)	3.04587	0.00466228		-	-	-	-	-	-		-	-	-	-	-	-
