# Supplementary material for: Small chloroplast-targeted DnaJ proteins are involved in optimization of photosynthetic reactions in Arabidopsis thaliana
Source: BMC Plant Biol. 2010 Mar 7;10:43. doi: 10.1186/1471-2229-10-43 (PMC2844072; doi:10.1186/1471-2229-10-43)
Supplement: Additional file 6 — Number of differentially expressed genes related to specific regulation pathways and stress tolerance reactions in the DnaJ mutants and WT. Genes whose expression showed more than-1.5 fold difference with the p-value less than 0.05 and the B-value more than 2.0 were selected using the R program. Visualization of clustered genes was done using the MapMan tool based on the Wilcoxon Rank Sum Test. The column designed by WT shows the number of genes differentially expressed in WT after 6 h 1000 μmol photons m-2 s-1 high light treatment related to that after 6 h treatment at 120 μmol photons m-2 s-1. The columns marked by DnaJ mutant shows the number of genes differentially expressed in each mutant against the wild-type under growth light conditions after 6 h illumination. WT, wild-type; GL, 120 μmol photons m-2 s-1 growth light; HL, 1000 μmol photons m-2 s-1 high light. [file 1471-2229-10-43-S6.XLS]

## Sheet: Sheet1
	Additional file 6. Number of differentially expressed genes related to specific regulation pathways and stress tolerance reactions in the DnaJ mutants and WT. Genes whose expression showed more than-1.5 fold difference with the p-value less than 0.05 and the B-value more than 2.0 were selected using the R program. Visualization of clustered genes was done using the MapMan tool based on the Wilcox…
		HL/GL			GL: Mutant/WT
		WT			j8			j11			j20
	Gene group	Elements	Probability		Elements	Probability		Elements	Probability		Elements	Probability
	Hormone metabolism	126	3.04107e-06		105	0.06756		100	0.03367		97	0.19636
	RNA.regulaton of transcription	419	0.04726		464	0.23326		467	0.2396		452	0.87918
	Signalling.receptor kinase	76	0.00754		98	0.14429		89	0.14102		86	0.03334
	Transport	175	0.13362		167	0.09692		171	0.12356		165	0.08913
	Stress	180	0.08328		171	0.90448		161	0.09218		157	0.43069
	Stress.biotic	80	0.02896		85	0.03752		79	0.00071378		71	0.1855
	Stree.abiotic	98	0.65416		84	0.071232		80	0.22246		82	0.96172
	Redox.regulation	31	0.82898		19	0.084709		25	0.032033		27	0.042154
	Redox.thioredoxin	12	0.47153		9	0.38759		11	0.7887		12	0.28193
	Redox.ascorbate and glutathione	11	0.47399		6	0.81654		7	0.40316		8	0.78562
	Redox.glutaredoxins	5	0.88866		3	0.068153		5	0.0055714		7	0.022372
	Protein. degradation	307	0.00728		352	0.87603		339	0.92035		316	0.71885
	Protein.Degradation.ubiquitin	223	0.00015573		269	0.58095		249	0.23641		236	0.24443
	Protein.Degradation.ubiquitin.E3	187	7.07844e-06		223	0.0847		200	0.0197		183	0.01228
	Protein.Degradation.ubiquitin.E3.SCF	109	8.54829e-06		143	0.000262678		128	0.000145338		110	0.000780607
	Protein.Degradation.ubiquitin.E3.SCF.FBOX	107	3.98402e-06		139	9.1501e-05		123	3.19773e-05		107	0.000351662
